# Supplementary material for: Cholesterol sensing by CD81 is important for hepatitis C virus entry
Source: J Biol Chem. 2020 Sep 8;295(50):16931–48. doi: 10.1074/jbc.RA120.014761 (PMC7863897; doi:10.1074/jbc.RA120.014761)
Supplement: Supporting Information [file supp_RA120.014761_161398_1_supp_575435_qfhv77.xlsx]

## Sheet: Vulcanoplot & LFQ intensities
				LFQ intensities (log2)
Significant	Negative LOG(P-value)	LFQ intensity difference WT CD81 vs Lunet control cells	Gene names	LFQ intensity WTCD81_1	LFQ intensity WTCD81_2	LFQ intensity WTCD81_3	LFQ intensity WTCD81_4	LFQ intensity D196A K201A_1	LFQ intensity D196A K201A_2	LFQ intensity D196A K201A_3	LFQ intensity D196A K201A_4	LFQ intensity K116A D117A_1	LFQ intensity K116A D117A_2	LFQ intensity K116A D117A_3	LFQ intensity K116A D117A_4	LFQ intensity N18A E219A_1	LFQ intensity N18A E219A_2	LFQ intensity N18A E219A_3	LFQ intensity N18A E219A_4	LFQ intensity Lunet N control cells_1	LFQ intensity Lunet N control cells_2	LFQ intensity Lunet N control cells_3	LFQ intensity Lunet N control cells_4
	1.91686	-1.13611	HDLBP	22.6565	22.5671	21.5703	22.4925	23.5409	23.5736	22.8073	23.1669	22.6437	21.6744	22.9633	23.4849	22.7761	23.8922	22.9215	23.1733	23.0811	23.2453	23.9807	23.5237
	0.462675	-0.908281	RPS9	25.313	26.0828	22.2582	25.6093	26.0643	25.8145	25.9115	22.0629	25.6649	26.0491	26.0057	23.8626	25.6552	25.4614	25.8933	25.7501	25.3576	25.5801	25.7543	26.2044
+	1.42591	-1.91988	BAT3;BAG6	22.101	21.7188	23.5465	23.0538	25.2986	22.0067	22.4844	25.43	23.0819	22.547	25.6389	23.6964	22.5308	24.6349	24.5113	25.1262	22.8708	24.7066	24.8942	25.628
	0.0964503	-0.175808	ENAH	21.6947	22.5754	21.724	22.6183	23.9704	24.1099	23.0059	23.6625	23.5924	21.7713	21.0181	23.5566	21.5063	21.1748	21.9737	22.1194	20.9347	23.4568	23.2666	21.6576
	0.823816	-0.293803	RPS17	25.0175	25.1116	25.3311	25.1581	25.6519	25.4027	25.6586	25.766	25.2237	25.3884	26.1932	24.0845	24.6215	25.1377	25.2508	25.6247	25.0548	25.3146	25.6204	25.8038
+	1.73516	-2.4763	EPPK1	24.9971	23.8341	23.4565	22.3438	24.5092	24.5931	25.2656	26.7618	22.6285	24.4879	26.4735	23.8481	24.0155	26.2317	25.4127	26.4912	24.6004	26.8533	26.1204	26.9626
	0.237647	-0.325589	KIAA1468	23.2061	23.5041	22.7354	22.9512	22.78	21.4292	22.9331	22.0406	22.452	22.7202	23.2959	23.4488	22.9923	23.5237	23.216	23.6178	21.8832	23.7494	24.2968	23.7698
	1.0653	0.882928	COL1A2	27.5388	28.2081	28.5297	28.7028	27.801	28.5651	28.2328	27.9984	28.4398	27.3002	27.6344	29.0305	27.7029	26.8952	27.6348	27.3454	27.7385	26.3773	27.926	27.4058
+	3.69303	3.28973	ROBO1	25.2942	24.9798	25.3232	24.4317	23.7613	24.3785	24.5349	21.7879	25.0157	22.5803	23.6927	23.2943	25.1809	24.4975	24.9467	24.548	21.9967	21.1201	22.5932	21.16
	0.206797	0.5128	EIF5B	21.9738	25.1277	23.5545	24.3632	21.7759	22.3603	22.5548	23.8492	23.4782	24.8606	25.413	24.2953	21.9276	23.7369	23.6651	23.5459	21.4035	23.1216	23.5681	24.8748
	0.809667	-1.46886	COG1	22.2628	22.127	21.9754	23.3902	23.1633	22.6569	22.9444	25.4095	22.2524	21.9469	25.1747	22.7942	21.9364	24.4303	24.0924	24.7964	21.4265	24.6295	24.3906	25.1843
+	2.36734	-2.20184	CLTC	27.3216	27.0219	26.2372	25.3089	27.3764	27.4836	27.738	26.909	26.8447	27.8056	28.5653	23.7002	27.3072	27.9506	27.9608	28.335	29.1159	28.9153	28.2658	28.3999
+	1.60304	-1.91756	TPM3;DKFZp686J1372	26.186	26.4539	25.636	23.7062	26.4987	26.6918	27.1779	25.6106	26.521	27.3921	27.4887	23.9781	26.4113	27.2486	27.191	27.5125	27.834	27.5487	27.2645	27.0052
+	1.41736	1.69806	CDH1	25.3958	23.1577	22.8213	23.3384	25.7427	25.0609	25.0368	21.606	25.2207	23.0796	21.632	23.7912	25.3541	24.6584	24.5163	24.8566	21.2909	21.9723	22.6067	22.0511
	0.902759	-0.399744	RPL17;RPL17-C18orf32	26.4243	27.0472	26.2504	26.3537	26.5843	26.6893	26.5454	27.024	26.2483	26.6464	26.4947	24.3379	26.268	26.548	26.6944	27.2602	26.7864	26.769	26.7977	27.3214
+	1.33039	-1.38271	NUMA1	24.9432	22.6876	23.1356	23.9529	26.0017	23.2734	23.9302	25.7325	23.2799	21.1212	24.5166	23.0931	24.7935	23.8917	24.9762	25.0477	24.9278	25.2469	24.4564	25.619
+	1.30793	-1.70951	AP2M1	22.0574	22.3527	22.8833	23.1111	22.2786	22.3312	22.1266	22.9192	24.1538	22.5333	22.7694	23.1858	21.5313	22.0789	22.0631	24.5305	25.0026	25.1505	22.3727	24.7167
	0.322631	-0.563761	PTGES3	22.4742	22.2292	23.1832	22.2506	24.1355	24.4435	24.1704	21.8161	21.6671	23.2235	22.665	23.3777	22.1004	23.9951	23.8634	21.6344	24.046	21.3651	24.4354	22.5457
	0.0749958	-0.170958	RAVER1	21.418	22.5304	21.6076	23.8859	21.7955	22.1112	22.9701	22.167	22.7426	22.0925	22.6718	23.259	22.6587	23.5026	23.1645	23.4285	21.5445	21.4659	23.6157	23.4996
	0.212858	0.208105	IDH3B	25.9847	25.592	25.7618	25.8233	26.6836	26.1877	25.5495	25.61	26.0293	24.2605	24.4191	23.519	25.7965	25.6477	25.7248	24.9962	26.1642	25.3877	26.1926	24.585
	1.02758	-0.88389	HNRNPM	28.4249	28.5267	28.0691	28.377	29.2339	28.3743	28.8854	30.4529	27.9832	28.6446	29.7902	27.6501	28.2626	29.1741	29.0884	29.3642	28.2026	29.3461	29.0771	30.3075
+	1.45492	1.78101	CADM1	21.5892	23.9576	24.2977	23.0193	23.5173	23.8791	23.3821	22.6025	24.7458	21.7814	23.14	23.6605	25.726	24.4005	24.6886	24.2329	21.455	22.1414	21.151	20.9924
+	2.32369	-2.46046	AP2B1	24.7796	23.4435	23.3515	22.0438	24.8056	24.1262	24.6412	24.6214	24.4564	24.4836	25.738	23.2151	24.4183	24.9055	25.4149	25.4581	26.0279	25.9553	25.7419	25.7352
	0.0292781	-0.032917	MLST8	22.2907	23.1812	22.2975	22.0444	22.3197	22.9679	22.131	23.206	22.1003	22.4938	23.0122	23.5099	22.3677	21.6858	22.3481	22.0196	21.6648	22.6896	22.5383	23.0527
+	1.49869	-4.6138	TTN	21.67	21.8722	28.6937	22.968	28.5907	22.7475	28.6296	28.8341	28.6133	28.2989	21.767	29.1033	22.0811	28.1869	28.5003	28.1791	28.4468	28.4008	28.4195	28.392
	0.748767	-0.43768	PCMT1	26.5512	26.5314	26.485	26.5258	27.0607	27.5176	27.1418	26.3862	27.3057	26.1888	26.5401	22.5079	26.7988	26.7283	26.5448	26.5358	27.4276	27.2336	27.0509	26.132
+	3.68076	-4.20007	MYO6	23.6901	22.3131	22.5018	23.9388	24.5366	24.472	25.7475	22.3818	26.0897	25.2371	26.9008	23.2313	24.6482	25.7718	26.1189	26.5445	27.914	27.7581	27.0972	26.4747
	0.53424	-0.738462	COG4	23.1089	22.5539	22.8705	22.659	23.4666	23.0995	21.8988	24.6657	22.1651	22.3421	23.8324	24.1644	23.0954	23.4382	23.1538	23.6659	21.7239	23.809	24.0031	24.6101
	0.565882	-1.44761	NUP214	24.7988	21.8036	22.6299	23.1804	24.7802	23.4389	23.7658	25.904	22.4562	22.7426	26.3368	23.3694	23.831	25.2828	24.9578	26.2404	21.5518	25.6048	25.0874	25.9593
	0.773513	-0.446918	IARS	22.1437	23.083	22.4338	22.9558	23.9176	22.177	22.8278	23.0787	22.7172	22.6069	22.8872	24.3287	22.9773	22.9508	22.8643	23.1433	22.9061	22.6921	23.3475	23.4584
	0.0849679	0.0694084	MARK3	23.997	23.5591	24.3717	23.5893	24.4972	24.2487	23.7479	21.6964	24.1963	22.5646	21.5658	24.1875	23.6893	23.5048	23.3337	23.1953	24.1781	23.9843	23.9218	23.1551
	1.25472	-1.17462	BTAF1	23.3123	21.9558	22.8318	22.5002	21.3535	22.4634	21.8641	23.7552	22.3809	22.0866	24.3812	24.4485	22.4758	23.9793	21.6998	23.6843	22.6098	24.1602	24.2676	24.2609
	0.0156677	0.0344939	LUC7L2;LUC7L	21.6794	23.1599	23.3405	23.6785	22.7896	23.9234	23.7826	22.6151	22.5427	23.9161	23.3641	23.1856	20.5252	23.7298	22.5146	22.2138	21.1376	23.5017	23.4143	23.6669
	0.0866811	0.25072	SRSF7	22.5633	25.6747	24.6175	23.468	22.616	22.979	24.4595	25.2843	22.1787	26.3897	26.1432	23.3954	24.5728	23.3885	24.73	21.9035	21.4816	24.2436	24.5325	25.063
	1.06528	-1.44875	LYZ	22.6007	23.1099	24.723	22.4344	24.7595	24.2161	25.0771	22.1113	25.9875	21.9164	24.2164	23.881	25.2091	22.6784	24.5353	21.6739	24.4324	23.6158	24.7024	25.9122
	1.20042	0.586832	CYP51A1	25.5385	24.6428	24.8308	25.0432	25.4867	24.3484	24.3634	25.365	24.8153	23.5305	24.4637	23.3345	25.3413	24.9008	24.7383	24.6079	24.4132	24.8627	24.0283	24.4038
	0.969715	0.756056	DLG1	23.781	23.1901	23.0806	23.0817	23.2591	23.0441	22.9533	22.1991	24.2902	22.734	22.7353	23.3394	23.5875	23.0165	23.4507	23.3147	23.0716	22.8046	22.7744	21.4586
	0.90176	-1.04816	RPSA	25.0247	25.4071	25.36	23.0223	25.8159	26.0484	25.6456	25.0303	25.2446	24.8277	25.3279	23.4275	24.8368	25.5987	25.3451	25.6628	25.9957	25.4474	26.0569	25.5067
	0.578941	1.34638	PVR	26.1401	22.9617	21.761	22.5666	22.5227	22.1723	22.6225	22.5395	22.3649	23.0362	21.0412	24.1693	26.6005	25.8581	26.4342	25.3919	23.25	21.9507	22.1286	20.7146
	0.00174276	0.00265884	ECI2	23.2931	23.0106	22.6997	22.3701	24.2612	23.4361	23.2474	22.2654	22.9545	23.1317	21.4444	22.977	23.6286	23.3284	23.7702	22.7726	23.1727	22.8639	23.77	21.5562
+	1.52979	2.19001	STX3	25.4038	22.6157	25.1409	24.9999	24.7302	24.8753	25.4522	24.6047	25.6883	24.963	21.8669	23.7592	26.1476	25.2167	25.5362	25.0877	23.2515	21.3485	22.0206	22.7796
+	5.63819	4.64027	CD276	26.7761	26.5313	26.6292	26.1181	26.1491	26.0557	25.205	24.9006	26.2279	24.6099	25.1597	24.4743	27.5899	26.6667	26.9813	26.2825	21.346	22.3053	21.6527	22.1896
	0.337965	0.300736	FAM120B	22.299	22.4252	23.2396	23.1679	22.5814	21.6709	23.5037	21.8571	22.3564	22.2119	21.4245	23.9926	22.5434	22.5782	21.0498	22.5373	23.0846	21.6924	22.6558	22.496
	0.577229	-0.205549	DDX3X;DDX3Y	25.9853	26.6213	25.9759	26.0896	26.3491	26.1129	26.2245	26.2881	26.015	25.9298	26.5139	23.3899	25.8912	26.0808	25.97	26.2066	26.1745	26.4461	26.4245	26.4492
+	2.20205	-4.04677	MYO18A	26.3829	23.1189	22.3404	22.8219	26.2902	25.7004	26.4718	22.0968	25.9809	26.192	27.2994	23.9412	26.2159	26.3651	27.0312	27.3422	28.7074	27.6927	27.3071	27.144
	0.634002	-0.39242	HSPA1B;HSPA1A	25.0618	25.0965	25.5954	24.3634	25.797	25.9285	25.4867	25.403	24.6976	25.8237	25.3202	23.8232	24.999	25.4156	25.1028	25.0165	25.1086	25.2157	25.7145	25.648
	0.084796	-0.0432172	SSBP1	25.8714	25.5109	25.5713	25.6585	25.4454	25.9507	22.0699	25.8029	25.3584	22.4554	25.1654	22.835	25.2588	25.0896	21.8567	25.3463	25.5668	25.8742	25.2948	26.0491
	0.463691	1.50087	MCCC2	25.8648	22.5988	23.5778	22.7172	21.616	25.375	22.4784	22.178	23.2728	22.2147	22.3113	24.2251	25.9438	25.8937	25.7103	21.6601	21.4393	20.3543	25.8743	21.0873
+	4.97341	4.82139	SLC12A7	27.3191	26.3398	26.4644	26.2117	24.9083	22.1305	20.9798	22.786	27.6761	25.3912	26.1129	23.3079	27.3583	25.7064	26.3225	25.5995	21.008	21.9383	22.1743	21.929
	0.185087	-0.399328	SCRIB	25.7226	24.2669	21.8466	23.0432	24.5885	21.954	24.3698	24.3037	24.5526	23.7482	24.9232	23.8483	25.2397	24.5466	25.228	24.6593	23.8031	24.0375	24.1012	24.5349
	0.320386	-0.888093	GRK1	27.3192	27.5004	22.7819	27.5871	27.0313	27.5554	27.2484	27.3343	27.3679	27.267	22.523	28.0915	27.0656	27.0296	27.0273	27.0886	27.3203	27.2362	27.0533	27.1311
	0.563813	-0.541336	IQGAP1	21.5795	22.1654	22.7568	23.2707	22.7636	22.9308	22.5841	21.9194	23.0499	21.815	22.2028	23.6204	22.1215	22.9839	22.6348	22.0834	23.6591	22.9695	22.9158	22.3934
	0.824731	-0.813735	MATR3	24.5364	23.8697	24.6251	24.9705	25.5217	23.257	24.5129	26.0476	22.7574	26.6217	25.8265	23.1081	24.3425	24.6074	24.8717	24.9178	24.2937	25.1525	25.3996	26.4108
+	3.47803	3.24947	CLDND1	25.4879	24.6178	24.9115	24.5341	24.1547	24.1356	23.5277	23.8546	24.922	24.2644	23.0837	23.3722	26.0901	24.5845	25.613	24.4707	21.4582	22.0045	20.6443	22.4465
	0.718996	-1.83977	SCYL2	24.1025	21.4103	22.5626	22.6571	24.3205	22.6671	22.8645	24.7557	23.1007	21.7264	25.9887	23.8099	20.7141	24.5622	24.5685	24.9974	21.2083	25.1972	25.5935	26.0926
	1.19555	0.893893	HIST1H2AJ;HIST1H2AH;H2AFJ;HIST1H2AC;HIST3H2A;HIST1H2AD;HIST1H2AG;HIST1H2AB;H2AFX;HIST2H2AB	22.1568	23.6067	22.8633	23.2701	21.1176	22.0139	22.9078	22.8486	23.3115	24.3454	21.6897	23.2206	21.9368	22.021	25.1466	22.7584	21.5129	22.6846	22.0059	22.1179
	0.5744	-0.398676	PTBP1	26.5658	26.68	26.3179	25.7981	26.7828	26.8094	26.8756	27.041	26.6967	27.0859	26.7913	26.042	26.4535	27.1213	26.6756	26.53	26.0861	26.5766	27.0362	27.2576
	0.992332	1.00341	RAB34	24.2111	25.3096	24.6708	25.3551	23.5592	23.2768	25.0186	24.8254	25.0067	23.7366	24.6263	23.8294	23.872	24.673	24.3003	24.744	22.5607	24.3584	24.248	24.3659
+	4.69955	3.39195	SCARB2	25.2754	25.2905	25.4236	24.5847	25.4987	25.3884	24.333	24.2262	24.6252	24.0793	24.3651	23.1782	26.3893	25.6867	25.699	25.5845	22.0349	22.1744	21.4855	21.3115
	0.887296	-0.309052	DDX17	26.7718	26.7098	27.0633	27.0014	27.0866	26.7729	27.0252	27.2394	26.6146	26.5933	27.1989	26.5237	26.284	26.9855	26.896	26.9817	26.8307	27.1931	27.1765	27.5821
	0.0606354	-0.0499563	GOLGA2	21.7351	23.0314	22.6126	22.5172	23.0243	22.1273	22.3564	21.8879	22.6884	23.1085	22.302	24.0105	21.9785	21.9933	21.4687	22.047	22.6146	22.525	22.2218	22.7348
+	1.21922	2.53934	SLC7A2	21.2814	25.2551	23.2014	26.1794	25.1816	25.0889	22.7188	22.9023	26.9213	25.3023	26.0038	23.9919	27.0842	25.8566	25.9051	25.5524	21.4033	21.78	21.3081	21.2687
+	2.83164	-2.47758	PHGDH	21.3135	23.3913	22.3906	22.2865	24.7885	23.8066	23.9409	24.5581	21.2169	24.0425	24.7545	22.9594	23.9162	24.9177	24.1231	24.7215	24.598	24.7877	24.6713	25.2352
	0.25759	-0.719832	MON2	22.8138	21.4373	24.0934	24.6453	22.7342	21.9481	21.7578	24.3306	23.3929	23.7878	24.6087	23.5181	22.2551	23.9103	23.6793	24.5624	21.3146	24.865	24.5243	25.1651
	0.133854	0.119665	OPA1	23.7064	23.5304	23.296	23.1611	22.6246	22.2734	22.3337	21.7663	22.4722	22.5167	22.4047	23.4783	23.567	23.0567	23.5331	23.3827	24.0723	23.0198	23.508	22.6152
+	1.86909	1.7306	CTNNB1	27.2248	26.3905	26.7772	26.3164	27.2816	26.7127	26.7881	26.7046	27.1298	26.0968	26.4625	25.3767	27.0099	26.4641	26.7216	26.6351	23.6215	25.596	25.0853	25.4837
+	1.48784	1.86608	SLC19A2	24.9411	23.5872	22.3296	22.6677	23.0658	22.8488	22.7825	21.8843	25.2074	23.3408	24.2721	22.7733	25.2252	24.5558	24.7071	21.8492	21.3366	21.127	22.5133	21.0844
	0.0571794	-0.158002	CHD5;CHD4;CHD3	25.9444	26.46	26.9643	22.7568	27.1714	26.6573	27.7322	26.8819	26.7281	25.9696	26.9842	23.1159	26.536	25.2571	27.1209	25.5998	25.9588	25.6671	26.0803	25.0513
	0.448267	-1.2502	AP3D1	23.8261	22.7362	21.8897	22.4452	23.7821	23.8583	22.9527	25.5452	22.032	23.5745	26.0185	23.595	23.4052	24.7429	24.4668	24.2754	20.5308	24.6936	24.7425	25.9311
	0.693621	0.311811	ENO1	24.5561	25.2513	24.9199	25.46	25.0987	25.5218	24.8173	24.8624	25.5255	26.3323	22.7234	22.9344	25.2653	25.139	24.5845	24.5811	24.8909	24.7717	24.8066	24.4708
	1.17518	0.339426	RPS14	26.7124	27.341	27.1342	27.2521	26.9999	27.0036	27.1891	27.2481	27.1713	27.0922	26.7423	27.1991	26.4303	26.4346	26.8379	26.8005	26.7915	26.6451	26.7155	26.9298
+	1.38503	1.5076	CASK	24.3584	22.2581	23.1173	22.6951	23.5523	23.1207	22.7008	21.9545	22.2367	21.1982	22.7613	23.302	24.1822	22.8285	23.0261	22.7471	20.8775	21.3364	21.5761	22.6085
+	1.78334	2.0053	SLC19A3	25.4031	24.0478	24.3996	22.6997	21.7454	23.372	22.9756	22.3628	25.8194	21.6026	24.156	23.6672	26.031	24.8739	25.0512	24.7853	22.2307	22.4409	21.4259	22.4314
	0.451728	-0.409129	MTHFD1	22.3613	23.8067	23.7302	23.1013	23.8519	24.2888	23.6903	22.687	23.5819	22.0324	22.6276	23.7258	23.6464	23.6501	23.0109	23.5996	24.0459	23.6668	23.9124	23.011
+	1.5682	-1.26898	ADAR	24.2565	22.8596	22.7254	23.0912	25.9771	24.394	24.6451	24.6733	24.6232	24.8599	24.2505	23.252	23.8181	21.1607	24.3473	23.8148	25.0817	24.126	23.9996	24.8012
	0.0782799	0.0771508	COPA	22.5722	22.791	23.7216	23.0314	23.2535	22.426	22.0042	22.438	23.4194	23.0841	21.9226	21.812	22.3833	23.0395	21.9664	23.0861	22.6861	23.1049	23.585	22.4316
+	4.32382	5.30023	ECE1	27.5232	27.089	27.0833	27.2212	26.899	27.2392	26.8186	25.6437	27.5304	26.4865	26.3313	26.3877	27.424	26.8288	27.084	26.9999	21.2679	21.3425	23.4063	21.6993
	0.175872	-0.70022	RPL29	22.6808	25.9408	22.8036	21.6628	23.3	25.5437	25.7277	25.7463	25.0449	22.4103	26.8427	23.5593	21.7626	25.8508	21.7654	21.754	25.6752	21.9264	21.7618	26.5255
	0.484082	-0.555911	THRAP3	24.6109	24.7552	22.8834	23.312	25.5925	24.6744	24.7107	24.2917	24.7016	25.5013	24.9026	23.9776	24.5427	24.633	24.7222	21.5111	25.0143	24.5699	23.9009	24.3001
	0.544548	0.840048	NHP2L1	21.7981	23.8449	23.5379	22.7826	23.0093	22.6096	21.7021	23.3342	22.4566	22.43	23.2193	24.2853	22.6107	22.6469	21.6488	22.2793	22.6126	20.5009	22.8515	22.6381
+	2.10248	-2.98088	MPRIP	25.37	24.4522	22.6174	22.44	24.2877	24.3215	26.0153	22.3956	24.4298	24.97	26.9854	23.7112	24.9833	25.3019	26.2848	26.6753	27.1868	27.1412	26.1877	26.2875
	0.660994	-1.6116	LRBA	22.5533	22.3255	22.6804	22.4238	24.1359	22.758	22.7794	25.2006	23.4643	21.8856	25.1595	22.5494	22.3524	24.2469	22.7206	25.0163	20.6203	25.2959	24.9403	25.573
	0.512054	1.61613	DEK	23.4819	27.1214	25.3449	26.2078	21.7845	22.3877	25.989	26.3172	21.856	26.9766	27.1877	26.19	22.1357	25.4378	25.714	25.5772	22.3631	25.7765	21.3177	26.2342
	1.56877	-0.706293	ATP5O	21.9258	22.5081	22.8769	22.7753	23.7273	23.5766	23.8635	23.3101	22.678	22.7489	23.0747	24.0355	23.5047	23.4237	22.2219	23.1411	23.4671	23.0013	23.0591	23.3838
+	3.17136	-3.15304	SPECC1L;SPECC1L-ADORA2A	23.7766	23.4322	21.719	22.2699	22.1848	23.2277	25.3908	22.315	23.9192	21.4846	27.4045	23.5177	24.0577	24.86	25.6045	26.2602	25.718	26.0568	25.9258	26.1092
	1.8396	0.723323	GTF2I	29.5709	30.3528	30.4555	30.4231	29.7928	30.2309	30.1545	30.1677	29.8108	29.5307	29.1304	30.7578	29.4314	29.4144	29.6752	29.5299	29.5127	29.4882	29.3994	29.5087
	0.211777	0.351332	PDIA4	23.6268	22.7415	22.3687	22.7987	24.4942	21.9041	21.7649	23.0395	22.5696	22.1099	21.5573	22.5262	23.3933	21.8333	22.0264	21.7454	23.9697	23.0975	21.4699	21.5933
+	1.19379	1.49686	ADAM9	24.9726	22.65	23.6106	22.325	22.4775	22.8157	22.1349	22.6402	25.0906	23.6149	22.5779	23.7962	25.4201	24.5101	22.4718	24.4577	21.8412	22.5236	21.1382	22.0679
	0.449153	-0.334448	ACO2	21.7422	22.8641	22.5054	22.9178	24.0166	23.9141	23.5349	23.6537	23.3684	21.5206	22.2587	22.8071	22.3398	23.0592	23.2455	23.1648	23.2161	22.7629	23.0607	22.3276
+	0.856841	-3.4078	CNOT1	27.5516	22.0891	23.8162	23.1381	27.4065	24.1413	25.237	28.2239	26.1676	23.8685	28.8969	22.8081	25.7758	27.8376	28.1464	28.7517	22.7733	28.7327	29.0376	29.6826
+	7.35447	7.06988	C2orf72	29.2396	28.6421	29.1556	28.9422	27.6593	28.2487	28.3028	26.9226	29.3818	28.1924	28.4564	27.7577	29.3129	28.6958	29.1131	28.9754	21.4866	22.0192	21.939	22.2552
	1.39963	-0.666704	RPL7	25.7973	26.4165	25.6255	25.6546	26.7502	26.4775	27.1102	26.7216	22.971	26.8578	27.4228	23.2368	25.2314	25.8455	26.0491	26.1669	26.5328	26.4214	26.1863	27.0202
	0.288685	-0.475998	RPL23A	21.8466	23.3431	22.4003	23.2592	23.8943	23.8397	23.1814	23.7192	21.9891	23.5493	23.9132	24.1198	23.4124	23.0813	23.6903	21.7188	22.2354	22.1131	24.2378	24.1669
	0.386025	0.579482	EIF3L	22.1697	22.8732	23.1546	23.3902	22.0127	22.7631	23.0275	22.9678	23.0856	21.751	22.3338	23.624	23.1918	23.3094	23.1148	23.2741	20.6485	23.4004	22.9243	22.2967
	0.156146	-0.121558	EWSR1	24.3834	25.5206	24.401	25.2248	25.8188	25.6819	24.4877	24.8393	25.8421	24.5959	24.5363	24.234	24.5667	25.1141	24.5991	24.7202	24.8405	24.9368	25.0632	25.1755
+	1.62768	1.94258	STX12	24.7455	22.906	24.6747	24.8329	24.3263	22.3469	22.0239	22.3896	22.8211	22.2318	22.5864	23.2345	24.6798	24.583	24.6118	22.6082	21.0372	22.7461	23.0555	22.55
+	1.42391	-1.85814	CAPZB	25.2722	24.3781	24.9384	22.2242	25.8759	24.8811	25.3786	24.873	24.9679	25	26.0787	23.3509	25.1517	25.6039	25.4828	25.5401	26.3644	26.2389	25.811	25.8312
+	5.50523	5.50725	ADGRL2;LPHN2	27.6217	26.5432	27.1256	26.7483	26.0142	25.8476	25.7608	24.8165	27.8367	26.1383	26.4938	23.5305	27.3269	26.5243	26.6562	26.3859	20.9864	21.429	22.1231	21.4713
+	1.22512	-1.52219	PABPC4	23.8353	23.7377	21.6581	23.4988	24.3093	21.8713	23.866	24.5934	21.846	23.6249	25.1379	22.9118	22.9144	24.6089	23.9612	24.471	23.5098	24.8961	25.0556	25.3571
	0.617783	-0.228507	NQO1	22.5129	22.7276	23.1213	22.4289	21.8059	22.8502	21.1955	22.5833	23.2247	22.8466	22.6152	24.0194	22.1897	22.2466	23.397	21.7665	22.9819	23.1092	22.9031	22.7105
	0.516635	0.481745	SEC61A1	23.0407	22.9335	22.1007	23.6618	22.3287	22.3226	22.3591	22.8084	22.3076	22.1668	23.2438	23.2158	22.452	22.6489	23.183	22.5353	21.6849	22.5852	22.4831	23.0566
	1.71952	0.641061	UBB;RPS27A;UBC;UBA52	28.649	28.6913	28.3474	28.1487	28.2178	28.3712	28.3473	28.0575	28.8279	29.0672	28.1816	27.7365	28.7835	28.9851	28.5542	28.8671	28.0976	28.0415	27.4356	27.6974
	1.28612	-0.825164	ACTR3	23.9273	23.8854	24.0165	22.9566	22.4737	23.9897	22.4493	22.1464	23.1053	22.8982	21.9773	24.1162	22.7531	24.1201	23.7909	24.1917	25.1116	24.6358	24.3202	24.0189
	0.929481	-0.309158	FXR1	22.6703	23.0478	23.0853	23.206	23.2843	22.5395	22.8392	23.122	22.4694	23.054	23.6054	23.9447	22.1774	23.0607	23.0044	23.2785	23.1617	23.4234	23.0588	23.6022
	0.0780737	0.114123	ILF2	23.4692	23.8661	22.9717	21.8731	22.5899	22.8646	22.9949	22.2053	22.8609	22.4859	21.9276	23.6585	21.8511	22.8693	22.3596	22.1456	22.1235	23.3363	22.8224	23.4414
	1.34948	1.15864	2020-09-02	22.1244	22.9931	22.5244	23.334	23.1685	23.7525	21.8324	23.1308	23.5195	22.2807	23.4462	23.5598	21.2024	22.1841	22.572	23.123	21.0011	22.5795	21.7424	21.0184
	1.49353	0.438295	RAN	25.4271	25.8163	25.8899	25.9537	25.7376	25.6361	25.458	25.7401	25.4338	25.4081	25.1864	25.9351	24.9991	25.2916	25.4729	25.2216	25.0545	25.3432	25.3763	25.5597
+	1.49231	-2.94336	CNOT3	21.4683	22.5252	22.5174	21.8351	24.1723	22.724	21.7825	25.9815	22.4928	23.4148	26.1832	22.9079	23.1003	25.3808	25.427	26.2915	21.9794	26.0522	25.6801	26.4077
+	5.33199	5.0476	SCARB1	27.1263	26.6775	26.7884	26.5955	26.5836	26.8831	26.6661	25.5833	27.3748	26.1692	26.3701	25.927	27.3902	26.8741	27.3067	27.0926	21.7925	20.9891	21.7329	22.4828
	0.101263	0.172286	ATP7B	24.0691	22.0866	23.4397	23.0378	22.9828	22.3404	22.0182	23.6949	22.4991	22.8767	23.642	23.7679	23.3828	23.0862	23.2611	23.4796	21.6159	23.7147	23.3008	23.3127
	0.275524	0.764873	HSPE1;HSPE1-MOB4	25.0084	22.9394	24.7692	24.6378	25.1465	24.9062	24.8384	24.2058	24.5414	22.5963	23.9573	23.8191	24.6759	24.5458	24.5453	22.4771	25.1755	20.5117	24.5719	24.0362
	0.479648	-0.986611	SPATS2L	22.3385	23.7	22.6154	22.3889	22.0778	22.3952	22.2678	24.0485	22.5232	23.2428	22.3666	23.9633	22.0463	22.071	21.9849	23.9775	21.3261	23.8852	24.2741	25.5039
	0.141644	0.0818381	RPL37A	25.7597	26.1168	25.8068	26.0255	26.2903	25.8626	25.7451	25.9377	26.0658	25.9903	21.822	23.9525	22.2061	25.493	25.791	25.9613	25.5066	25.8133	25.641	26.4205
	0.27983	-0.295393	NAA50	28.3549	28.3748	28.018	27.6146	28.8554	29.3407	28.7912	27.0582	28.6743	27.0541	27.5162	26.0346	28.3464	28.411	27.9826	27.9495	29.1229	28.4877	28.6783	27.255
	0.631389	0.76051	ZC3HAV1	21.9592	22.7975	23.1169	22.8869	22.6518	21.1861	22.6106	22.0851	22.3009	22.6703	21.973	22.9517	22.0287	22.3335	22.0115	22.1251	22.3572	22.5713	22.4014	20.3886
	0.18686	0.238512	ARF4;ARF3;ARF5;ARF1	22.972	23.3041	23.8592	22.0802	22.2693	22.8813	22.6974	22.5383	22.9592	22.2923	22.1319	23.25	23.3072	22.405	23.0254	22.3619	22.264	22.2248	23.5121	23.2605
	0.121885	-0.0850806	FGG	26.8781	26.107	26.2933	26.7892	27.7542	26.435	25.8164	27.0279	22.4511	22.2425	24.7486	23.2093	26.6251	25.9727	26.4038	26.2674	27.0614	26.722	26.3066	26.3179
	0.414082	0.360402	FAM207A	23.5788	24.125	23.8728	24.6671	23.7967	23.7244	23.6747	22.2315	23.2338	23.7765	23.9073	24.5072	23.3054	23.1199	23.4869	23.4732	23.0127	23.5965	23.6827	24.5101
	0.605713	-1.07483	RPL24	25.9843	26.0901	22.7912	26.1714	25.7598	26.1611	25.9091	26.3721	26.1639	26.4599	27.0069	26.2512	25.5432	25.745	26.2547	26.3598	25.8723	26.5465	26.3237	26.5938
+	1.58944	1.69785	SLC4A7	23.9086	23.2204	23.157	23.1168	23.0348	22.4391	21.9862	22.1277	23.8648	23.4507	23.4253	23.143	24.8952	23.5751	23.5585	23.2387	20.7611	21.9662	20.8231	23.0609
	0.962536	0.43081	CTNND1	27.1049	26.2745	26.2394	26.2873	26.682	26.3232	26.5691	26.4319	26.6464	25.6314	26.4349	23.6457	26.8126	26.3949	26.7655	26.4303	25.8932	25.9208	26.074	26.295
+	1.19367	-2.04352	RPL32	25.7439	26.4062	22.7	23.7719	26.2764	25.905	26.204	26.2717	25.9988	26.566	26.7585	24.2876	25.6276	26.0856	25.6064	26.0896	26.1444	26.4778	26.7351	27.439
	0.367918	-0.233851	UCHL1	23.9777	24.2917	23.6688	23.4055	24.7403	24.4688	24.1337	22.0925	22.8809	21.4093	23.1171	23.1682	24.359	24.0488	23.94	23.6075	24.4563	24.023	24.261	23.5387
	0.845985	0.309947	PPA2	22.6864	22.8414	22.823	22.8693	23.4716	22.7115	22.0603	22.5665	21.6918	22.9921	21.9207	23.4986	22.9769	21.7307	22.0489	21.7375	22.8764	22.3193	22.6988	22.0859
	0.125313	0.260415	RPL9	24.0109	23.8012	22.5724	24.6251	23.1309	24.3972	24.4647	24.3844	24.1538	24.3911	23.391	24.6643	24.08	23.8808	23.6022	24.2743	24.0465	23.7968	21.5997	24.5249
	1.17266	-0.457753	RPS3A	25.7545	26.2072	25.8153	25.6224	26.2485	26.2648	26.6101	26.3011	25.9929	26.5146	26.4816	25.8017	25.6187	25.9505	25.8934	26.0868	25.9428	26.1259	26.5726	26.5891
+	0.797278	-2.15945	CLASP2	24.5737	21.9752	21.6015	23.3734	25.2845	24.3617	24.7172	25.941	23.0497	23.3271	26.1326	23.3839	24.2804	25.4585	25.1476	26.2167	21.6006	25.9468	25.9336	26.6806
	0.314577	0.486303	TCEB1	24.3287	24.3222	22.2596	23.2057	24.3229	23.1201	21.7027	22.4859	22.2357	22.298	23.6863	23.8736	22.1329	21.9297	23.0844	23.9407	22.196	23.804	22.4398	23.7312
+	2.42714	-1.8753	RPL26L1;RPL26	21.9404	22.9594	22.5324	23.8113	24.6358	24.2358	24.7713	24.6356	24.5496	24.8649	25.381	23.8179	21.7789	24.4727	24.1881	24.8751	24.8538	24.4492	24.5472	24.8944
	0.121333	0.219534	MTDH	22.9507	22.3886	23.4306	23.3431	23.6237	23.0513	21.3651	23.9786	22.949	21.9386	23.1994	23.1486	21.162	22.5409	23.2693	23.5713	23.0233	23.7439	20.9651	23.5026
+	0.916856	-1.82659	CALM1;CALM2	27.0645	22.6774	26.1405	25.9826	27.1271	26.5291	27.1623	25.7356	26.7477	27.3099	26.9901	23.0086	27.3831	27.4388	27.1526	27.6634	27.8875	27.7854	26.9032	26.5952
+	2.16769	2.12531	KIAA0319L	25.1257	22.789	23.8187	23.5353	25.2175	23.2437	21.6782	22.4876	25.1219	22.2619	23.2453	23.4695	24.8864	23.2917	23.0748	23.0309	22.1346	21.8759	21.229	21.528
+	1.29525	-2.09536	RPL14	25.3835	26.0416	23.0736	23.0892	25.9116	25.9227	25.8694	26.4021	25.8338	26.9124	27.0061	22.9158	25.3671	26.0206	25.9753	26.2123	25.7119	26.3842	26.3384	27.5347
	0.699921	-0.789889	2020-09-07	24.2175	22.1089	22.4837	23.9803	24.3733	24.5818	22.3178	23.1305	22.9847	22.2638	23.5743	23.5734	23.9631	24.0041	23.7329	23.6509	24.0465	24.0456	24.277	23.5808
+	2.18274	-1.69806	PRRC2C	22.2411	21.8661	23.0813	23.351	23.3994	22.4208	22.8734	23.8651	22.9249	23.0248	24.3486	23.3755	23.9423	23.8897	23.5203	24.141	23.7341	24.495	24.2786	24.8241
+	1.60602	-2.0662	PABPC1	24.5978	24.6369	22.5418	23.6785	25.4922	24.7666	24.6562	26.0131	23.5783	25.1425	26.0229	23.3406	24.2882	25.7694	25.2822	25.8094	24.7244	25.9206	25.9563	27.1185
+	1.25632	1.4968	SDC2	24.38	23.667	24.6635	23.0046	21.4085	24.3675	22.1481	23.9958	23.3724	22.0424	24.6182	23.8995	24.2994	23.8622	24.2514	24.2265	21.7754	23.1421	21.3616	23.4488
+	2.64653	2.81473	ITGA2	25.5304	23.4661	23.9913	23.0751	24.2772	23.6346	21.439	22.3112	26.016	23.6769	22.054	23.0734	26.7392	25.2701	25.8439	25.2289	21.0662	21.147	21.0147	21.5761
	0.721704	0.316319	MARK2	25.1773	25.0958	25.0124	24.8586	25.6078	25.6611	25.4849	25.2475	25.3325	24.5324	24.7686	25.0958	24.7169	24.1585	24.5772	24.7745	25.069	24.4581	25.0628	24.2888
+	5.78911	6.0622	CAPN5	28.472	27.5462	27.7123	27.7823	27.4546	27.2599	27.0591	25.7581	28.3308	26.6387	26.5009	25.9397	28.0226	27.0678	27.2559	26.9575	21.281	22.4903	21.6	21.8927
	0.0212909	0.0109692	MAP4	26.9722	27.331	27.3684	27.1337	26.9915	27.8604	27.4804	26.6284	27.2226	26.1933	26.9649	23.6229	26.6757	27.2172	27.0151	26.7136	27.3857	27.0657	27.4799	26.8301
	0.651925	1.03709	SQLE	25.8277	24.9448	25.2539	25.3447	24.9255	25.2469	24.9779	25.7393	24.4389	24.6665	25.0453	23.8712	24.9456	24.7401	25.2061	24.9925	22.1036	25.1698	24.7608	25.1885
	0.218636	-0.265824	IQGAP2	23.2156	23.3326	23.0959	23.1311	23.6162	23.2199	23.362	22.0412	22.129	22.0879	22.152	23.6115	21.7153	23.4783	23.5605	23.414	24.3197	23.2283	24.098	22.1925
	0.461353	-0.844203	ALYREF	22.7949	25.803	23.0743	25.6707	25.4735	25.2957	25.4354	25.964	25.3419	25.1288	24.61	25.4192	21.727	24.9351	25.01	25.0444	24.9659	25.2295	24.9417	25.5826
+	2.10694	1.32809	OGDH	22.841	22.2852	23.0894	23.328	23.7584	22.8836	22.4515	22.4558	22.8785	21.65	22.7461	24.383	22.6557	22.342	21.582	21.2594	21.6781	21.7107	22.0145	20.828
+	1.60545	-3.31707	MYO1B	27.8868	26.146	26.195	22.7281	27.3575	27.2959	28.5104	24.907	27.4003	27.046	29.0313	25.9072	27.8388	27.9695	28.828	29.044	29.6313	29.3976	28.6164	28.5788
+	2.67486	-2.60085	LAD1	23.8087	21.9522	22.1521	21.8025	22.0719	22.2794	24.7048	22.2308	23.7181	23.8193	24.8329	24.1304	22.7405	23.5231	24.7786	24.5282	25.5391	25.0773	24.8977	24.6048
	0.762928	1.00155	ATP11A	23.666	23.42	22.6758	21.8677	21.8282	22.7172	23.1659	22.288	23.4134	22.3829	22.4852	23.2091	23.6374	23.3003	23.0326	23.1405	22.0437	21.1702	21.1294	23.2799
	0.240867	0.500229	DLD	24.7595	22.6082	23.7248	23.0294	25.3319	24.9458	23.5082	21.548	23.0791	22.0918	22.7035	23.2644	24.3897	23.0709	23.7103	23.907	24.8353	21.9496	23.4347	21.9013
	1.30947	-0.927304	NUP155	24.0415	22.4027	22.7878	23.0969	24.3346	22.3366	23.6631	24.2838	21.841	22.0218	24.1815	22.9876	23.2442	23.595	23.9212	22.1588	23.7213	23.8386	24.3307	24.1476
+	4.03854	2.26072	EPB41L2	28.4266	27.4899	28.1765	27.901	27.3997	27.5732	27.1583	26.7695	27.8648	26.724	27.0245	25.4875	28.6569	28.2426	28.6505	28.1525	25.887	25.5259	26.0591	25.479
	0.159759	0.33671	RPL27A	23.8265	24.286	23.2827	24.1301	24.0876	23.2975	24.1944	24.1551	23.1139	22.4061	24.5769	23.2288	23.5978	23.9038	23.9552	24.1726	23.7792	24.4475	21.2765	24.6753
	1.04667	-1.01664	CFL1	24.9536	24.8165	24.2343	23.2226	25.9247	25.112	25.2955	24.5085	25.0542	24.6863	24.1791	24.3513	25.4768	25.2172	24.6777	25.015	25.9958	25.4265	25.3911	24.4801
	1.10609	1.31002	RRAS2	23.1813	23.8541	22.1478	22.7954	22.5083	22.0379	23.2728	22.2971	22.7111	22.0752	22.5933	23.5811	22.6204	21.9783	22.6816	22.0499	21.9309	20.4529	21.4738	22.881
	0.340737	-0.882861	PPP6R3	23.8718	22.8982	22.3997	23.0713	23.9226	23.5375	23.288	24.693	22.4425	21.6509	25.3004	23.9053	21.2389	24.3993	23.3051	24.6617	20.7646	24.908	24.7731	25.3268
	0.0590715	-0.186304	UBTF	23.9082	24.9461	22.2084	22.8883	25.5893	24.824	25.2992	24.9904	24.9185	24.5292	25.8171	23.7143	24.3047	24.34	24.683	25.2376	20.9189	24.5117	24.1341	25.1315
	0.136184	0.0856814	GANAB	24.1378	24.0206	23.6028	23.3066	24.5032	24.379	22.6768	22.5601	22.6495	22.7165	22.1011	23.3834	22.0687	23.5122	23.7529	21.5895	24.0696	23.4381	23.7	23.5174
+	1.08898	-1.898	RPL8	25.4784	26.4759	23.5913	22.52	26.4537	26.1833	26.7421	26.7124	26.2807	26.4906	27.2456	26.0998	25.5247	26.11	26.2321	26.3502	26.2048	26.2776	26.3073	26.8679
+	2.85023	-1.54917	PPP1CA	24.3372	23.5715	23.0935	23.3848	22.2126	22.2603	24.3284	21.9148	22.1102	21.8626	25.6881	24.1081	24.3702	24.4532	22.3506	25.0027	25.1207	25.3695	24.9795	25.1141
+	4.56165	6.78179	CD151	29.3573	27.8073	29.13	28.7734	28.1162	27.9836	28.0363	27.12	29.3378	27.7755	27.8386	27.5671	29.483	28.2914	28.8153	28.3936	22.4621	20.5306	22.5982	22.35
+	1.36549	-1.5757	LMO7	27.6102	27.0099	27.1833	24.9254	27.0881	26.7357	27.8276	26.8941	27.0961	28.0754	28.7432	25.2412	26.9437	27.0889	28.2947	28.3675	28.637	28.266	27.9348	28.1938
	1.34853	0.969263	CHP1	21.7995	23.0669	22.8716	21.5901	22.0097	21.621	22.3118	22.4129	22.4709	22.2967	23.6157	24.4794	23.8357	23.3818	24.0189	22.1509	21.1409	21.3313	21.3974	21.5814
	0.0895829	0.223632	PHB2	24.0217	22.5606	24.3893	24.2421	22.0511	24.258	24.0973	24.7005	23.2124	24.615	24.3082	23.6955	24.2369	24.2375	23.0562	24.55	21.299	24.8519	23.6201	24.5482
	0.561416	0.321995	DDB1	24.6563	24.9066	24.4319	25.3771	25.4349	26.0609	25.6785	25.3613	25.0333	24.9131	24.7055	25.73	25.0279	24.3805	24.1069	24.4268	24.5144	24.0289	24.793	24.7476
+	3.92832	4.11794	SLC3A2	29.5432	27.9156	28.3636	27.6688	28.726	27.5545	27.1321	26.3106	29.3233	26.8968	27.5519	26.2355	29.7163	28.1695	28.634	28.0363	24.0142	24.2061	23.9311	24.8681
	0.173087	0.476823	HMGA2	21.9694	25.1986	22.3187	22.2925	22.2677	21.9412	21.956	25.1105	22.3041	25.4601	24.8279	24.329	21.2196	21.3379	23.9467	22.2475	21.9966	21.5835	21.573	24.7189
+	2.65207	-1.55231	NAP1L1	23.8614	24.0568	24.0641	23.0091	24.3673	24.6299	24.4586	24.4814	24.0779	22.2863	24.1093	23.2979	24.4887	24.5212	24.4389	25.0216	25.7519	24.975	25.0935	25.3804
+	1.72588	-2.61999	MYO1C	25.5391	22.4023	23.3574	22.4701	24.4947	22.4515	25.6135	21.4419	24.7033	21.8628	26.6044	22.6577	24.9741	24.2733	26.04	26.0372	26.7732	26.5843	25.203	25.6885
	2.55629	0.486325	ATL3	24.7654	24.6356	24.8193	25.0018	24.686	24.7081	24.35	24.9242	24.3332	24.5545	24.2218	24.0475	24.4388	24.4718	24.9056	23.6299	24.5023	24.2924	24.284	24.1981
+	2.78767	-1.22565	ACTR2	22.5059	22.0679	22.4231	22.7512	23.6083	21.5953	22.4414	21.5992	22.6388	23.1316	24.1718	23.3486	21.6871	22.2793	23.1687	23.1591	23.787	23.7829	23.9365	23.1444
+	1.31803	2.14818	TENM2	26.0821	22.6939	22.7576	23.4814	24.4098	22.1652	23.526	22.8532	24.9268	22.5279	23.1317	22.9734	25.5799	23.9302	24.0522	22.0811	22.337	21.246	22.0071	20.8322
	0.343953	1.58622	CD63	22.2709	27.8921	22.6638	27.7737	27.9188	28.1655	28.1273	27.5603	28.3667	27.401	27.4977	24.2705	28.234	21.574	21.8619	27.9497	21.5371	25.7478	21.3479	25.6228
	1.56164	-0.716085	RPLP0;RPLP0P6	25.6226	26.6346	25.9805	26.0412	26.2912	26.4392	26.4804	26.574	25.7609	26.676	27.0723	26.1132	25.4145	26.3061	26.2448	26.7923	26.4659	26.8658	26.7217	27.0898
+	2.46288	1.58478	CSRP2	23.0452	23.2533	22.5777	22.8431	22.1813	23.447	21.7944	22.2213	22.8015	21.5673	22.548	23.5627	22.556	23.7641	22.3694	23.6674	21.9733	20.8891	20.7503	21.7674
	0.384418	0.502741	FKBP11	21.9336	23.4296	23.1891	23.2957	23.6766	23.7378	23.5894	21.2061	23.9155	22.4548	21.4235	23.3708	22.8762	22.4283	24.3987	22.8212	23.2961	22.6255	21.1687	22.7469
+	0.941121	-2.07932	CNOT2	22.045	22.9697	22.7499	23.3936	25.0541	22.7	21.6342	25.6955	23.0126	22.9768	25.7792	23.5317	21.8445	25.2468	24.8483	25.6808	21.6343	25.9035	25.5634	26.3743
	0.155555	-0.249499	SLC25A3	22.5851	23.0518	22.5888	23.2641	21.8624	21.7732	22.8048	24.6604	22.7038	23.4307	23.902	23.9861	22.1153	21.0144	21.4327	23.2978	21.4172	23.6336	23.3264	24.1106
	0.0447402	0.0274262	HNRNPA1;HNRNPA1L2	28.2108	29.0523	28.7981	28.5445	28.6492	28.8198	28.739	29.099	28.1931	29.6935	29.1156	28.7524	28.1716	28.1899	28.6291	28.8188	28.4375	28.4573	28.667	28.9342
	0.406605	-0.478914	UBAP2L	23.2759	22.5356	22.3955	22.539	23.0257	23.2431	22.7258	23.2709	22.1	23.528	23.7553	24.7286	21.724	23.2825	22.1912	23.8345	21.7635	23.3268	23.7873	23.7843
	0.660934	0.38521	RTN4	24.8671	23.8093	24.6118	24.3936	25.1757	24.4147	24.0518	24.2334	24.4253	24.0385	21.2532	23.4547	23.9044	23.6385	21.3335	23.8055	24.3408	23.6874	24.2978	23.8151
	1.04618	-0.546948	CLASP1	22.6233	22.6919	23.2528	23.4807	22.8668	21.2815	22.2642	23.4352	22.8694	22.2663	23.4076	23.222	22.1577	22.8813	22.6414	23.2601	23.2796	23.6107	23.3254	24.0209
+	1.17023	2.68661	TM4SF1	26.6165	26.4599	22.1918	22.9419	26.2564	26.561	21.4283	22.3633	27.0721	22.5228	22.086	23.4093	26.9197	26.6874	26.5193	26.7492	22.7372	21.204	22.065	21.4574
	0.199981	-0.15116	RPL21	24.8756	25.6079	25.227	25.6824	25.8495	25.1635	25.4209	25.6225	25.3096	25.9837	26.5037	25.592	25.8227	25.0403	25.447	25.3554	24.9933	25.2286	25.7809	25.9948
	1.44695	-0.902181	RPL18	24.3768	25.6341	24.5567	24.9301	25.1977	24.8008	25.359	25.4438	25.0385	25.7554	25.9621	23.5951	24.3625	25.4959	25.1652	25.6228	25.578	25.9378	25.3782	26.2125
	0.672062	-0.55845	MIA2	24.4727	22.8062	23.0528	23.2741	24.533	22.6678	23.537	25.0428	22.5749	23.5888	24.3079	24.1258	24.1041	23.6906	24.1314	23.8128	23.5648	23.9317	24.03	24.3131
+	2.06348	-3.30116	MYL6	28.8674	27.6387	27.1879	24.9397	28.8887	28.7179	29.8042	26.4698	28.8354	28.1387	30.4428	22.7111	28.9631	29.4343	29.8383	30.3185	31.0671	30.7012	30.1823	29.8879
	0.868997	-0.192203	HNRNPH1	27.5954	27.8196	27.6872	27.4913	27.4587	27.6155	27.6565	27.7044	27.0855	27.1929	27.3368	27.5051	27.333	27.7383	27.5194	27.8488	27.6351	27.8752	27.7983	28.0537
+	4.80358	3.27177	CD44	25.8532	25.1721	25.4135	25.0994	24.7374	24.7772	22.6461	21.7491	26.3882	24.8677	24.979	23.5527	26.6661	25.6574	26.0477	25.0608	21.6319	22.1196	22.6008	22.0988
	1.56321	1.13813	ZYX	26.6853	26.9585	27.6404	28.0681	26.7434	27.2362	27.0333	27.2035	26.2817	25.7901	26.2864	27.2407	26.2343	26.0566	26.1346	26.2021	26.2004	25.6319	26.7753	26.1922
	1.05363	1.21788	RBM33	23.0495	24.0038	23.2963	23.1411	22.7798	23.6325	23.5742	23.1497	23.5165	22.0192	23.083	23.7819	21.9079	23.249	22.3473	22.7634	23.0359	21.4562	23.174	20.9531
+	1.16792	-1.54316	GPC3	25.1987	22.3389	22.6877	23.0029	24.7022	24.7238	25.5664	22.3321	24.5743	25.5113	25.5053	23.081	24.8415	25.2172	25.6191	25.8994	24.7697	25.4242	24.1947	25.0122
	0.185508	-0.164493	IMPDH2	24.7223	24.9531	25.269	25.0793	25.1162	25.8025	25.3347	24.607	25.1568	24.828	24.556	23.5813	24.6412	25.6178	24.9092	24.8122	25.3853	25.0357	25.9116	24.349
	0.80477	-1.19774	TRRAP	23.9889	22.7278	21.7456	22.7123	24.1982	22.0114	23.1804	25.2168	22.1241	22.7304	24.563	23.9982	23.4336	24.1632	23.752	24.277	22.3422	24.5042	24.1081	25.0112
+	1.66333	2.00637	APMAP	25.0721	22.8059	22.2101	23.6868	24.6708	21.9991	22.1011	21.6151	25.0696	22.7591	22.4363	23.1718	25.1446	24.8142	24.9582	24.4259	21.2786	21.2563	21.1932	22.0213
	1.22694	-0.495589	RPL36A;RPL36A-HNRNPH2;RPL36AL	24.8458	25.6793	25.0675	25.1401	25.4755	25.479	22.4081	25.716	22.9832	25.9756	26.1943	23.722	25.1502	25.2397	25.1686	25.6793	25.546	25.7659	25.4321	25.971
	0.393174	0.184427	HNRNPD	25.1507	25.7856	25.5673	25.8299	25.426	25.7109	25.4005	25.4042	24.8058	26.0111	25.1033	23.7324	25.0702	25.3464	24.7941	25.3924	25.3804	25.2383	25.1917	25.7854
	0.65303	0.547265	CLU	22.48	23.2282	23.3926	22.6038	23.0647	22.522	21.835	22.4633	22.4703	21.6	22.6041	24.2795	22.0035	23.4645	23.0846	21.8227	22.8928	22.456	22.7479	21.4189
	0.375799	-0.31425	HADHA	27.0865	26.3638	26.3184	26.0253	27.063	26.2504	26.5481	26.0093	26.3177	25.9015	26.0369	25.5377	26.7523	26.2517	26.7114	26.7823	27.4547	26.9585	26.5022	26.1356
	0.556019	1.49888	RPL28	25.4879	26.328	25.8744	23.3252	25.9035	23.3052	21.4642	25.1496	25.364	26.1333	26.5615	24.3715	25.3866	25.4898	22.4783	22.4126	25.122	22.378	21.5386	25.9814
	0.881353	0.28092	RPS27L	26.3731	26.6891	26.4222	26.4592	26.2949	26.3327	26.5851	26.2974	26.4991	26.0317	26.122	26.1349	25.9122	26.0027	26.2535	26.339	25.8191	26.4938	26.1676	26.3396
	0.847282	-1.66865	PDXDC1	22.973	21.5917	22.0468	23.0929	24.1293	22.4701	22.6196	24.4475	22.4516	22.6967	25.2512	23.1135	21.7489	24.406	24.2123	24.403	21.3575	24.7115	25.1055	25.2045
	0.0961597	0.072104	FUS	26.1035	26.9223	26.4202	26.9009	26.4695	26.7391	26.5115	26.7778	26.7462	26.5271	26.3449	26.8207	26.0312	26.2614	26.4966	26.6429	26.2822	26.1936	26.5469	27.0358
	0.131653	0.209544	SNX33	21.8838	22.2594	22.3825	23.4778	22.5415	22.1011	22.7863	22.5308	23.1302	21.8016	21.9407	24.0646	21.9489	22.2624	22.056	22.1926	20.9206	22.5917	22.4031	23.2499
	0.889953	0.550246	KIF22	22.8013	21.9153	22.1981	22.6501	22.5459	23.075	21.2253	22.6797	22.5941	23.4637	20.7085	22.9296	23.1298	21.9179	22.1901	21.7973	21.801	22.2097	22.1674	21.1856
	0.0987853	-0.0628433	P4HB	26.192	25.7276	25.8302	25.2426	26.7402	26.3489	26.3724	25.9467	25.8592	25.0712	25.16	24.673	26.4936	25.952	26.0459	25.9103	26.1162	25.631	25.9203	25.5763
	0.316012	-0.297855	EIF2S3;EIF2S3L	22.1234	23.7411	22.4483	22.2692	22.6388	22.5083	22.8167	22.8357	22.9653	21.8618	21.6622	23.8317	22.2424	21.5841	22.58	21.7142	23.2757	22.794	22.6253	23.0784
	0.0250078	0.0373511	CPVL	22.0277	22.8863	22.3832	22.2982	25.9103	23.422	23.2568	23.166	23.3064	22.6169	21.4042	24.4657	21.8813	22.426	22.2943	22.5578	23.0043	22.7615	22.7412	20.9391
	1.65955	1.03081	NSF	23.7651	22.4908	22.4279	23.1732	22.4495	22.9851	22.5861	22.9285	22.7276	22.4599	23.5023	23.2278	23.0268	23.2843	21.979	22.0039	21.9384	21.6672	21.9064	22.2218
	0.452143	-0.678872	MYBBP1A	23.1501	22.865	22.4772	24.2765	23.7874	23.104	22.6872	23.9835	22.8399	21.2103	24.025	23.3682	21.9462	23.2704	23.5973	24.0469	22.4951	23.6885	24.139	25.1618
	0.849511	-0.71735	GEMIN4	22.9706	22.0355	22.4795	22.8733	21.4867	22.6046	21.8442	23.7495	22.2163	23.2548	23.7038	24.6056	22.1504	22.9999	22.4648	23.5444	22.4003	23.1712	23.4924	24.1643
	0.623828	-0.682793	NUP88	23.2416	22.2419	22.7917	22.7223	22.7575	22.0285	22.7477	24.1189	22.5099	21.326	24.353	23.3831	21.847	21.7286	23.2023	23.7693	22.1392	23.9853	23.3016	24.3026
	0.396921	-0.0728474	RPS13	26.3901	26.7357	26.4658	26.4899	26.4815	26.6258	26.7027	26.8282	26.3679	26.6734	26.9082	26.6732	26.2561	26.4593	26.452	26.6786	26.6326	26.5091	26.5921	26.6392
	0.582231	-1.13864	KIAA0368;ECM29	21.9659	22.3369	22.565	21.7227	22.5063	23.2288	23.7273	24.5754	22.7422	22.0278	24.4358	23.4467	23.1107	24.1781	23.9515	24.2817	22.4638	24.1416	21.232	25.3076
+	4.42316	4.93648	NAALAD2	26.4688	26.7859	27.3867	27.0798	23.063	22.5936	22.3146	23.2686	23.397	21.6808	21.1146	23.6577	27.0013	26.7671	26.8823	27.2363	22.1946	21.5088	21.2039	23.0679
	0.0198307	-0.0386977	SRSF2	27.8528	30.2021	28.5139	28.341	28.1992	29.1091	29.2616	28.727	26.7379	29.8472	30.3887	28.0958	27.9372	29.4346	28.6748	29.4278	27.6418	29.5873	28.6356	29.1998
	0.113379	0.215851	ALDOA	22.031	22.1693	23.2702	22.3877	23.9781	22.7152	23.7866	22.1961	21.5917	24.636	21.9701	24.5551	22.475	23.0457	22.1925	21.7462	20.6045	21.8608	23.5271	23.0025
	0.0276837	0.0208082	DDX5	26.2143	26.8498	26.7418	26.9726	26.533	26.6113	26.6772	27.0393	26.4213	26.4068	26.6659	27.0397	26.0722	26.576	26.5618	26.7542	26.1814	26.631	26.7484	27.1344
	0.66107	-0.382104	RPL19	25.701	26.5405	25.4946	25.9129	26.4132	26.1401	26.3278	26.4187	26.0277	26.4487	26.7303	25.8763	25.4736	26.0684	26.1542	26.4543	26.1356	26.2272	26.0483	26.7662
	0.220109	0.333318	SRSF1	26.8102	28.6772	27.0478	26.9644	26.9978	27.3905	27.7867	27.7027	25.8275	28.7379	28.9317	27.5923	27.1018	27.3486	27.2555	27.8684	26.0646	27.7202	26.615	27.7666
	2.63346	0.735376	MRPS7	25.5684	25.6037	25.5344	25.7548	25.4168	25.5157	25.662	25.6735	25.4802	25.0162	25.1677	26.1766	25.2218	24.6773	25.4774	21.9958	24.7349	24.7904	25.2881	24.7064
	0.906375	0.374759	ALDH3A2	25.4241	25.311	25.3524	25.3823	25.5936	25.0636	25.1949	25.8865	25.3255	25.6928	25.3357	25.5802	25.189	25.3929	25.574	25.3443	24.6119	24.8395	24.936	25.5834
+	2.37765	-3.16738	MYO1D	24.3584	21.7926	22.5317	22.2685	23.777	22.8778	24.5267	22.2024	24.1259	23.8317	25.1818	23.2887	24.593	24.5015	25.6622	25.2784	26.9301	26.2213	25.5221	24.9472
	0.508858	-0.632821	NUDT16L1	23.98	22.8014	22.0338	23.3847	23.8859	24.8753	24.2654	23.541	24.3603	22.4886	23.3798	22.903	21.386	24.053	23.9468	23.4871	24.1012	22.7383	24.5069	23.3847
+	1.28423	-1.823	RPL22	20.9929	22.2193	21.8844	23.1309	22.1161	21.8288	21.4809	22.0657	23.4742	22.9484	24.9379	23.5956	22.4406	24.4473	24.2628	22.8175	24.2894	24.7302	24.4315	22.0684
	0.0701336	0.155653	PARK7	20.3787	20.3589	22.3004	19.9163	22.421	23.0864	22.2207	22.6162	21.4212	21.8707	21.9462	23.0178	23.4215	22.4023	22.1008	19.661	19.6145	19.7434	20.8231	22.1506
	0.200052	-0.166037	VASP	22.5687	22.7176	23.2956	21.9988	22.9703	23.1819	22.3982	22.1981	23.1798	23.2251	22.3346	23.4426	22.7131	22.6238	21.5418	22.6431	23.2938	22.8026	22.7918	22.3567
+	4.09112	2.24488	MGRN1	24.962	24.49	24.5815	24.115	24.3136	24.1655	24.4159	23.478	24.8498	23.6251	22.1577	22.4767	24.5403	24.0145	24.3365	24.4194	22.3533	22.3003	21.863	22.6524
+	3.43927	2.87392	SLC1A5	25.9608	25.2659	25.3524	24.9573	25.4959	25.07	21.6317	23.3992	25.9465	24.0286	24.3853	24.1908	26.6826	25.6121	25.826	25.5648	22.1938	22.0767	22.2472	23.523
+	0.815789	1.94818	RPL13a;RPL13A;RPL13AP3	25.3141	25.8351	25.1997	23.6104	25.0357	22.1534	24.9072	23.164	23.0709	22.6823	22.9426	24.5885	24.9181	25.4169	25.2123	21.5907	22.4507	21.5665	21.8864	26.2631
	1.1376	0.410008	DNAJB1	23.756	24.3945	23.9055	24.2691	23.9856	24.5173	24.3399	23.9605	24.2991	22.8451	23.0666	23.8778	23.4796	23.4092	23.2585	23.5775	23.8472	23.7055	23.7934	23.3389
	0.0163342	-0.0272603	RUVBL2	22.7945	23.7883	23.0841	22.7222	22.5616	22.3893	22.973	24.6007	22.3612	22.9206	21.7799	23.3788	22.5062	23.7396	21.9393	23.6385	24.0239	23.58	23.2176	21.6766
+	3.04668	-3.54094	RPL18A	22.0234	21.6247	23.6009	22.436	22.1423	22.2638	21.9565	25.787	21.4159	26.2136	26.8503	23.7588	25.5707	25.6181	25.7033	26.2255	25.2504	25.4023	26.2416	26.9545
	0.35509	0.558221	NOSIP	22.7168	23.993	22.4229	23.5858	22.3534	24.3017	24.1549	22.0419	22.0272	22.0979	23.7541	24.3953	23.1232	24.2809	23.8783	23.7438	21.4098	23.416	23.7541	21.9057
	0.556968	1.30377	RPS16	24.3668	24.4442	23.0512	25.0008	24.8283	25.3525	21.5742	25.0496	25.2317	24.656	24.8269	25.6791	24.5713	24.0969	24.2765	24.0165	24.7485	21.4411	24.5519	20.9064
	1.11929	0.500361	AGPS	25.9504	25.7268	25.7897	25.7451	26.0042	26.0446	25.4614	25.08	25.3436	24.8206	24.976	23.517	25.4395	25.2619	25.6469	25.0552	25.759	25.226	25.5238	24.7019
+	5.51254	4.76978	SNAP23	26.8057	26.4111	26.6305	25.9937	26.5204	26.3182	26.2352	24.9589	27.1925	25.8834	26.4865	25.0054	27.3748	26.3551	26.9972	26.7882	22.3532	21.3839	21.3935	21.6313
+	1.19682	2.33044	STXBP3	26.1468	22.6168	25.2964	21.9317	25.0655	22.1815	23.9762	22.1687	25.7533	25.0188	24.6521	24.792	26.1314	25.2388	25.34	25.1045	21.3353	21.7715	21.8364	21.7268
	0.115742	0.18401	SUPT5H	25.169	27.1805	25.7073	26.4531	26.4321	26.488	26.9038	26.6623	27.007	27.8086	28.2896	26.7163	26.1982	26.4763	26.0498	26.8283	25.095	25.5085	26.3132	26.8572
	0.603962	-0.366697	CLIC1	23.8273	23.1714	24.1542	23.192	23.9412	24.241	23.8511	22.269	23.4934	23.703	22.3308	24.4949	23.8151	24.2823	23.8922	24.0013	24.0917	23.6404	24.3135	23.7661
	0.825464	-0.506609	EIF3F	22.3966	23.1537	22.7596	23.6948	22.7285	23.1987	22.3149	23.5706	22.3715	22.1158	21.4062	23.3749	22.9138	23.3084	22.2167	22.0481	23.615	23.1269	23.6955	23.5937
	0.701912	-0.848563	IPO5	21.7742	22.7363	23.2654	22.7057	23.6186	23.5134	22.9762	22.3676	23.2574	21.1417	23.7101	24.6473	22.3185	24.1456	23.5858	22.1847	22.002	23.8478	23.7902	24.2358
	1.37547	1.30702	GOLIM4	24.4093	22.6652	23.6778	22.8686	21.3311	22.6001	22.2283	22.6305	25.4991	22.8226	22.4214	23.6852	24.5913	23.4563	22.87	21.5227	22.7021	22.0682	21.2428	22.3797
	0.384125	-0.681824	NOP56	22.0451	23.4292	22.8789	22.8174	24.3943	23.5816	23.6378	24.4446	23.6153	24.3401	24.7194	23.7444	23.4067	21.6508	23.8185	22.6349	21.3605	24.3855	23.7472	24.4046
	0.0997205	-0.316743	SCD	25.7875	25.5491	22.9907	22.6604	24.8272	21.922	25.0746	26.0233	22.5867	22.156	25.6779	22.5752	25.7519	25.8702	25.314	25.6985	22.1081	25.5807	25.1686	25.3972
+	6.37522	6.90996	ADAM10	28.8244	28.1497	28.7027	28.4922	28.5422	28.4776	28.4658	27.5637	29.2418	27.9394	27.9979	28.0349	28.3369	27.4906	27.495	27.682	21.5779	21.6075	21.0407	22.303
+	4.52158	4.65816	NRP1	26.8381	25.7596	26.74	26.7403	27.0957	26.7166	26.6458	26.0292	27.3353	25.7204	26.1021	26.0541	27.0602	25.7881	26.3344	25.7476	21.0082	22.563	21.7581	22.116
+	2.50036	3.64716	SCAMP3	26.5614	26.0934	26.0101	25.5409	25.3688	25.6506	25.3333	25.4956	25.9081	25.3498	25.7022	24.8055	26.1834	25.6663	26.1848	25.7719	21.2885	21.271	22.6649	24.3928
	0.300152	0.294685	GIPC1	25.2972	24.561	24.8944	25.1283	26.3677	25.7535	25.397	24.7521	25.4016	21.4712	24.4573	24.1173	25.4812	24.258	24.6699	23.7043	25.5355	23.9766	25.0888	24.1013
+	1.21173	1.93564	LIN7A	25.8863	23.0448	22.3807	22.5725	22.2687	22.831	22.3397	23.954	25.5639	21.6763	23.5261	23.0116	26.6075	25.4858	25.5801	25.5501	21.5544	21.3255	22.1066	21.1553
+	1.83092	-4.59577	MYL12B	27.5964	26.8195	22.5343	22.8327	27.4852	27.953	28.5207	24.6885	27.7098	26.6591	29.254	23.8341	27.5704	28.5864	28.67	29.4129	30.3344	29.8309	28.9956	29.0051
	0.148648	-0.183164	AURKA	21.8031	22.5823	22.4119	22.4023	22.6068	23.5767	22.2732	21.8528	22.878	22.3219	23.424	22.9429	22.9153	22.4958	23.3185	22.6679	21.2101	22.6909	23.2014	22.83
+	2.18903	-1.42297	PPP1R12A	22.232	22.3739	22.597	23.2929	22.1224	21.8982	22.4213	22.0402	23.3451	22.3876	23.6181	23.043	22.4556	23.4212	23.9109	23.9296	23.7834	24.6125	23.4732	24.3186
	0.660694	-0.529008	XPO1	24.2434	23.7657	23.0337	23.6573	24.291	22.5664	22.3717	24.3439	23.5532	21.8305	24.6886	22.8569	23.7448	23.8582	23.6754	23.4157	23.6012	23.8189	24.566	24.83
+	2.53876	-2.07266	SPTBN2	24.1516	22.6346	22.4989	22.5284	21.9076	21.5345	24.5906	23.117	23.5691	24.7159	26.0005	23.6608	24.3335	24.2978	25.1742	25.2703	25.4511	24.8569	25.0352	24.761
+	4.23143	4.60523	PLXNB2	27.8567	26.5979	26.9209	26.5504	27.472	26.0628	25.3924	23.2799	27.148	24.8685	25.7874	24.1108	28.3745	27.2477	27.1933	26.5764	23.0313	22.3494	21.4191	22.7053
	0.165555	0.486296	SCAMP2	26.0036	22.3593	25.403	25.0097	25.2481	24.6383	25.2027	26.5107	25.4815	21.6343	25.5287	22.8959	25.2871	25.4164	25.789	25.447	21.8246	24.9849	24.7936	25.2273
	0.445678	0.706095	ARPC2	23.3536	21.5157	23.7239	23.4338	23.0863	22.1435	22.043	23.0684	22.3911	21.1569	22.6758	23.6652	23.0979	22.1093	21.7424	21.8096	23.7662	21.6863	22.1212	21.6289
	0.569753	-0.502248	GNPAT	24.759	24.5879	24.1249	22.9906	24.7177	24.8365	24.4658	24.7627	24.3835	23.172	22.4351	23.5682	24.2985	24.563	24.4004	24.5818	24.3598	24.5512	24.8731	24.6873
	1.10135	1.32299	STX7	24.7615	22.8791	22.5795	24.2391	24.3049	22.5251	22.5189	22.0141	25.197	22.0489	23.9177	24.3004	24.9131	24.3383	24.6332	24.4953	22.3194	22.719	21.321	22.8079
+	2.22142	1.51406	SLC16A3	23.9238	23.3362	22.486	23.1298	23.9752	22.8079	22.8556	22.4848	23.0155	21.8042	22.3963	23.7531	24.708	23.6885	24.0186	21.9364	22.2101	21.1835	21.6305	21.7954
+	3.03462	4.43666	SLC31A1	27.1034	24.0217	26.8846	26.5941	25.2527	22.0901	21.9165	22.5011	26.7264	21.8928	21.4773	23.1221	26.9683	26.427	26.8375	26.0494	21.6801	22.1542	21.5332	21.4897
+	3.33942	1.99192	ABCC5	23.6632	23.8587	23.5582	23.1799	23.2128	23.2598	22.0846	22.0984	24.1214	22.7148	23.2529	23.6416	24.6678	21.1911	23.7079	23.3836	22.1982	20.9712	21.5264	21.5966
	0.868081	-1.08643	DHX15	22.1624	22.8098	22.7292	22.0485	22.7273	22.8501	22.2268	20.7895	22.0672	23.9119	23.6697	23.0836	22.8253	24.3113	22.2266	23.7222	21.7402	23.9104	24.1585	24.2865
	0.793736	-1.81758	TTI1	21.6052	23.0845	22.0382	23.6077	23.302	22.035	22.9372	24.6839	23.4007	22.6104	25.7689	22.6028	22.5065	24.5132	22.6916	25.4254	21.2907	25.5921	25.3583	25.3647
+	1.70056	1.83873	ADCY6	24.3475	23.6701	24.0932	23.9583	21.342	22.6605	22.5305	22.8592	24.5171	20.2398	23.9423	23.9703	24.1517	22.9351	23.3909	22.8412	23.7137	21.3261	22.3594	21.3151
+	4.32441	3.98691	PROM1	25.996	25.5358	25.7413	25.7339	24.9635	25.1211	25.0484	24.2726	26.413	25.3007	24.7819	23.4518	25.8972	25.2731	25.0964	25.1361	21.5625	21.4566	21.182	22.8582
+	3.02695	3.19212	CA12	25.4501	24.9629	25.1092	23.1581	24.4863	24.1942	24.0748	21.5208	24.7277	21.8353	22.3852	23.5159	25.9292	25.1947	25.6785	25.6041	21.5374	21.1219	21.5373	21.7151
	0.742611	1.69872	TIMM44	27.029	25.4011	25.8939	23.155	25.8934	26.0086	25.5101	25.2504	26.5726	25.1521	25.5247	23.1744	27.0745	25.9428	26.2625	25.9623	24.215	24.6762	21.3678	24.4252
+	2.01725	-2.30808	ACTN4	26.5839	25.8668	25.4127	24.497	27.0883	26.7843	27.3817	25.2941	26.0911	26.7738	27.4562	24.1372	26.745	27.3689	28.0812	27.8211	28.366	27.598	28.8029	26.8259
	0.623559	0.272242	SCO2	23.5207	22.919	23.8745	23.3548	21.8994	22.3043	22.5705	22.9785	23.1649	23.3317	23.0794	23.5524	21.5094	23.1377	23.6233	23.3108	22.9695	23.1855	23.1658	23.2593
+	2.24699	1.42242	CD302	23.3815	21.9804	23.0332	22.6571	22.323	22.9597	21.9771	22.2379	22.2669	21.7954	23.1424	23.1884	23.595	23.2801	22.7678	23.3149	21.6352	21.2831	20.9251	21.5192
	0.533603	0.389785	ACSL4	30.3744	30.0675	30.2073	30.1126	30.7836	30.4876	30.0762	28.9668	30.5913	28.7267	29.1965	28.8402	30.2893	29.8749	29.7123	29.6039	30.4651	29.6658	30.1342	28.9377
	0.883777	-0.477356	SYNCRIP	24.316	25.141	24.5148	24.1568	24.9455	24.8897	24.8582	25.1005	24.6897	25.4323	25.0109	25.275	24.1497	24.7909	24.6505	24.8555	24.856	24.7468	24.9392	25.496
	0.331169	-0.553835	PLOD3	22.6927	23.4077	22.3898	23.7241	24.112	22.6201	22.4274	24.2413	22.5268	22.1835	24.7234	23.7476	23.6273	23.7128	23.9348	24.139	21.7216	23.9961	24.1139	24.598
+	3.82479	3.89947	PLIN3	26.1015	26.2303	26.3657	25.5778	25.8897	26.6302	25.6453	24.3846	26.5737	25.4496	26.3072	22.7735	27.3624	27.3246	27.0666	26.9654	23.2432	21.2649	21.7592	22.4101
+	2.09851	3.97601	SLC16A7	27.6784	27.5751	26.5996	26.9724	27.129	27.3917	27.1205	26.5709	28.3504	27.1513	27.3698	27.883	28.1308	27.3122	27.599	27.8521	22.4157	21.7935	22.5646	26.1475
	0.61035	-1.78774	USO1	25.8198	23.4013	22.6695	22.8517	26.5485	22.0559	24.4107	27.8787	23.0251	22.3886	27.0722	23.4079	24.3772	26.1069	26.4223	26.2384	22.0337	26.2874	26.1445	27.4278
	0.45544	0.814768	HIST1H2BN;HIST1H2BL;HIST1H2BM;HIST1H2BH;HIST3H2BB;HIST2H2BF;HIST2H2BE;HIST1H2BC;HIST1H2BD;H2BFS;HIST1H2BB;HIST1H2BO;HIST1H2BJ;HIST1H2BK;HIST1H2BA	26.4817	29.195	28.0966	27.8529	25.6756	26.1429	27.3528	28.0255	26.8649	30.9816	28.1154	26.1982	25.7096	25.8553	27.8969	27.153	26.9453	27.5052	25.5773	28.3392
	0.241947	-0.642513	PPP6R2	24.6161	23.2184	23.2488	22.7985	24.5323	22.83	22.2247	24.6178	21.5711	23.1866	25.4622	22.9866	21.8129	24.5516	24.3507	25.334	21.1232	25.046	24.8782	25.4045
+	2.39012	-3.50511	FLNB	26.3939	24.8526	23.5722	23.2973	26.7524	26.2473	26.885	23.5302	24.3255	25.0621	27.173	22.6962	26.1461	27.579	27.4273	27.7349	28.6353	28.3039	28.0615	27.1357
+	2.118	1.20274	SLC43A1	23.5078	22.6098	22.7065	22.5131	21.6166	21.9574	22.9452	21.8045	23.4854	22.3242	21.6433	23.3633	23.743	23.106	23.4125	21.4638	21.7635	21.2898	21.3253	22.1477
	0.276562	-0.614797	SEC22B	24.8281	21.4056	24.1458	23.5638	25.0364	22.5842	24.3998	25.2278	22.5172	22.613	25.0493	23.838	24.7115	24.768	24.8281	22.9455	22.4727	24.4754	24.6318	24.8226
	1.2354	-0.491786	ERLIN1;ERLIN2	22.9556	22.8797	22.6543	23.1102	23.1915	22.0854	21.2908	22.9937	22.0832	23.1286	23.0513	22.8132	21.7086	22.9918	23.1486	22.8501	23.1238	23.9118	23.108	23.4233
	1.59792	-1.00017	SF3B1	24.055	23.2639	23.8524	23.801	24.4901	24.1369	23.9218	24.7716	23.7985	22.9995	24.925	23.3591	21.6791	24.2249	24.3158	24.3653	23.9269	24.8189	24.9136	25.3138
	0.725183	-0.872505	UTP20	23.1815	23.907	22.5397	23.0349	22.2548	22.5366	22.1968	24.5194	22.4657	21.0441	23.9132	23.2484	21.6448	23.1769	23.5277	24.2008	22.5342	24.5238	24.2544	24.8405
+	7.04449	6.7551	CPD	28.5194	28.0623	27.7749	28.4174	28.1728	28.1369	27.7799	26.9837	29.1164	27.1586	27.232	26.9591	28.9714	27.8936	27.9581	27.8967	21.3109	21.2906	21.2744	21.8777
	0.455336	0.860166	VAMP5	22.2037	23.2621	23.1133	21.5465	24.4807	24.693	21.9124	22.587	26.0047	22.6763	24.8845	24.0361	25.5358	24.1181	22.4402	25.1446	19.7729	21.5204	21.9925	23.3991
	0.0253897	-0.0401363	LETM1	23.3378	22.9728	23.5569	23.2539	23.5406	22.7353	21.8217	24.7388	20.9171	23.105	21.5286	23.9286	22.9325	23.3283	22.7667	23.1143	21.8027	23.5908	23.6484	24.24
	0.196303	-0.162817	ZRANB2	22.425	23.3663	23.1669	23.0602	23.0472	22.2101	22.001	22.3464	21.9716	23.7278	24.7429	23.6817	22.6665	22.9416	22.5657	22.8661	22.7926	23.9232	22.9364	23.0174
+	1.47509	1.74529	VAPB	23.9763	22.5964	23.6681	22.8764	22.5117	23.016	22.3902	23.3114	21.5378	22.3701	21.6375	23.5157	21.2658	21.9403	23.2743	22.0087	23.1705	20.9238	21.078	20.9638
+	4.92706	5.21688	MPZL1	26.598	26.1801	26.6252	26.2769	26.2684	25.8785	26.2717	25.1344	26.4048	23.827	22.7279	22.98	26.7645	26.0328	26.3686	26.0234	21.8635	20.257	21.7697	20.9225
	0.179669	-0.234301	IPO7	21.882	22.3865	22.3216	22.9874	22.0412	23.1561	23.2244	23.037	22.4847	21.9833	22.9419	23.5886	21.7622	20.7662	22.1242	22.9086	21.3144	22.8856	22.9013	23.4134
+	2.03354	1.64189	ABCA1	24.1908	22.7313	22.6656	23.0563	22.2523	23.1112	22.8101	22.9799	22.6327	23.0448	22.9647	23.6541	23.7458	21.7098	23.4987	23.6057	21.265	22.2688	21.3754	21.1672
+	2.8975	1.46085	ACSL3	27.7655	27.0622	27.5188	27.1655	27.791	26.8401	26.8778	26.678	27.2322	26.2161	26.4076	26.1821	27.2447	26.3559	27.0017	26.2859	26.3427	25.5872	26.1695	25.5691
	0.975736	-1.12845	PTBP3	23.6518	23.3526	23.7783	22.9376	24.7931	22.5115	24.3212	25.789	22.3686	22.826	25.0782	23.613	22.2957	25.0687	21.3772	24.6014	22.9411	24.8518	24.8873	25.554
+	2.47956	-2.07079	AP2A1	23.817	22.5238	22.6985	22.4239	22.7786	24.005	23.6338	22.8873	22.2833	24.0862	25.0502	23.4404	23.4427	24.0632	24.2749	24.4427	25.462	25.4426	24.5142	24.3277
	0.189602	-0.200463	AIFM1	24.5557	23.6953	23.7513	23.2751	24.9243	24.3799	23.9427	24.0973	24.5223	22.1295	23.3919	23.627	24.6502	23.793	23.7924	23.5247	24.7944	24.0562	23.9879	23.2408
+	4.70832	4.81977	CLDN1	26.1305	25.7543	26.0863	25.6205	25.1339	25.1738	24.5666	22.9854	25.8568	24.678	25.398	23.7018	26.4327	26.1611	25.4538	26.2244	20.7152	20.433	21.0041	22.1602
+	3.91788	2.40329	FADS2	29.1281	28.3556	29.0652	28.7569	27.5418	28.131	27.7407	27.6319	28.1173	27.5943	27.764	26.6513	28.412	27.8273	28.5831	27.6276	25.8067	26.5306	26.7153	26.6402
	0.118582	-0.170274	AGR2	29.1276	28.1411	29.0285	27.6908	29.5169	28.5533	28.8501	27.5513	28.2493	27.381	26.4421	26.9371	28.5146	29.0007	28.9575	27.9625	29.1972	28.5967	29.3282	27.547
	0.200918	-0.184327	GLUD1;GLUD2	26.3173	25.6047	25.9896	25.7231	26.8924	26.4807	26.0171	25.1707	26.1315	25.0671	24.8885	21.9547	26.1136	25.9217	26.2715	25.5215	26.6087	25.7358	26.6748	25.3528
+	2.71328	2.67664	CYB5R3	24.9152	24.4801	25.3851	24.9623	24.3978	24.8858	24.3828	23.7511	24.8353	22.2349	22.328	23.6738	25.1942	23.8084	25.0349	24.5198	22.8877	22.9572	20.9044	22.2867
	0.125023	-0.476989	GSR	25.9412	26.197	25.7455	21.953	26.7682	26.8038	26.3439	21.2029	26.3142	24.747	25.4325	23.8851	25.5017	26.1796	25.6893	21.9394	26.6956	26.0581	26.5693	22.4216
+	2.35495	1.3463	EGFR	26.3954	26.1018	26.1409	26.1671	24.7308	25.7439	25.4144	25.0594	25.9131	25.2005	25.7153	25.0956	26.0803	26.16	26.5611	26.213	24.812	24.0497	25.1294	25.4291
	0.104467	0.0922194	C3	22.8042	22.3153	23.0815	22.7304	25.2991	21.5254	22.9106	22.3886	22.8722	21.2381	22.6866	23.3681	23.2398	23.3095	23.2135	22.639	23.3204	22.0397	22.8666	22.3358
	1.81915	0.896653	COL1A1	28.4168	29.1916	29.3183	29.3913	28.5814	29.1772	28.848	28.8358	28.6622	28.2633	28.2885	29.8372	28.4439	27.6944	28.2601	28.0308	28.3767	27.7869	28.4104	28.1575
	0.670058	0.284206	LMNA	25.1775	24.8636	25.5958	25.6348	24.7408	25.539	25.362	25.5414	24.6669	26.6096	24.6094	25.8105	22.7891	25.3211	24.7565	24.5807	24.8737	25.1383	24.889	25.2339
+	2.81433	5.12509	APOA1	27.7214	28.3319	28.6085	28.1999	28.1646	27.6189	27.5814	26.9549	27.4481	27.1289	27.3371	26.4224	29.1162	28.9089	28.9296	28.733	24.8925	21.1927	21.8724	24.4037
+	6.73366	5.48256	APOE	27.3972	27.5162	27.7318	27.0676	27.3452	27.0199	26.8294	25.6977	27.7641	26.4281	26.6098	25.0859	28.8404	28.022	28.1972	27.7841	22.2453	21.5407	22.0931	21.9035
	0.0494043	-0.0303001	FGA	27.12	26.4986	26.6995	26.981	27.6971	26.1481	26.3605	27.1566	22.0687	25.0299	25.9419	26.6529	26.8162	26.1336	26.5294	26.7308	27.2184	26.9238	26.4264	26.8517
	0.849727	0.266293	FGB	27.2602	27.1327	26.9544	27.6523	27.769	27.0911	27.2237	27.7717	26.0737	26.0262	26.2917	26.939	26.9038	26.8062	27.002	27.0839	26.8904	27.1341	26.9356	26.9742
	0.597036	0.293367	FN1	27.5225	27.0687	27.3034	27.871	26.6795	26.7094	26.8434	27.3427	26.1777	26.3278	26.619	27.7009	27.2255	26.5471	27.2818	27.3167	26.9605	27.4084	26.8025	27.4207
	0.198841	-0.388075	AMBP	22.0915	25.1865	24.9439	25.2886	23.2711	25.0017	24.8918	22.0422	23.3566	24.7337	24.5895	22.0421	22.0918	25.0577	24.9289	24.9298	24.9801	24.766	24.7849	24.5318
+	4.6947	5.66723	TFRC	30.3766	29.3567	30.1778	29.5092	29.05	28.8786	29.0308	27.7649	30.2483	28.7638	29.2415	28.7045	30.6843	29.6411	30.3044	29.8344	25.078	23.427	23.5999	24.6465
+	4.58746	4.87166	TF	30.451	28.9857	29.8448	29.4737	30.1839	28.6995	28.7347	27.7956	30.4759	28.5887	28.7102	28.172	30.571	29.5754	30.1266	29.6275	24.3532	25.0766	25.5113	24.3275
	0.534059	0.234539	FTL	25.146	25.2093	25.2758	25.3655	24.278	25.4511	25.8984	25.5952	25.3905	25.3806	25.5365	23.6683	24.8465	25.1499	25.5131	25.4875	24.465	24.9908	25.3339	25.2688
	0.477498	0.412777	FTH1	25.0572	26.0567	25.7201	26.0722	24.8807	25.9873	26.1846	26.1084	25.5252	25.3939	25.7573	25.3972	25.1743	25.5139	25.773	25.7768	24.3947	25.6065	25.4816	25.7723
	0.723396	0.34815	CSTB	26.0283	26.5942	26.8743	26.3577	26.6513	27.3333	26.3488	25.6518	26.326	22.5885	25.409	25.2241	25.9219	27.0983	26.4006	25.9555	25.8457	26.0436	26.5511	26.0215
	0.237344	-0.290548	APOB	23.1518	21.9186	22.5124	23.5655	23.8025	22.0546	22.5256	23.9363	23.8835	22.4244	21.5141	23.7757	22.7031	23.0501	23.0364	21.298	22.2125	23.2676	22.9884	23.8421
	0.11799	-0.151548	NR3C1	23.0588	23.2612	22.5307	23.3863	22.6215	22.4618	22.7084	22.3741	20.9718	22.0336	24.1738	24.2523	22.4606	23.298	22.9984	23.4442	21.9776	23.4689	23.3411	24.0556
	0.00677991	-0.0334768	KRT6B	27.0127	28.3379	30.3028	23.4481	28.6025	28.8984	25.815	28.2598	29.9372	35.4683	27.2789	26.6186	28.3659	33.7824	27.4034	27.988	27.5258	27.0394	29.2976	25.3725
	1.271	1.26972	KRT1	33.4848	33.2704	33.7734	32.1652	32.8694	33.69	31.5963	33.2795	32.7555	36.7791	30.9395	32.8193	35.5431	34.1413	32.0598	31.6437	31.6148	31.6542	33.0663	31.2796
	0.166254	-0.217807	GAPDH	27.3123	27.5552	27.5295	25.5136	27.2391	27.8887	27.0462	26.7323	27.3086	29.0835	26.153	25.6613	27.917	28.4131	26.8018	26.9778	27.4162	26.9964	27.398	26.9714
	1.87892	-1.10045	ASL	23.6018	22.8257	23.8314	23.1092	24.1227	24.0355	23.9235	23.4234	22.6054	22.7343	23.649	23.3941	24.1334	24.6955	24.125	24.2301	24.4955	24.5433	24.8902	23.841
	0.971634	-1.5675	HSPB1	22.1532	22.4645	23.1457	21.9089	22.019	23.551	22.294	22.2428	22.235	25.6478	22.5976	23.3826	24.7042	22.2629	22.5107	23.1301	24.6157	25.0523	24.6146	21.6597
	2.79243	0.702106	RPN1	26.9743	26.6995	27.0047	26.4812	25.9333	26.165	26.6349	26.1492	26.8066	26.6749	26.2016	25.2757	26.7272	26.4058	26.8806	26.4503	26.0297	26.1813	26.0253	26.115
+	3.72684	5.88513	GNAI2	29.0946	28.3652	28.9586	28.4955	28.2413	28.3047	28.0892	27.1415	29.2413	27.6499	27.6034	27.4616	28.731	28.0432	28.3255	28.1141	21.4566	22.6704	22.4476	24.7988
+	2.37457	2.37596	ATP1A1	28.887	28.4215	28.6849	28.4044	28.188	27.7102	27.4682	28.1373	28.7584	27.5994	28.2049	27.4849	29.7932	29.0244	29.2559	29.1454	24.743	26.5342	26.4529	27.1637
+	2.76023	3.29131	ATP1B1	25.351	23.293	25.4733	23.3316	22.2397	24.9222	24.874	24.7464	25.4519	25.0777	25.1192	23.3882	26.0921	25.9682	26.1391	25.5192	21.1063	21.1782	21.2152	20.784
	1.24867	0.973673	SLC25A5;SLC25A4;SLC25A6	24.4728	25.8122	25.0469	24.6628	24.109	24.1895	24.2339	24.7421	24.3744	25.9761	24.3663	23.8276	25.1514	24.8107	25.1251	24.6845	23.967	23.9925	23.3691	24.7714
	0.859598	-0.543727	RPLP2	26.6169	27.8236	26.7154	26.7604	27.2464	27.1087	27.4274	27.4791	26.8898	27.6058	28.0638	26.6147	26.343	27.5595	27.2166	27.7036	27.1947	27.586	27.426	27.8846
+	5.41328	6.58231	ITGB1	30.8963	29.8545	30.1593	30.0314	30.1598	29.5079	29.3138	28.1334	30.7043	29.0331	29.089	28.0828	30.946	30.0366	30.2296	29.4472	24.6094	23.6431	23.0171	23.3429
	0.832064	-1.28209	KRT18	31.0375	31.137	30.4547	31.9718	32.2116	31.9094	33.207	34.8175	30.4709	31.3642	33.6881	29.303	31.3179	33.1479	31.798	33.0227	30.5714	32.8543	32.3528	33.951
	1.3278	0.476927	ATP5B	25.5741	26.2818	26.3654	26.2655	25.921	26.3446	26.3407	26.0421	25.5865	26.2923	25.1213	26.3618	25.6518	25.4694	25.7916	25.6752	25.7768	25.6726	25.5268	25.603
+	1.22083	-2.91309	S100A9	22.8989	22.568	22.9456	22.6334	22.9041	25.8965	23.059	24.7602	21.975	23.2498	21.318	23.293	21.8511	26.1425	22.7983	21.6471	25.5272	22.8001	25.4388	28.9321
+	2.38017	1.1631	S100A6	22.5703	22.4567	22.1921	22.9988	22.0042	21.8025	23.228	21.5664	22.1323	21.7442	22.6667	23.7214	22.4137	22.1875	22.0546	21.4019	20.8969	21.5518	21.825	21.2917
	0.296197	0.441996	NPM1	29.1488	31.4153	29.7267	30.4412	29.383	29.2968	30.2667	30.7255	30.3376	31.1106	31.3753	30.8218	28.8302	29.6785	30.1034	30.2181	29.0576	29.6929	29.3723	30.8412
+	4.62551	4.50986	ITGAV	26.8615	25.9031	26.2692	25.8621	25.8847	25.3491	25.0903	22.3694	26.7537	25.8427	25.4381	23.444	27.1491	25.7596	26.1029	25.8205	21.0853	21.4603	21.7707	22.5401
+	3.52786	4.5533	ASGR1	27.5764	25.8775	26.4899	26.5302	26.4101	25.0178	25.6283	24.0044	27.3402	26.0475	25.5921	24.6757	27.5809	26.322	26.7783	26.5044	23.3877	20.9755	21.9755	21.922
+	1.94033	2.01022	ASGR2	24.5336	23.2245	22.8401	22.1382	23.6268	23.1015	23.1178	23.46	24.4297	23.7889	23.8147	23.8991	25.1736	22.1648	21.6336	21.8865	20.8886	20.7317	21.2363	21.8388
	0.0971279	-0.0796089	ANXA2;ANXA2P2	27.5327	28.2185	27.9948	27.7497	28.0356	28.1991	27.6818	28.4436	27.8689	28.9492	28.5217	27.9929	27.4859	28.4819	27.6014	28.3617	27.5463	27.7273	27.8248	28.7158
+	2.02088	-3.61752	TUBB	26.1819	22.1905	22.7981	22.4109	26.4475	25.8784	26.1151	26.9024	25.4661	26.875	26.76	23.0956	25.9642	26.8542	26.3453	27.1425	26.4258	27.535	26.9545	27.1362
	0.128246	-0.258628	EPRS	24.1588	23.0772	22.9941	22.5619	25.0613	24.2802	23.5274	22.611	21.6985	22.8803	24.0998	23.8751	23.9582	24.3441	24.0291	23.979	23.9404	21.4491	24.4056	24.0315
	0.312328	0.686912	HSP90AA1	25.0298	25.3323	24.9328	22.7491	23.6684	22.143	25.0796	22.6447	23.4099	23.4248	22.6387	23.7862	25.0877	24.8957	25.3884	25.015	24.7538	24.7658	24.0302	21.7464
+	1.74514	2.09082	GJB1	25.0793	22.0438	24.2227	23.8737	22.5057	23.0297	22.9391	22.0495	24.6384	21.4459	22.0546	23.1951	24.1626	23.4072	23.8431	22.7285	21.4754	21.6227	21.7963	21.9618
+	2.13401	1.48092	ANXA6	26.4837	26.6228	26.5316	26.0822	25.0265	25.6538	25.1283	22.8051	25.7796	26.7443	26.3549	23.8507	25.6431	26.4347	25.74	26.2164	25.6683	25.3851	24.6186	24.1247
	1.57923	0.50994	HSP90AB1	28.2785	28.8759	28.5984	28.7309	28.3734	28.5224	28.466	28.0082	27.8113	28.2348	27.3537	27.9976	28.2513	28.5299	28.4685	28.4204	28.3701	28.2327	28.0061	27.8351
+	0.881847	1.82815	ITGA5	26.6053	23.1267	22.5549	22.244	25.8124	24.9558	25.5098	22.8851	26.3845	21.6984	24.3643	22.1601	27.125	26.143	26.0383	25.7146	21.7251	22.1958	21.0351	22.2623
	0.278342	0.63705	VIM	22.3785	22.9362	23.2904	22.9701	25.3894	22.2653	24.4751	25.8458	24.5999	24.8872	27.2674	23.3057	22.3212	21.7758	23.4462	21.9726	20.8094	22.0851	21.2047	24.9278
+	5.56527	4.61761	GNAI3	26.5417	25.5938	26.6954	26.1986	25.9225	26.155	26.0089	21.9471	27.2548	25.5611	25.4494	24.0887	26.3881	25.4913	25.8668	25.5534	21.6293	21.3026	21.7771	21.8501
	0.219557	0.254738	GSTP1	24.5371	23.517	25.1287	24.4376	25.2368	24.3184	24.0119	23.3028	21.917	24.6077	21.7175	23.5465	24.8185	25.3146	24.4841	22.0198	24.2262	23.553	25.0273	23.795
+	2.51159	-2.83441	VIL1	27.8135	27.2822	26.6608	25.2722	28.0767	28.3889	29.179	26.1804	28.3636	28.3887	29.7733	26.4222	27.8673	28.7378	28.8112	29.4773	29.9784	29.9772	29.3189	29.0919
	0.376845	0.66745	HMGB1;HMGB1P1	26.9748	29.3668	28.0016	28.2292	27.6978	28.0295	28.8707	28.1644	28.7843	28.6	29.8274	27.9377	27.0906	27.8972	27.967	28.0491	25.9874	27.3483	27.6889	28.8779
+	2.12648	-2.10204	CLTA	22.6167	24.3655	22.5172	23.1496	24.546	24.7469	24.0687	22.2142	24.5058	24.2061	24.6326	23.6669	24.5949	24.4721	24.8323	25.2728	26.006	25.5789	24.6441	24.8281
+	2.95368	5.07499	ANXA4	27.1249	28.3016	28.1652	28.353	25.4579	27.4371	27.0068	26.2612	26.694	26.8677	26.7486	23.2839	26.4094	28.1564	27.2809	27.326	21.4406	25.2536	22.3531	22.5975
+	3.29768	-2.57593	PARP1	21.7161	22.442	21.8771	23.2174	22.7589	22.3441	23.2131	24.3309	23.3557	24.7125	24.9073	23.8095	22.6531	24.6618	24.5239	24.8695	24.6067	25.036	24.6093	25.3043
	0.258152	-0.438028	U2AF1	22.4417	25.5837	24.6251	23.6166	22.9085	24.7226	25.4105	21.7323	21.9641	25.0704	24.7205	23.8703	24.3763	24.4098	24.4187	24.4054	24.033	24.5757	24.5714	24.839
	1.09156	-1.11226	CBS	23.1779	21.6148	23.4805	22.253	24.4923	24.3933	23.4515	23.0877	23.2562	22.9223	22.1161	23.1143	23.6083	23.882	23.4187	23.2996	24.2353	23.5059	24.2706	22.9634
	0.0756387	0.0781131	HIST1H1E;HIST1H1C;HIST1H1D	26.4406	27.6678	27.6192	27.2924	26.9488	27.0329	27.2595	28.2976	27.2322	29.4967	27.7441	27.8761	26.2702	26.2942	27.3739	27.1425	27.2267	27.4087	26.4942	27.5778
+	4.06922	4.9352	PTPRF	27.6015	25.4727	26.0781	25.9571	26.0618	23.5365	24.4175	23.0995	27.0989	23.0167	25.0956	23.6215	27.5951	26.2449	26.6108	26.0881	20.6758	21.5882	21.2261	21.8786
	0.103081	-0.0928111	TXN	28.1406	28.5237	28.6364	27.9366	28.7523	28.6601	27.8551	27.3695	27.9774	28.9979	27.3198	26.9546	28.4626	28.8763	27.9748	27.674	28.8959	28.214	28.8282	27.6705
	1.34428	-0.534274	HSPD1	27.6468	27.408	27.2157	27.0492	28.3358	27.7844	27.4998	28.0719	26.8055	26.9487	27.1654	25.4436	27.5638	27.7702	27.4963	27.701	27.4456	28.2669	27.9128	27.8315
	0.461837	0.199302	HSPA5	30.5472	30.2495	30.3015	30.3639	30.9754	30.9222	30.7563	30.4015	30.3551	29.8824	29.6573	29.434	30.6582	30.4137	30.3375	30.3879	30.5751	30.2372	30.1678	29.6849
	1.1835	-0.385583	HSPA8	29.5001	29.7639	29.6857	29.6329	29.8011	30.1505	30.0678	30.1471	29.4332	29.4395	30.2273	28.9998	29.4711	30.1939	29.8908	30.3628	29.5701	30.1407	30.086	30.3282
+	3.18805	1.94916	SLC2A1	24.0478	23.469	23.8369	23.2247	21.9631	22.2766	22.8298	22.8729	23.9552	21.5102	22.0632	24.1732	24.9534	24.1388	24.3412	24.0621	21.9394	22.2468	21.3411	21.2546
	0.173638	0.163733	TOP1	23.969	24.8872	25.0223	24.4152	24.5601	23.9888	24.357	25.0117	24.3634	25.0017	25.0366	24.7444	23.8219	23.99	24.9718	24.2152	23.6915	24.412	24.497	25.0382
	0.285393	0.325941	PC	25.0539	24.7198	26.168	24.6394	25.369	24.1078	24.6308	24.2343	22.307	21.7698	22.5769	23.6051	24.9076	25.2367	25.5618	24.1618	24.7753	24.7499	25.6521	24.1
	0.388265	0.696875	DMD	22.1247	22.3592	24.0017	22.5809	21.9469	23.4789	22.4066	22.7457	22.0537	22.1842	22.1301	24.255	23.8516	23.6748	24.0833	23.6055	20.0898	22.6213	22.8778	22.6899
+	2.07184	-1.36238	ACTN1	22.0341	22.0026	22.3995	22.6777	22.3531	22.8062	23.0307	22.1997	22.8263	21.9247	23.3098	23.981	22.8768	22.9782	22.0735	22.2926	24.5029	23.1613	23.7215	23.1777
	1.4779	-1.22037	XRCC6	21.6987	22.9309	23.0712	22.6556	22.6716	23.3356	21.9367	23.4989	21.2307	21.5617	23.9009	23.1044	22.1639	23.5828	22.1981	23.8881	23.8776	24.2638	22.8893	24.2073
	2.34338	-0.954709	XRCC5	24.6345	24.9516	24.9872	24.6844	25.172	24.6886	24.9346	25.4958	24.235	25.3643	25.1919	23.3348	24.5393	25.7268	25.0814	25.6358	25.3572	25.7655	25.6533	26.3004
	0.487051	-0.232546	EEF2	26.4077	26.9347	26.3138	26.2006	26.8317	27.0272	26.8003	26.2914	26.2792	26.6574	25.6465	25.8628	26.4722	27.0187	26.6137	26.3856	26.614	26.8163	27.0163	26.3404
+	1.26665	1.96826	CEACAM1	25.02	21.9616	25.0088	22.9478	22.6038	22.4528	22.4334	22.3623	25.1305	22.7824	22.0663	24.1291	26.2135	25.1582	25.1092	25.1435	21.0712	22.3153	21.4431	22.2354
	0.202103	-0.525267	GTF2F2	22.3422	25.6924	23.0262	22.092	22.2281	22.984	25.0687	24.8661	21.7063	25.9186	26.5646	23.6809	22.9905	24.4853	21.6302	24.4472	22.2314	23.716	24.1033	25.2032
	0.59388	-0.597566	MIF	28.6843	27.9861	28.7135	28.8524	30.1437	29.3048	29.1101	28.4884	29.1472	22.5022	28.4181	23.5015	28.8311	28.7788	28.6001	28.3281	30.3306	28.5819	29.2818	28.4323
+	4.14202	4.01079	CD99	26.6585	25.1999	25.8096	25.3282	26.4399	26.1874	26.1478	22.492	27.2363	24.3894	25.2111	24.6729	27.2415	25.5812	26.5536	25.88	21.2296	22.4112	21.8149	21.4974
	2.16106	0.90201	PKM	27.326	27.6183	28.1477	27.9291	27.3871	27.4716	27.8411	27.5863	27.616	28.1757	26.2744	28.2315	27.2325	27.322	27.4375	26.8085	26.9647	26.6823	27.1758	26.5904
	0.967942	0.602561	HSP90B1	25.9702	25.6743	25.0942	25.6675	26.3986	26.1603	25.9657	25.189	23.2495	25.3518	21.7294	23.5528	25.8221	25.5183	25.6545	25.501	25.6695	24.7589	25.1132	24.4544
	1.14429	-1.39969	HNRNPL	22.5653	25.1665	22.8362	22.5088	25.3684	24.9764	24.9149	24.9441	24.4735	25.8562	24.8727	24.2824	21.2418	24.3602	24.7469	22.0952	24.7723	24.5302	24.5443	24.8287
	0.0670474	-0.243209	JUP	26.3624	26.5742	26.1143	21.4209	25.9511	26.7332	24.4609	25.7833	25.8448	30.9321	24.8974	24.346	28.3924	28.6108	25.7869	25.4209	24.7173	25.2012	26.4532	25.073
+	3.51382	3.98312	ANPEP	26.5389	26.2671	26.0756	26.4295	25.1234	25.5121	25.0846	24.3612	26.6023	25.3719	25.4957	25.7824	26.8751	25.9317	26.5389	26.5767	23.6334	22.2072	21.067	22.471
+	4.04834	4.29145	CD46	26.8653	25.766	25.9378	25.6744	25.848	25.6566	25.5519	24.7874	27.0724	25.526	25.9049	23.3808	27.0368	26.2766	26.5168	26.6836	20.8083	21.669	22.0002	22.6001
+	5.57716	5.28598	CD46	28.2067	26.9751	27.3228	27.494	26.8436	26.6676	26.831	25.7731	28.2032	26.6264	27.1897	26.6224	28.8015	28.1231	28.2664	27.6732	21.8765	22.3183	22.6476	22.0123
+	2.12495	-1.69234	RPS2	24.2674	23.0521	22.5091	23.6216	24.87	25.1957	25.3496	24.8642	24.7747	25.0194	25.1939	23.031	24.5951	25.1388	24.7451	25.0315	24.6659	24.9696	25.6208	24.9632
+	2.33492	1.41224	ST6GAL1	25.941	25.6473	26.2922	26.7308	25.6414	26.2453	25.8619	26.3023	26.0765	25.3138	25.5834	26.2124	25.9492	25.4756	25.6433	25.3029	24.2332	24.692	24.7232	25.3139
	0.0714175	-0.22964	DSP	26.7857	27.2294	27.4379	22.8084	26.3336	27.3548	24.394	26.6648	24.2877	32.6408	25.471	24.1165	29.3254	29.7888	25.7183	25.886	25.4258	26.2364	27.1615	26.3562
	0.00255589	0.00559187	ATP2A2	23.6789	23.1872	22.8877	23.2375	23.5859	22.1727	23.5956	23.36	22.557	23.7145	22.4999	22.5982	22.2787	22.308	23.8182	23.6992	23.7877	23.9823	21.1172	24.0818
	0.478252	0.640588	GJA1	24.5815	22.598	24.2466	23.4736	23.9682	23.7321	24.1112	23.9003	24.2135	24.0246	24.2618	24.0071	24.2025	23.9778	24.1237	23.8077	23.2547	23.6686	21.8589	23.5552
	0.835794	0.667933	PFKL	23.0019	23.4134	23.348	23.2344	23.1916	23.4326	23.4881	22.4888	22.8051	22.6574	21.9581	23.7811	22.9998	23.26	23.1215	21.8906	21.9627	22.384	23.7198	22.2595
	1.61723	0.696822	LGALS3	27.8009	28.1923	28.485	28.5265	28.5071	28.9725	28.2406	28.1105	27.8203	26.7204	27.0849	27.4383	28.075	27.5904	27.8287	27.2003	27.642	27.2494	27.9699	27.3561
	0.0447703	-0.0142717	TCP1	24.8842	24.7151	25.008	25.1849	25.2558	25.4777	25.3207	25.5665	25.0756	24.5808	25.4549	23.6882	25.046	25.4004	25.1438	25.3159	24.9986	24.816	24.99	25.0448
+	4.13982	2.9446	ITGB5	25.8221	24.8014	24.7686	25.507	24.9523	24.8585	22.2921	22.5118	25.5665	22.8394	24.6208	23.5993	25.5529	24.4607	24.9005	24.4609	21.8828	22.169	22.4999	22.569
	0.936938	1.06979	PTPRA	23.6369	22.451	21.8583	22.6756	22.8886	22.1511	21.1959	22.3819	23.9504	22.6737	22.6534	23.7222	23.0549	23.1312	22.752	20.5445	20.4993	21.3616	21.8325	22.6492
	0.515788	0.911035	SDC1	24.9327	22.0758	23.9146	23.8384	24.3366	23.6555	24.0036	22.6918	24.7013	22.1746	22.5199	23.2845	24.7167	23.8011	24.976	24.2968	22.0701	21.6663	24.0737	23.3073
+	1.6381	1.50875	CDH2	24.0915	22.2035	23.6884	23.8682	21.8804	23.3119	22.0426	23.2392	23.5285	23.0669	23.2066	23.3577	24.6581	24.057	24.0936	24.2917	21.5793	21.9147	21.6392	22.6834
	0.200124	0.314944	NCL	30.4263	32.3943	30.8542	31.2543	30.7827	31.279	31.9126	31.7789	32.0869	32.1809	32.6309	31.2029	30.667	31.498	31.1603	31.6707	29.8439	31.2949	30.5706	31.9599
+	4.40152	4.60037	GGT1;GGT2;GGT3P	26.7787	26.2097	26.379	26.364	25.8336	25.9466	25.6347	25.1406	26.1458	24.8948	25.4103	23.552	27.2021	26.4737	26.5363	26.4384	22.5117	22.2148	20.6395	21.964
	1.30011	-1.35406	TRIM21	21.6014	22.1895	22.045	22.5662	23.067	22.2475	24.4983	22.6705	22.4959	21.4506	22.1855	23.0831	23.9464	22.4405	22.2223	23.9403	24.4381	21.9993	23.636	23.7449
+	0.795544	2.1608	ATP2B1	28.4893	27.6404	28.0521	27.5863	27.8698	27.5706	26.8055	27.9492	27.9916	26.3714	27.5435	22.9506	28.8363	28.4617	28.5434	28.526	21.8094	26.8618	26.9432	27.5104
+	2.07398	-2.98987	FLNA	28.2869	25.6379	27.075	24.8542	28.2419	28.0279	28.5204	26.6808	28.0362	27.4564	29.4205	24.2816	28.2383	28.9545	29.1133	29.174	29.6378	29.5028	29.6471	29.0259
+	4.38356	4.23308	NT5E	26.805	25.8541	25.6445	25.689	25.3237	24.8084	24.0253	22.9032	25.9867	24.1027	24.0016	23.4948	27.2557	26.2207	26.1787	25.6109	22.308	22.0246	21.7731	20.9548
	0.00355365	-0.00657654	VDAC1	21.9058	23.2711	23.2382	24.5333	22.0998	21.7355	23.4709	23.9975	21.2597	26.0784	23.0651	23.3293	22.4341	23.5689	21.776	23.7596	23.6302	23.739	22.3894	23.216
	0.739315	-0.683361	SDHB	24.8086	23.3078	23.8808	22.9315	25.0157	24.9271	24.404	21.8194	24.6183	23.9119	23.5865	23.583	24.6773	24.1216	22.4177	23.9042	24.7375	23.8899	24.6924	24.3423
	0.0285623	-0.0362816	FBL;FBLL1	24.0388	24.6881	22.9274	24.7244	24.6688	24.6069	24.7994	25.0786	24.2831	24.7523	24.3412	24.7374	21.8238	23.829	24.7572	23.6994	23.7968	24.1484	24.3194	24.2592
	0.452264	-0.805322	NME1-NME2;NME2	22.3507	23.0045	22.3778	22.5355	22.1295	22.7201	22.5104	23.0829	23.3228	22.4199	21.158	23.2171	24.2201	24.3448	22.9495	21.6376	24.3343	23.9915	24.1388	21.0252
+	5.48586	5.99792	ENPP1	28.7664	27.5785	27.9127	27.6415	27.819	27.9044	27.2837	26.2222	28.4069	26.8544	26.6994	25.1471	28.7359	27.5741	27.7555	27.5475	21.4689	21.6839	22.5198	22.2348
	0.165197	-0.0937915	HNRNPA2B1	25.7893	26.6828	26.3707	26.0218	26.2451	25.9118	26.2813	26.6591	25.9223	27.8155	26.7111	26.66	25.842	25.7258	26.0518	26.2268	26.2214	26.3191	26.1221	26.5773
	0.174648	-0.207011	FECH	26.4418	25.142	25.6469	25.279	26.8346	26.0043	25.1329	24.9045	25.463	24.6207	25.0903	23.7014	25.5122	25.9151	25.5609	24.6733	26.1555	25.7223	26.563	24.8971
+	2.56411	4.81585	ITGA6	31.0928	29.7538	29.9406	29.4813	29.9507	29.2129	29.0104	27.8436	30.6404	28.6163	28.6902	28.2508	30.3899	29.5272	29.7105	29.295	22.8011	26.7146	24.8843	26.605
	0.790057	0.361393	SFPQ	28.8612	29.2036	29.0747	29.6931	29.7954	29.6656	29.2419	29.2464	29.1614	28.9414	28.2461	29.2521	29.0504	28.4856	28.716	28.4418	29.2024	28.5564	28.9385	28.6898
	0.321676	-0.70134	PPIB	26.2682	26.1899	22.7247	26.6146	26.4708	26.3696	26.4354	25.6783	26.7462	23.3499	25.1598	25.9822	26.1485	25.9523	25.9782	25.7799	26.5468	25.9612	26.1903	25.9045
	0.768404	0.28196	RPS3	24.8717	25.553	25.5711	25.4839	25.7402	25.5385	25.3221	25.6511	25.4552	25.3615	25.0942	25.7948	24.6137	24.6854	24.7109	25.1262	24.8813	25.1787	25.1281	25.1637
	0.539317	0.258276	JAK1	22.8202	22.6526	22.494	22.6733	21.3907	22.6066	22.3137	22.7394	22.697	22.6781	22.5637	23.3515	23.5026	21.4689	22.7793	22.0698	22.3379	22.9497	21.9184	22.401
	0.712878	0.453292	AHCY	24.0622	24.1537	25.0828	24.2912	25.152	24.667	24.1374	22.2466	24.1912	24.0945	23.1338	24.5009	24.3162	24.6827	24.1671	23.3498	24.0378	23.7281	24.4722	23.5387
	0.0729066	-0.0716381	ATP2B4	22.4585	22.3453	21.6337	21.9057	22.836	23.1556	23.1964	22.722	22.7346	21.8544	22.3315	23.5699	24.0931	23.8447	23.6878	23.1706	21.5293	22.0919	22.0546	22.9539
	0.508529	-0.719485	EEF1B2	22.0349	23.1538	23.0387	22.8578	24.1337	25.0272	24.0855	22.7095	22.6627	22.3493	23.3629	23.7884	21.9398	24.2706	23.7848	21.4259	21.7549	24.473	23.9802	23.7551
	0.98888	0.433041	ACAT1	26.018	25.8297	25.8947	26.0597	26.6787	26.2086	26.0253	25.7288	25.9547	25.1969	24.9304	25.5837	25.6887	25.4373	25.3928	25.1892	26.0156	25.5172	25.5858	24.9514
	0.377552	0.217862	MCM3	26.1498	26.6984	26.7465	26.7618	26.8609	27.2172	26.5884	26.111	26.484	25.4877	25.6484	22.751	26.2858	26.8544	26.5572	26.2262	26.5723	26.2182	26.8126	25.8819
	0.680078	-1.07289	RPS12	24.5632	24.7047	24.7492	21.6346	24.6702	25.0155	24.9795	24.4695	23.5403	24.3135	24.8562	23.7576	24.3392	25.0422	23.5624	24.7126	24.8768	24.9222	25.0483	25.096
	0.279798	-0.715679	ATP5A1	26.5526	26.8085	26.3692	22.3611	26.7017	26.6992	26.4265	27.0669	26.0792	26.579	26.027	23.3348	26.6085	26.4261	26.3464	26.4188	26.0967	26.2818	26.1252	26.4504
+	1.39552	-1.87861	S100P	21.7309	25.1177	22.9542	23.3272	24.604	23.3144	22.7243	25.243	22.713	21.4933	24.7296	23.5166	22.8988	25.4589	24.2185	25.0445	24.6704	25.3114	25.2326	25.43
	2.15128	0.34903	DDX6	24.4984	24.8066	24.5912	24.7172	24.7542	24.8815	24.7897	24.6487	24.651	24.2664	24.4961	24.3827	24.3972	24.6252	24.487	24.5919	24.1813	24.244	24.3906	24.4013
	0.730285	-0.335383	RPL13	27.3364	27.5948	26.8409	26.797	27.6731	27.5702	27.8479	27.486	27.5523	27.675	28.0179	27.0292	27.347	27.0998	27.2955	27.516	27.5162	27.6183	27.1473	27.6287
	0.769285	-0.85332	VARS	21.7534	23.0225	22.9875	23.1192	24.2552	24.2927	23.8756	23.6305	23.0419	22.2973	23.8876	24.0496	23.4987	24.2765	23.9208	23.6024	24.0004	23.986	24.0595	22.25
	0.402053	-0.217674	EEF1G	25.0819	25.351	25.9969	25.1551	25.9709	26.3803	25.97	25.393	25.3179	24.8139	24.7181	25.894	25.4276	25.5675	25.5953	25.2668	25.5953	25.3904	25.9375	25.5324
+	3.51951	3.86883	STOM	26.534	25.7318	25.5917	25.2876	25.9254	25.5812	26.2967	25.2107	26.8323	25.4507	25.1268	24.145	25.9364	25.8554	25.9005	25.6992	22.205	23.0493	21.1078	21.3077
	2.13308	-0.70155	YWHAQ	23.8732	24.1912	23.8412	23.5791	24.3005	22.1621	23.3654	23.5658	22.3603	22.4035	24.1712	23.2794	23.8784	24.4527	24.0672	24.7069	24.5495	24.8427	24.6519	24.2468
	0.0593028	-0.0305471	RPL10	26.3057	26.2725	25.9359	26.1306	26.685	25.9524	26.3768	25.8946	26.4682	25.9847	26.4465	22.4453	26.2955	25.7706	26.2411	26.421	26.3379	25.7071	26.3604	26.3614
	0.325567	-0.632401	RPA1	23.6131	22.7571	22.29	23.4644	23.9623	22.5846	23.0054	21.3989	22.8224	21.9471	24.4492	22.9725	22.2834	24.1635	22.3422	24.4269	21.3771	24.4033	24.2789	24.5949
+	4.56432	1.79976	CANX	28.1348	27.8855	28.1565	28.0354	27.8215	27.9814	27.7629	27.0354	27.5818	27.633	27.2493	26.5662	28.1069	27.7985	28.2813	27.5174	26.4612	26.2663	26.4473	25.8384
	0.188208	0.221144	PSMB5	22.6701	21.9624	22.9198	22.5723	23.0799	22.9727	21.9676	22.2494	22.4072	22.8592	21.4017	22.7974	22.6491	22.527	22.2141	22.483	22.6461	23.1346	22.2712	21.1881
	0.946767	0.497952	MAPK1	26.5307	27.18	27.1633	27.1692	27.239	27.1897	27.1305	26.3764	26.729	25.5406	25.5886	25.2512	26.8863	27.0655	26.7278	26.362	26.8318	26.2267	26.9284	26.0644
	0.34915	0.282424	GRN	27.8419	27.3354	27.443	27.4921	27.7831	28.085	27.6529	26.6999	28.2818	27.0558	26.8267	24.045	27.7224	27.0452	27.1943	27.0246	27.9474	27.3116	27.3692	26.3546
+	4.38339	5.23954	CD38	27.9909	27.1239	27.513	27.6916	27.6867	27.766	27.0206	26.2912	28.5093	26.7491	27.1216	26.8838	27.9371	27.2113	27.6484	27.4745	22.3894	22.0095	21.3896	23.5727
+	2.7493	1.32833	TKT	22.3892	23.2759	22.499	22.2672	22.1909	22.7349	22.0347	22.212	22.9696	22.0323	21.8761	23.3156	22.0123	22.04	21.9997	21.7296	21.2716	20.9993	21.4668	21.3804
	1.06015	-0.5074	EEF1D	24.8077	25.3842	25.3042	25.8323	26.3508	26.6502	26.1562	25.1491	24.9322	24.9532	24.8545	23.7649	25.2087	26.3107	25.8256	25.7966	25.9526	25.6973	26.1524	25.5558
	2.16235	0.560359	MARCKS	27.143	27.11	27.2279	26.8174	26.8612	27.3012	27.2013	26.7374	27.4182	26.6089	26.9467	26.5723	27.0101	27.0148	26.9265	26.6853	26.5557	26.6543	26.6454	26.2014
+	7.25102	6.203	GNA11	27.9805	27.4822	27.8252	27.4126	26.938	27.2125	26.9347	25.6259	27.7833	26.8614	26.3527	26.2229	27.9445	27.7491	27.7473	27.3871	21.5656	21.7833	21.1538	21.3859
	0.0680317	-0.126159	ERP29	24.8539	24.5356	23.1602	24.6038	25.541	24.6901	24.7283	22.1783	25.101	22.2519	22.3683	24.4388	24.7086	24.4197	24.3832	24.2998	25.4612	24.7991	24.4824	22.9154
	0.636666	-1.09981	PRDX3	25.4134	22.5625	24.9538	22.9913	25.6595	25.6446	24.8627	21.8284	24.6109	22.6617	23.916	25.1652	25.2508	25.0059	24.7534	24.4286	26.1223	24.9733	25.1785	24.046
	0.836962	-1.67744	RPL12	25.3743	26.0726	25.808	21.8241	25.8984	25.9981	25.9584	26.165	25.0623	26.057	26.3543	25.5341	24.9244	25.8779	26.0045	26.2484	26.1639	26.3644	26.3993	26.8612
	0.342558	-0.821737	PDIA3	26.6803	25.3862	25.0057	22.8644	27.5745	26.564	26.3693	25.4821	26.4724	25.98	24.5416	22.6492	26.2129	25.6769	26.0876	25.5275	27.189	25.9104	26.0892	24.035
+	1.36403	-1.3814	PPP2R1A	24.229	22.3689	23.258	23.1366	24.2646	23.9141	23.6716	24.3663	24.0227	23.2795	24.7614	22.8606	23.7639	24.9266	24.9319	24.7215	23.5517	25.3647	24.7725	24.8291
+	1.07987	-1.64719	PPP2R1B	22.3563	22.9347	21.8554	22.4263	23.3193	22.7333	20.8214	23.6792	23.0675	22.0472	24.3983	23.1719	21.9183	23.9322	24.1246	24.3956	21.8198	24.8198	24.3176	25.2043
	2.11233	1.05315	LRPAP1	26.5492	26.534	26.6661	25.9788	26.8787	26.4324	26.4518	21.715	26.9401	25.9231	26.187	25.9824	27.024	26.4079	26.6369	26.646	25.4609	25.3843	25.8678	24.8026
	0.494281	0.389593	NTS	24.7046	24.2763	24.8861	25.2462	24.6346	22.3149	24.5821	22.5269	24.1399	22.6633	24.4259	23.7625	24.7299	23.8939	24.4219	24.4639	24.9835	23.6301	24.2232	24.7179
	1.07622	0.375884	SDHA	26.2267	26.203	26.149	26.0905	26.664	26.5702	26.0816	25.621	26.1131	25.659	24.9481	25.014	25.9913	25.8567	25.9364	25.3551	26.1597	25.8237	25.8808	25.3015
	0.0155242	-0.0170174	DNAJA1	25.4703	26.1321	26.2794	26.6734	25.5273	26.4075	26.5429	26.0144	25.6933	25.6987	26.4036	25.8739	25.3592	26.2833	26.149	26.3244	25.423	26.1156	26.3694	26.7154
	0.123911	-0.141697	PRDX2	26.2441	26.3015	26.3502	25.824	26.5067	26.7858	26.3406	25.3412	26.3438	26.3505	25.3735	23.5201	26.2355	26.8038	26.0644	26.076	26.984	26.474	26.6979	25.1305
	0.764406	-0.92611	PYCR1	24.623	22.0695	24.4073	24.1783	24.5197	24.6411	24.383	24.9036	24.4153	23.9759	24.5028	23.2971	24.7455	24.5782	24.6762	24.1111	24.821	24.7314	24.9293	24.5008
	0.301704	0.647538	MAN1A1	25.2427	23.3572	24.9032	24.4545	25.7385	25.0384	25.0189	26.1226	25.0923	22.5354	25.0931	24.0071	26.091	25.0771	25.4651	25.1953	21.471	24.311	24.6138	24.9717
	0.70696	0.427046	MCM5	26.1205	26.8884	27.015	27.2168	27.3129	27.1999	26.8522	26.2811	26.4902	25.8343	25.887	26.0926	26.7155	26.9285	26.6804	26.0599	26.4291	26.1634	26.8453	26.0948
	0.299933	0.245298	SHMT2	25.7507	25.2894	25.4992	25.2155	26.1369	25.7807	25.6204	25.0181	25.5182	25.2394	24.3815	24.2792	25.8875	25.1469	25.5914	24.6361	25.911	24.7971	25.5398	24.5257
+	2.1786	1.94256	CTNNA1	27.5084	26.857	26.7965	26.669	27.1272	26.8483	26.6165	26.8008	27.0708	25.9261	26.663	25.4334	27.1158	26.572	26.7309	26.7052	23.8091	24.935	25.5313	25.7852
	0.0590502	0.127513	PHB	22.386	23.6562	23.0321	23.4533	22.4293	24.5224	23.0149	24.2059	23.4366	21.985	21.8108	22.9714	21.9113	23.7304	24.0294	24.4964	23.7359	20.8741	23.6727	23.7347
	0.0073343	-0.0295839	GTF2F1	22.367	26.3351	21.8886	23.5128	22.888	24.5142	25.1885	25.044	22.38	25.8919	27.2476	23.5845	23.1898	24.3169	24.5702	24.1961	21.0605	23.821	23.8815	25.4588
+	1.90579	-3.62336	MYH9	31.2882	30.0965	29.8525	26.6221	31.2212	31.6429	32.4793	28.4795	31.5799	30.6575	33.0647	24.7819	31.3393	32.1116	32.3554	32.949	33.5769	33.4108	32.8282	32.5368
+	1.963	-3.27871	MYH10	29.092	27.8432	26.6213	25.318	29.003	29.0866	29.9788	25.729	28.9923	28.9527	30.6118	22.8807	29.1099	29.3895	29.9303	30.4123	31.3796	30.9493	29.922	29.7385
+	5.16631	3.86697	BSG	25.5979	25.1406	25.9788	25.6032	24.7392	24.5621	24.6263	24.3837	25.857	24.8817	25.1415	25.521	26.0846	25.5918	25.8827	25.8412	21.2857	21.5334	21.7883	22.2452
	0.439327	0.767385	HMGCL	23.5152	21.9829	22.3929	22.431	23.9449	23.2614	23.141	23.2452	23.1923	23.8033	22.71	24.0204	23.8026	22.0114	23.0526	20.9601	23.1552	19.9065	22.5598	21.6309
	0.241837	-0.356266	CPOX	22.9914	23.1271	22.9006	23.2156	24.5311	24.028	23.9045	22.9364	24.1189	22.5639	22.5733	23.0985	23.8129	20.681	24.0251	23.3592	24.1246	23.7345	24.1444	21.6564
	1.46875	-0.888519	RPL4	25.762	26.6298	25.2838	25.4102	26.2874	26.1231	26.3695	26.2682	25.728	26.7895	27.4436	25.277	25.8318	26.4506	26.2911	26.5164	26.4981	26.5321	26.6082	27.0013
	0.141343	-0.324425	NUP62	23.5942	22.853	22.8016	23.6228	24.3766	24.2853	22.1979	25.0854	22.841	21.8446	24.805	24.4063	23.3265	23.844	24.196	24.0584	21.0252	24.2338	24.4791	24.4313
	1.09782	1.25282	FDFT1	24.6186	23.0293	21.9212	22.744	22.7979	24.2383	23.0218	21.6873	22.3592	22.1407	21.2463	23.552	24.0993	21.6231	24.4556	23.9518	21.859	21.2858	22.1033	22.0538
	0.788757	0.471307	HSPA9	30.632	30.243	30.2214	30.2352	31.1328	30.9505	30.6692	30.2333	30.6272	29.4616	29.1876	29.3574	30.8105	30.1977	30.3884	30.1248	30.4667	29.7783	30.0611	29.1403
+	1.8298	-1.67435	RPS19	21.7475	22.8263	24.1192	23.1813	21.424	23.2711	22.0558	24.6554	22.1821	24.5468	21.8768	23.3614	22.1873	24.6458	23.0526	24.3875	24.7246	24.7937	24.4937	24.5598
	0.916519	-0.532495	RPL3	25.8201	26.7651	26.2793	26.1521	26.3218	26.5298	26.5661	26.6553	26.1421	26.945	27.7573	26.096	25.9431	26.5238	26.7353	26.8328	26.2981	26.6352	26.8638	27.3495
	0.479429	0.851541	ANP32A	24.6233	27.323	25.872	25.852	22.649	24.3544	26.0161	25.8933	26.0514	26.2147	27.1847	25.1481	24.4036	26.078	25.3718	25.7908	23.5463	25.2223	25.0842	26.4113
	0.182343	-0.280008	CCT6A	23.7375	23.1538	23.753	23.7177	23.7476	24.3222	24.2364	22.6444	23.0164	22.974	23.1748	22.5898	24.0059	24.5793	24.0763	24.3072	22.1439	24.2532	24.6708	24.4141
	0.296664	0.357271	SLC19A1	21.4598	23.2556	23.5597	23.1798	22.1259	22.3361	22.165	22.9924	22.4957	22.3587	21.2203	23.7172	21.0284	24.3368	24.8574	24.8667	22.8374	22.4881	22.0491	22.6512
	0.639274	-0.526322	TMPO	21.8785	21.8022	22.6416	22.6141	22.7376	22.8851	21.8516	22.5771	22.1243	22.0013	22.7202	23.1451	21.5735	20.9152	22.4536	22.3457	21.8239	23.0947	23.2407	22.8824
	0.598629	-0.439589	TMPO	24.2016	24.1207	24.1221	24.1304	24.3177	23.4727	23.8817	24.9675	23.5943	24.3613	24.2036	23.1974	23.5372	24.3031	24.3767	24.8092	23.6724	24.4271	25.0283	25.2053
	1.15473	-1.3341	MTOR	21.2438	23.3206	22.8003	23.0764	22.6496	21.4334	22.1279	24.285	23.1725	21.9889	24.4922	23.4965	21.8672	23.839	22.2913	24.0439	22.8087	24.5204	24.1682	24.2801
+	0.947742	2.86418	RPS27	26.8757	27.3994	27.2133	27.4069	26.7609	27.2285	27.5137	27.3971	27.2479	26.5951	26.9862	23.9116	26.3924	26.4774	26.8808	21.9379	21.1362	22.3231	27.0526	26.9267
	0.999227	-0.872821	LRPPRC	26.4904	25.5306	24.71	25.6759	27.1721	26.2605	26.1285	27.454	25.4191	25.2439	26.5777	24.3182	26.4039	26.1874	26.6517	26.4188	25.7301	26.5855	26.6158	26.9668
	0.645711	0.966073	SLC1A4	24.7056	21.7702	23.3526	22.4178	22.7952	21.7354	23.0926	22.8489	22.9258	23.7267	21.702	23.6534	25.4753	24.3497	24.9197	21.64	22.1323	22.5508	21.1576	22.5413
+	1.73652	-1.40853	MKI67	24.4522	23.1413	22.7708	22.6555	25.499	22.5671	24.6458	22.0539	22.7858	24.1268	24.4385	23.5981	24.7628	21.8623	24.5788	21.4759	24.8963	24.2282	24.7162	24.8132
	0.841481	-0.788048	RANGAP1	22.8853	22.685	23.0192	23.4052	23.2293	22.4719	22.4316	24.3509	22.1894	21.5669	24.1987	23.4212	22.6458	23.3723	23.1919	23.7641	22.6226	24.5449	23.5699	24.4096
	1.28024	-1.14929	CRKL	22.476	21.8192	22.8329	22.7991	23.8782	24.5209	23.8384	21.6677	23.0003	21.9772	23.2849	23.105	21.1353	23.8396	24.1648	23.5443	24.1758	23.7194	24.197	22.4322
+	2.60493	-2.70982	CAPZA2	24.7318	22.4909	22.8753	22.6647	25.3061	25.3395	25.265	25.3317	25.2547	24.6669	25.8373	23.8141	25.498	25.6603	25.747	25.8238	26.1904	26.1383	25.5317	25.7416
+	1.21865	2.44212	SLC6A11	26.1067	22.282	22.7825	25.6059	24.0308	22.3643	21.523	21.2273	26.605	25.3125	25.2679	23.3471	26.1466	25.4102	25.2552	25.1967	22.5043	21.947	20.5424	22.015
	0.124697	-0.0953603	IDH2	22.3165	22.3478	22.8363	22.0339	22.7163	22.3377	21.6768	22.1924	22.5772	23.9056	21.4858	24.4163	22.1336	22.5433	22.7667	21.6402	22.9197	22.5169	22.6523	21.8271
+	3.34435	5.54478	CD97	28.2457	26.0923	27.1524	27.0305	27.2061	27.0431	26.6057	22.1841	28.9198	26.5139	26.649	23.5995	28.074	26.8395	26.0612	26.1003	19.5985	22.0133	22.228	22.5021
	1.15851	1.39559	MARCKSL1	25.3694	25.2282	24.9851	24.7594	23.2559	25.1828	21.9771	24.5486	24.7746	22.9116	24.5846	22.353	24.9716	25.3732	24.9142	24.6985	24.4112	21.8489	24.3979	24.1019
	0.891355	-0.543924	FASN	27.4351	27.3316	27.166	26.5365	28.1585	28	27.348	27.0056	27.0115	26.8247	26.8049	23.967	27.5112	28.05	27.2818	26.9713	27.959	27.5549	28.0841	27.047
	0.489402	0.169184	CCT3	24.8401	25.2112	25.1391	24.958	24.8619	25.2827	25.4414	22.9495	24.8966	24.7003	25.0109	24.9092	25.2016	25.3975	25.0869	25.2213	24.6681	24.8441	25.2503	24.7092
	0.11977	0.0731297	TUFM	28.3531	27.8443	28.1269	28.2079	28.8723	28.0275	27.9727	27.8576	28.2638	27.2083	27.4178	27.0867	28.1644	27.6033	27.8692	27.5787	28.4593	28.0097	28.2471	27.5236
	0.130212	-0.18876	ACADVL	25.1623	23.0051	23.966	23.9954	25.3418	24.743	24.5396	24.0151	24.687	23.7889	23.414	24.4346	24.8782	24.3359	24.5906	21.0394	24.7402	23.8001	24.7948	23.5489
	0.749992	0.527025	HINT1	24.9562	25.5883	24.6223	24.9565	25.6453	25.9959	25.1084	24.2887	24.9253	24.1186	24.2393	23.7229	24.6433	25.024	24.5084	24.4111	24.4925	24.2429	25.2868	23.993
+	1.23933	-2.14181	RANBP2	26.4791	24.5139	24.7558	24.2171	26.3946	23.9017	24.8199	27.3371	24.0596	23.7442	27.5039	23.8844	25.4872	25.7763	26.8046	27.3241	24.9888	27.8292	27.2245	28.4908
	0.404909	-0.343948	LIG3	22.2944	23.0685	23.4543	21.8508	23.2458	23.373	23.0824	22.5767	22.2918	22.3228	21.7736	23.0806	21.4415	22.3017	22.8192	22.4064	22.8755	22.8799	23.2548	23.0337
+	4.28112	3.91541	GNAQ	25.9571	25.3288	25.5608	25.4993	25.332	25.7731	25.4008	22.2387	26.1102	24.3698	25.0483	23.5712	25.7587	24.9245	25.6919	25.3099	21.837	21.8121	22.3747	20.6606
	0.456591	0.174514	SERPINH1	25.32	25.3112	25.3276	25.1127	25.2974	25.5267	25.42	24.8961	24.7519	22.2141	23.8898	23.3233	25.1176	24.8568	25.1139	24.9495	25.3783	25.1166	25.2504	24.6281
+	3.52249	5.44783	BCAM	29.1339	28.4288	28.7072	28.3987	28.2415	28.0323	27.7813	26.7268	28.8734	27.5117	27.228	26.6005	30.0113	29.3155	29.5751	29.223	25.0678	22.9854	23.2134	21.6107
	0.294391	-0.623779	CCT8	22.7613	22.0422	24.8678	23.8805	24.9481	25.3164	25.2236	21.6313	24.9537	22.8654	24.6302	22.6045	22.522	24.79	24.6802	24.4533	24.9933	24.45	24.4453	22.1582
	0.105582	-0.544657	CCT4	22.2202	22.2604	23.4237	26.667	26.4862	22.6155	22.8764	26.6986	22.8568	22.5783	27.8568	22.9878	21.7891	26.4551	26.6641	27.2311	21.2216	26.6057	21.6802	27.2424
+	4.34217	3.40233	ANXA11	25.0573	25.4332	25.2272	25.2592	22.2408	25.2719	25.2132	22.0503	24.6525	24.5561	24.8949	23.2167	24.5526	25.4238	24.7372	24.9222	21.8113	20.9631	22.2006	22.3927
	0.167741	-0.580751	RAB5C;RAB5B	28.426	27.8882	28.0221	22.8101	28.472	27.6812	27.5668	27.6082	27.9431	27.1628	27.6031	28.071	28.2101	27.7753	28.0241	27.4897	27.3986	27.6982	27.4017	26.9708
	0.525821	0.37782	SSR4	23.689	23.8038	23.426	23.5741	22.8163	22.2772	22.0922	22.6928	22.201	24.8178	22.5872	23.3064	23.7006	23.3464	23.688	23.7738	23.6266	23.6155	22.2881	23.4515
	0.349371	0.105194	HSD17B4	27.2521	27.0656	27.0059	26.957	28.2584	27.2566	27.4127	27.4188	27.578	26.893	27.4972	26.5198	27.4428	26.6154	26.9411	26.507	27.0639	27.1051	27.061	26.6299
	0.756186	-0.588393	RPS6KA3	23.7364	24.6025	23.8348	23.0887	24.3103	24.4115	23.8202	23.4616	22.8124	23.3593	23.4228	22.4944	24.1658	25.1001	24.3256	24.304	24.5776	24.1866	24.9393	23.9126
	0.566405	-0.623102	HNRNPA3	23.7348	24.3276	23.6214	22.1062	23.76	23.8758	23.8781	24.4628	22.6394	25.0779	24.5043	23.6234	23.8214	23.2721	24.1576	24.0261	23.9632	23.7397	23.9203	24.6592
+	1.21315	-1.93302	KPNA2	24.6619	22.6127	22.3542	23.5057	24.804	21.8486	24.0705	25.5204	22.5868	21.7465	26.0114	23.4345	23.6555	25.1467	24.4393	25.0651	23.2567	26.1269	25.7096	25.7733
	0.352278	-0.604018	HNRNPF	21.6719	22.4771	22.8953	23.3105	22.2353	22.5036	22.4049	22.344	22.6918	22.3828	23.8569	22.925	21.8253	22.6241	23.7476	21.4432	21.2526	23.6689	23.9708	23.8786
+	3.47523	-1.18667	CAPZA1	26.5694	26.1137	26.0087	26.0942	26.7035	26.0607	26.6168	26.357	25.2841	25.8132	27.0838	23.7254	26.2713	26.8312	27.2224	27.2232	27.4862	27.6102	27.1548	27.2814
	1.02526	0.477192	ACLY	23.2949	23.3998	23.8542	23.065	22.7014	23.8612	23.3639	22.9944	23.523	22.9767	22.4606	23.0304	23.6478	22.3484	22.5094	22.4442	23.3711	22.5495	22.7881	22.9966
+	1.81488	3.18124	SLC16A1	26.4173	25.7379	26.4299	26.3228	25.5451	26.7429	22.3579	26.5812	26.4135	26.7859	23.4209	23.0968	27.4229	25.7839	26.7598	26.2413	23.2391	25.6134	21.5683	21.7622
	0.177891	-0.215081	SUB1	25.5907	27.2205	26.0181	26.126	25.8631	26.6022	26.6882	26.0541	25.1133	25.8403	27.2653	23.1074	25.5553	28.159	26.1139	26.7539	25.5447	27.0064	26.5324	26.7322
	1.21327	0.947748	ATP1B3	23.5881	23.0503	22.5133	21.9664	23.6773	22.7785	22.7165	22.6083	23.5092	22.8099	22.7781	22.2047	24.7011	22.6363	24.3012	24.0469	21.7644	21.4374	22.4588	21.6664
+	5.48483	6.53731	EPHB4	28.3552	27.7069	28.1224	27.6433	27.8244	27.6286	27.3618	25.8711	28.8477	27.1678	27.2502	27.2261	29.1764	28.2882	28.6789	28.1241	21.6669	20.4161	21.4773	22.1185
	0.255931	0.212551	GALC	25.9988	25.7161	25.4531	25.7816	26.7428	26.3863	25.7132	25.6323	26.1252	24.9519	24.6239	25.3142	26.0521	24.9612	25.1137	24.8802	26.3227	25.428	25.5884	24.7604
	0.0399035	0.0366745	ALDH18A1	31.5871	31.6561	31.9091	31.3907	32.1488	31.6655	31.2438	31.3391	31.6317	30.5414	30.6192	30.4363	31.637	31.3154	31.4317	30.7587	31.8498	31.1979	32.3255	31.023
+	0.685334	-3.00788	CSE1L	28.0454	25.0231	23.8128	24.0437	27.5964	26.132	28.0089	29.8821	21.7226	25.3518	29.9886	23.1705	27.3318	29.4806	29.0421	29.6143	22.6252	30.2182	29.4726	30.6404
	0.0527111	-0.0737429	VCP	22.2018	21.9585	22.124	23.7693	23.8758	24.0034	23.4192	22.8303	23.0417	22.6491	22.2983	23.8218	23.944	21.2997	23.5735	23.4727	23.0682	22.3426	22.9425	21.9954
	0.14894	-0.200558	HADHB	25.6752	25.0683	25.1361	24.7575	25.4946	24.799	25.3679	24.3512	25.2915	24.9031	25.4677	23.579	25.2947	25.2247	25.3244	25.2867	26.5255	25.7495	24.6493	24.5149
	1.46042	-1.21725	EIF3B	21.3599	22.4364	23.1887	23.1001	23.6851	22.3167	23.7451	23.3374	23.5822	22.5185	23.718	23.6498	23.779	23.8893	21.3134	24.2391	23.8028	23.3321	24.0489	23.7702
+	3.70925	4.77206	ITGA1	27.5353	26.6967	26.7366	26.6524	26.4259	26.0804	25.5639	24.8177	27.3498	25.9056	25.8269	25.7398	27.9955	27.1804	27.2873	27.1218	22.3194	23.4018	20.7085	22.1032
+	4.30626	7.67941	CD81	31.5935	31.1917	31.852	31.2112	29.7216	30.526	30.4909	29.5839	31.8386	30.7264	31.2551	30.5841	32.6823	31.5152	31.9322	31.497	25.0349	24.0312	24.38	21.6847
+	2.15789	-2.42799	ACTB;ACTG1	33.5353	32.5566	32.1516	31.059	33.3169	33.6065	34.2194	31.4689	33.4248	32.9831	34.7029	30.6291	33.5085	33.9295	34.3109	34.7526	35.4925	35.0597	34.3704	34.0919
	0.390528	-0.0897999	EIF4A1	24.6969	24.8779	24.5179	24.4919	24.7538	24.4989	24.5473	24.9453	24.4632	24.8684	24.3859	22.7229	24.0032	25.1757	24.6509	24.3651	24.6078	24.8195	24.7779	24.7386
	0.519946	1.88614	RPS20	26.2131	22.6418	23.0021	27.1407	26.2957	26.7287	21.766	26.1941	26.5013	25.9041	26.0266	23.6211	26.6098	22.212	22.4992	21.7788	21.8165	20.8958	26.4477	22.2931
	0.987181	0.982885	CDC42	24.1303	22.4044	22.7809	22.9503	24.4428	22.4903	23.805	23.7877	23.9121	23.1247	22.7577	23.1336	24.1694	23.7192	24.221	23.0521	21.2622	22.8352	22.4586	21.7784
	0.372562	0.598958	RAB10	22.7068	23.4022	21.8877	22.3065	23.8355	21.9081	21.5764	23.2411	22.9841	22.6176	22.2188	23.1557	24.2547	24.1082	23.8947	22.752	20.8263	21.3119	23.6573	22.1119
	0.73181	1.15763	RAB14	23.9025	23.0192	22.2997	23.0797	22.2621	23.613	23.1834	22.4422	21.3958	21.7939	22.4345	23.4615	24.2499	23.7739	22.1165	23.5974	21.9982	23.2196	19.9526	22.5001
	0.769167	-0.652657	RPL15	26.9814	27.587	26.9254	27.1921	27.5955	27.3494	27.8229	27.6968	27.439	28.3634	28.7374	26.8781	27.13	27.7709	27.9505	28.3849	26.7336	28.0239	27.946	28.5929
	2.38137	-0.5926	HNRNPK	26.5178	26.6791	26.1601	26.6407	27.2135	27.5036	26.948	26.9361	26.9821	27.0874	26.4092	26.1626	26.4803	27.1015	26.8788	27.1593	27.1782	26.9344	27.0701	27.1855
	0.632177	-0.465547	RPS8	23.7326	25.221	23.9701	24.1672	24.0709	24.5594	24.8506	24.5764	24.3316	24.9193	25.2652	23.8924	23.7548	24.18	24.7208	24.9134	24.6123	24.5487	24.6898	25.1024
	0.761389	-1.53141	RPS15A	22.0869	23.1384	21.4776	23.3663	24.8119	24.5913	22.4973	24.8212	22.5656	24.8433	22.9939	24.3536	21.8926	24.6989	20.9633	22.4918	21.4066	24.8571	25.1855	24.7456
	0.667664	0.149174	RPS23	27.3308	27.4946	27.1738	27.3271	28.0544	27.9806	28.0014	27.7655	28.1809	27.4987	27.7714	27.8234	27.3508	26.5341	27.2381	27.1257	27.1935	26.9393	27.3237	27.2732
	1.01841	0.310985	RPS18	27.5722	28.1805	27.97	28.1041	28.1813	27.9934	28.2114	28.4026	28.6736	28.2283	27.9256	28.9602	27.5212	27.3059	27.2896	27.683	27.6259	27.6106	27.4797	27.8669
	1.71031	0.526333	RPS11	26.4908	26.9237	26.5466	26.8334	26.3683	26.3353	26.6488	26.7216	26.8461	26.4713	26.1591	26.7394	26.2523	26.1899	26.2	26.333	26.1285	26.5321	25.9254	26.1031
	0.574175	0.619978	SNRPF	22.5942	22.0649	22.6236	23.7008	21.5612	22.4109	22.4825	22.7097	22.7802	22.983	23.0271	23.3615	22.1121	22.7314	21.7193	22.2011	21.0113	22.455	22.4858	22.5515
+	1.03514	-1.77284	RPL7A	25.1839	25.9785	25.581	22.2014	26.3321	25.7772	25.9486	26.1569	25.4118	26.6227	26.7078	24.1164	25.6341	26.2053	25.9449	26.0102	26.1039	26.3835	26.4495	27.0993
	1.53448	0.444125	RPS4X;RPS4Y1	28.3192	28.8704	28.5954	28.9588	28.7615	28.5009	28.8619	28.8666	28.8579	28.6467	28.5521	29.4484	28.25	27.8258	28.2898	28.3085	28.1385	28.1858	28.238	28.4048
+	2.80238	2.21429	RHOB	23.7294	22.9496	23.6823	23.9796	22.5028	22.1078	22.0566	22.4231	23.1407	22.1468	21.6642	23.6045	23.7652	23.2133	23.8838	21.7536	21.9374	21.9751	20.7001	20.8711
	0.910156	-1.26898	RPS6	24.3115	25.0299	23.5748	21.7844	24.8949	24.5847	24.9053	23.606	24.9806	25.0695	25.0838	22.6138	24.4727	24.7522	24.7131	24.9983	24.9178	25.2852	24.7072	24.8663
	0.102055	-0.596329	HIST1H4A	23.1222	28.4085	27.3019	22.8268	25.8726	26.1312	22.4307	27.1417	21.6614	30.7529	26.5189	23.6151	22.6847	20.9911	26.6288	21.7467	26.8237	27.4194	21.3121	28.4894
	0.365257	0.210301	RPL23	28.5548	29.531	28.8369	28.8122	28.3689	28.7775	28.7865	28.6126	28.558	28.2932	27.7964	28.8526	28.3373	28.8253	28.5176	28.8471	28.3343	28.8494	28.7563	28.9536
	1.1825	-1.23299	RPS25	24.57	25.038	22.5849	23.6243	25.2516	25.1752	25.0614	25.2439	22.5666	25.2352	25.1793	23.9012	24.8752	25.3099	22.8157	21.9546	25.2017	25.3797	24.9938	25.1739
	0.239442	-0.0995927	RPS28	25.5188	25.8321	25.6774	25.8114	25.5949	26.0566	26.5339	25.5675	25.8497	25.8614	26.1278	25.4684	25.7702	25.6308	25.5418	21.9437	26.2168	25.6686	25.845	25.5077
+	5.90205	5.81721	GNB1	27.9285	27.4895	27.8251	27.5317	27.5307	27.47	27.7643	26.7722	28.1573	26.664	27.1188	22.8467	27.4543	27.1804	27.136	26.9754	22.1562	22.4079	21.11	21.8318
+	7.03854	8.18617	GNB2	29.8255	29.0815	29.7813	29.2454	28.8724	29.0066	28.9031	27.7782	29.654	28.543	28.4624	27.784	29.4716	28.9059	29.0755	28.8366	21.4328	20.8053	21.7469	21.2041
	0.793939	-0.525261	RPL10A	25.7494	26.8294	25.9965	26.1805	26.8174	26.4925	26.7089	26.4883	26.3458	26.9694	27.6087	23.2374	26.0242	26.512	26.0799	26.7858	26.2434	26.4987	26.7843	27.3304
	1.3294	0.390658	RPL11	27.124	27.3504	27.2073	27.5551	27.0346	27.2941	27.399	27.0134	27.0831	26.9205	27.0376	27.2329	26.7176	26.7196	26.7929	26.9036	26.6499	27.2289	26.8029	26.9924
	0.0164328	-0.0159197	PPIA	27.3669	27.6122	27.6171	27.0649	27.6188	27.9565	27.3547	26.3526	27.2585	26.2137	26.4319	26.2727	27.4412	27.9083	27.6264	27.2612	27.7294	27.5611	27.884	26.5504
	0.596695	0.586735	RAC1	25.5487	24.919	25.4752	23.5506	24.9113	24.7555	24.2973	22.0326	25.2946	25.0181	24.0203	23.6629	24.8111	24.7173	24.985	24.9626	24.3131	24.236	24.3755	24.222
+	4.15194	1.39595	GNAS	26.378	25.768	26.2225	26.0645	25.399	25.7508	25.4365	22.3285	26.172	25.359	25.452	23.6084	26.0821	25.6401	25.7864	26.0204	24.7655	24.7723	24.7865	24.525
+	1.96377	2.73128	GNAI1	25.5385	22.2572	24.9097	24.6035	24.3756	22.5759	22.5606	22.7421	24.7332	22.5923	22.6334	22.6241	24.6218	24.3525	24.3675	24.2864	21.6389	21.6194	22.1076	21.0178
	0.449403	-0.409674	YWHAZ	21.873	22.1789	22.3217	23.3102	23.105	21.2842	22.0134	22.5089	22.5288	22.813	22.5703	24.0534	22.7322	23.651	22.6691	21.9083	22.8756	23.2874	23.0859	22.0736
	1.18278	-1.04822	DYNLL1;DYNLL2	25.5343	25.3996	25.197	23.5566	26.0426	25.7451	26.0632	25.8711	21.6438	21.9103	22.357	22.4244	24.9737	25.7524	25.5976	25.6368	26.083	25.7963	26.1053	25.8958
	0.276513	-0.107589	SKP1	24.6452	24.7825	24.6188	24.7872	25.1566	25.4403	24.9265	24.5968	24.5713	24.477	24.1216	24.026	24.8424	24.6871	24.6882	24.9654	25.171	24.426	24.9003	24.7667
+	1.36694	4.18524	GNG5	28.6187	22.8476	28.6915	23.3445	28.1223	27.6265	28.4235	26.35	29.251	22.7508	28.1782	23.6086	28.381	21.4873	28.1671	21.6032	21.2457	21.2723	22.5229	21.7203
	0.923572	-1.18987	GNB2L1	24.9335	25.3292	23.3168	22.5967	25.331	25.4237	25.4908	25.0264	25.0987	25.2407	24.7797	23.9362	24.7622	25.3918	24.694	25.1946	25.3734	24.9909	25.2814	25.29
	0.324288	-0.303196	YBX1	25.3685	25.5749	25.044	24.5721	25.6861	24.8826	25.5857	25.6297	24.7772	25.2135	25.8208	22.7358	23.0264	25.3966	25.1446	25.3983	24.473	25.599	25.7483	25.9521
	0.469424	-0.354563	CSNK2B;CSNK2B-LY6G5B-1181;CSNK2B-LY6G5B--991	24.2686	24.285	23.9025	23.0197	23.783	24.0697	24.5747	24.3135	23.6353	24.3765	24.3422	23.2438	23.6983	24.2828	24.9595	24.8116	23.752	24.2304	24.3702	24.5414
+	1.40021	-5.00657	ACTC1;ACTA1;ACTA2;ACTG2	30.1524	28.51	22.5162	23.2476	29.6081	29.005	29.7796	22.19	29.0732	27.8725	30.163	23.3638	30.0683	30.3077	30.526	31.1323	31.6842	31.3487	30.8349	30.5847
	0.158395	0.0970297	EEF1A1P5;EEF1A1	31.1125	31.8886	31.622	31.3479	31.6659	31.9813	31.6144	30.8112	31.2279	30.7169	30.7474	30.7026	31.1173	31.847	31.1161	31.1353	31.3493	31.4053	31.8157	31.0127
+	1.40797	-1.41609	TUBA1B;TUBA1A;TUBA4A;TUBA3E	28.4928	27.8553	27.7412	26.9577	28.5843	27.8732	28.2351	29.2494	26.8028	28.64	29.5191	25.6932	27.7474	29.1882	28.6599	29.6225	27.8823	29.7497	29.4322	29.6471
+	1.75613	-1.21401	TUBB4B;TUBB4A	27.9553	27.5909	27.4388	26.7603	28.2973	27.7027	27.8029	28.5889	26.8552	28.1821	28.7277	26.3251	27.5739	28.477	28.3015	28.816	27.8215	28.9067	28.8635	29.0096
+	1.41966	2.33979	CXADR	26.0619	22.9115	25.5162	22.6981	24.8148	25.0058	25.081	24.4936	25.4637	24.8753	24.842	23.2646	26.5295	25.8956	26.2609	25.9542	21.6583	21.7758	22.0507	22.3437
	0.329448	0.165882	CCT2	25.1036	25.2421	25.5478	25.4387	25.4322	25.5053	25.1973	25.3826	25.1384	24.4923	24.9273	24.5591	24.9577	25.3282	25.1639	25.039	24.8231	25.0336	25.7083	25.1036
+	6.72413	3.56507	JAG1	24.7931	24.9843	25.3116	25.1586	23.2956	24.5782	24.7131	22.1249	25.04	24.3834	25.0197	24.6749	25.3376	24.6707	25.2522	25.7816	21.5647	21.2899	21.635	21.4977
+	1.01919	-2.72829	PRKDC	29.7063	26.9765	25.8948	27.8426	30.0967	28.7507	29.4018	31.2466	26.7384	26.3193	31.2134	23.3918	29.0559	30.9701	30.1151	31.2585	26.9838	31.3637	31.2317	31.7541
+	1.95177	3.06727	ADAM17	26.1973	24.555	22.4785	25.8234	24.683	24.7896	25.1302	21.6358	26.5076	24.6005	25.1921	22.8506	25.6446	21.0137	22.2214	23.9952	21.5614	21.4103	21.833	21.9803
	1.24943	0.999279	MRPS35	23.094	23.3081	21.9778	22.9962	23.5267	23.4625	22.9643	23.1647	22.3225	21.9607	22.0367	23.6228	23.4736	22.7078	23.0592	22.2487	21.0621	21.6752	22.2673	22.3745
	0.335741	-0.299712	ERH	23.6756	24.2538	22.5544	23.9989	24.0799	24.0545	23.8284	24.0295	23.7741	25.8545	24.2869	23.1341	23.7285	23.7814	23.8175	24.3142	23.8488	24.1041	23.7796	23.9491
	0.528035	0.626575	SRSF3	27.8459	29.4954	28.1371	28.4016	28.4705	28.8633	28.9947	28.692	27.5483	29.369	29.6869	28.5986	28.3513	28.0091	28.4385	28.4515	26.7174	27.8359	28.1483	28.6721
	0.704561	0.518796	CDC42EP1	25.2341	25.2993	25.4144	26.0127	25.4056	25.1361	25.5069	25.4755	25.3944	24.9437	25.0103	25.812	24.9851	25.1656	25.4886	25.1917	24.0905	24.9851	25.3547	25.455
	1.55106	0.454468	HNRNPU	26.2857	26.7116	26.8758	26.8394	26.6518	26.5389	26.8412	26.8136	26.5637	26.9148	26.203	27.1561	26.0086	26.1382	26.5338	25.8687	26.2825	25.9815	26.3138	26.3169
+	1.74872	-2.19249	SPTBN1	31.2709	30.33	29.9581	28.2067	30.8112	30.6675	31.6787	29.2427	30.6568	31.211	32.1826	26.1152	30.9587	31.0862	32.1484	32.235	32.734	32.1942	31.8662	31.7412
	0.547374	0.997134	SET;SETSIP	26.2831	28.792	27.1997	27.6893	26.6922	27.0978	28.2	28.1604	28.0978	28.6919	29.1784	28.4616	26.416	27.4026	27.5046	27.5565	24.7567	26.7401	26.4851	27.9938
	0.847164	-0.64238	HMGCS1	23.9515	22.6547	23.8478	23.305	24.9167	24.2042	23.9173	23.5768	24.2418	23.6185	22.478	23.1093	23.6005	24.3659	23.7479	22.0097	24.5727	23.8919	24.351	23.513
	0.910005	1.73065	ATP2B2	25.7539	24.2132	24.7135	23.3433	25.6235	24.5392	24.0029	25.0801	25.3686	21.9946	24.5502	22.7765	26.6991	25.409	25.8332	25.3212	20.5196	23.7648	22.6133	24.2037
	0.211346	0.570178	DSG1	24.0647	24.1477	25.0167	22.9324	23.4655	25.4308	22.8282	24.6902	24.6081	30.398	23.0042	23.2189	28.2429	27.7199	25.4688	22.5621	22.3764	21.2631	24.8532	25.3881
	0.780969	-0.527395	RPL6	25.9414	26.7269	25.9555	26.1863	26.6277	26.6284	27.0218	26.9358	26.4556	26.9716	27.5923	26.1912	25.7435	26.4599	26.6984	26.98	26.4037	26.7089	26.2837	27.5234
+	0.8499	-2.58571	EIF4G1	27.1845	24.1499	25.1527	24.4232	27.3021	26.3054	26.8547	29.7876	23.2828	25.1899	29.5483	23.5908	25.9871	28.825	28.167	28.7869	23.7799	28.91	28.7594	29.8039
	0.0965916	-0.0989165	AKR1C1;AKR1C3	24.3736	25.2787	25.222	24.5776	25.4425	25.5478	24.812	24.3241	24.3551	25.2393	23.9606	23.2265	24.7437	25.6548	25.183	24.6148	25.3013	24.3992	25.6234	24.5236
+	1.26938	-2.58205	CALD1	27.3498	26.3517	27.0315	22.8947	27.6404	27.7861	28.2337	24.4978	28.0517	26.669	28.7306	24.7702	27.272	28.3192	28.2438	28.5388	29.116	28.7428	28.5504	27.5469
	0.788217	0.551471	GFPT1	24.2434	23.8225	23.9816	22.9698	24.0083	24.052	23.6859	22.6918	24.2081	22.4306	23.9122	23.4716	24.2935	24.4839	24.0492	23.7956	23.57	22.8333	23.565	22.8431
+	2.59204	1.88845	APLP2	22.6039	23.028	23.2353	22.4347	22.1962	23.1167	23.4111	23.6012	21.2316	23.3302	22.3687	23.1225	23.0782	23.6914	23.8353	23.523	20.8431	20.8077	21.8486	20.2487
	0.0567689	-0.0607681	PRDX1	30.8593	31.0086	31.182	30.5265	31.4774	31.5024	30.9517	29.836	30.7291	29.9768	29.9541	29.3298	30.7572	31.2661	30.6359	30.5148	31.4554	30.7758	31.551	30.0373
	0.182219	0.225246	C1QBP	22.561	22.8612	22.9306	22.3396	22.363	22.8898	22.633	22.307	23.1673	23.5144	22.5892	24.3279	22.4079	23.6256	23.9267	23.5014	21.4481	22.7417	23.5874	22.0143
	0.304585	0.153395	CKAP4	25.5665	25.4855	25.1251	24.7777	25.1231	24.9462	25.3204	25.2792	25.0599	26.1141	25.4022	23.8252	25.0133	24.9776	25.5756	25.2247	25.1295	25.1886	24.7663	25.2569
	2.12792	-0.368798	KHDRBS1	25.8781	26.1458	26.1369	26.2343	26.5661	26.7886	26.4937	26.5107	26.671	25.7871	26.0864	25.9366	26.3784	26.3087	25.9814	26.3992	26.5948	26.3368	26.4634	26.4753
+	2.22524	1.87192	LRP1	26.0457	25.0252	25.4668	25.1097	25.6831	25.2599	24.8113	23.8694	25.4979	24.6922	24.7427	22.78	26.3536	25.4428	25.4353	25.1572	24.1203	23.3322	24.171	22.5362
	0.364889	0.702838	SRSF4	22.9981	25.0101	22.8523	24.957	22.493	22.366	21.9377	22.0045	23.7726	25.1433	26.1728	22.9305	22.4434	24.1601	24.1942	24.2674	22.0089	24.2481	22.5005	24.2486
	1.19524	-0.989381	DHX9	23.6264	23.9049	23.5683	22.1936	23.7441	23.7958	23.7019	24.176	23.3677	24.9714	24.4562	23.2156	23.9113	23.8649	24.1595	23.9671	24.037	24.4284	23.9378	24.8475
	0.331791	0.576985	SLC20A2	22.1238	22.0265	23.1358	22.176	21.7828	23.6106	21.8058	23.04	24.1036	21.8064	22.2237	23.3423	24.706	23.6601	23.9849	21.8923	20.6513	21.9444	20.8671	23.6914
+	0.878099	2.01213	DSC1	25.0581	25.2322	26.2603	22.4035	22.2489	24.0048	22.1365	23.8537	23.8843	29.5358	21.6813	22.7492	27.6772	27.201	21.7953	22.5775	21.7458	22.1224	25.1528	21.8846
	0.490086	0.951543	SSRP1	24.4111	25.7943	24.2797	24.8958	23.9962	24.4042	24.6567	24.5432	24.3162	25.0772	26.3979	23.1194	24.6284	24.9315	24.5204	24.8635	21.4475	24.7255	24.6531	24.7487
	0.0495534	-0.076694	VAC14	23.434	22.5319	23.2786	22.2209	23.1695	22.6032	23.2694	23.1351	21.9769	23.4877	22.7761	23.7272	22.4578	21.75	22.0518	21.9034	21.6346	23.3871	23.0393	23.7112
+	1.16074	-1.56832	RBBP4	21.8463	24.6241	22.8451	24.7641	25.0695	25.5144	25.0961	25.0786	23.1574	25.175	22.7538	23.2777	24.4289	24.9724	25.0144	24.965	25.1763	25.0259	25.1139	25.0367
	0.467596	-1.66537	AHNAK	27.2437	26.9643	25.7611	26.0753	28.1652	27.1587	27.6017	31.0895	24.2284	26.8484	31.0148	23.087	26.129	29.2926	29.0531	30.4319	23.6635	28.9749	29.1139	30.9536
	1.38492	-0.99426	AP1B1	21.8349	22.1957	23.1343	23.2512	21.3036	22.0145	22.7337	22.9505	22.1159	23.2486	23.7891	23.3249	21.8041	23.0321	23.1929	23.507	23.3427	24.0101	23.3426	23.6977
+	1.55228	3.09902	STX4	26.1238	23.8661	25.769	25.3034	24.4639	24.5758	21.6928	22.0258	25.8473	24.7596	25.4977	24.2483	26.1854	25.3383	25.6285	25.2823	21.1722	20.922	21.5692	25.0028
+	3.75111	2.91488	CDH17	24.6251	24.6768	24.8061	24.929	23.2541	23.1172	22.9261	22.1194	23.7509	22.2074	21.2938	23.421	24.8467	24.2588	25.2598	24.6007	21.125	21.8576	21.6085	22.7863
	1.12866	-1.3266	ILF3	22.3706	24.6516	22.3949	24.3114	24.3427	24.6747	24.4375	25.1061	24.1534	25.201	24.9409	24.0961	24.2038	24.3889	24.6793	24.6418	24.7409	24.5584	24.7945	24.9412
	0.928501	-0.777693	TRAP1	23.7258	22.4884	23.8258	23.2493	24.2765	22.0923	22.6324	24.6296	23.0417	22.726	23.9586	23.4102	22.2807	23.7685	24.2555	24.1454	23.2816	24.4782	24.0431	24.5972
	0.0685318	-0.0787754	MYO1E	21.6688	22.1796	22.1891	23.0719	22.4439	22.9232	22.5469	23.1814	22.6227	22.9385	23.2076	24.015	21.924	22.4089	22.5432	22.1364	22.5018	21.5117	22.8086	22.6023
	1.00485	-1.04727	FLII	21.4676	22.5459	22.3403	23.1221	22.3828	21.9638	23.4516	22.0233	23.049	22.6096	22.142	23.0058	22.0642	23.7239	23.1113	22.6729	24.1212	24.0555	22.4006	23.0877
	0.481834	-0.672979	HNRNPA0	24.7183	25.5211	22.6004	24.6077	25.4197	25.1528	24.9859	25.305	25.0597	25.6333	25.2284	25.5189	24.8256	25.0372	25.0966	24.8779	25.0859	24.8379	24.8373	25.3783
	0.154623	-0.238636	PRDX4	24.2459	22.9403	23.2327	22.7597	24.6798	23.8105	23.8744	23.236	23.6587	22.5843	23.0224	24.2487	23.8249	23.3537	22.2803	21.8978	24.3597	23.7668	23.8905	22.1162
	0.135393	0.0555191	PSMD2	22.9895	23.1036	23.2009	23.1094	23.579	23.4761	23.3418	22.915	22.8261	23.0521	22.9242	23.723	23.2394	23.4018	23.1426	22.853	22.809	23.1444	23.4221	22.8057
	0.286981	0.354605	SRSF5	26.1996	27.8321	26.3603	26.6629	26.2059	27.0365	27.1516	26.8855	25.544	27.0563	28.0213	26.8893	26.2189	26.6584	26.3872	27.2421	25.427	26.8113	26.3457	27.0524
	0.0556298	0.322513	SRSF6	26.378	28.2787	22.7354	27.2451	26.8935	27.4517	27.7038	27.6507	22.7454	28.5445	29.1909	27.681	26.492	27.1279	27.3585	27.6525	20.9088	27.426	27.1299	27.8826
	0.0422769	0.116982	TRIM28	22.6574	22.3682	24.1512	24.3374	24.6844	25.1011	22.1895	24.5755	23.335	21.8398	23.5673	23.0521	23.9256	24.1046	23.6212	24.5212	20.8152	23.8783	24.0692	24.2836
	0.82622	-0.640564	G3BP1	23.168	22.7561	23.1751	22.5373	23.6359	23.3448	23.4571	23.2926	23.1375	23.533	23.8561	23.5858	23.4868	23.8541	22.1138	23.8293	22.658	23.3711	23.8608	24.309
	0.399811	-0.405805	EIF3I	23.2959	21.9812	21.9776	22.8547	22.9811	22.9562	22.189	22.4227	22.3676	22.1667	22.1227	23.8152	22.3955	23.2487	22.7449	22.8761	22.2966	22.5622	23.5813	23.2925
+	4.90169	4.80029	PLD1	27.0652	27.363	26.3997	25.9192	25.8593	25.8805	25.7591	22.4068	27.1765	25.7401	25.3837	23.3246	27.0701	25.5986	26.4849	26.0575	22.3357	21.8513	21.4985	21.8604
	0.315737	-0.427806	TCOF1	26.7738	27.7559	26.3047	25.066	26.8569	26.5839	27.3882	26.6629	26.4293	27.681	29.1794	22.9625	26.3803	26.7203	27.2013	26.0044	26.539	26.9796	26.966	27.1271
+	2.38637	2.34113	SLC39A6	25.1091	22.8221	24.1193	24.0172	22.6057	23.2927	21.8917	22.0959	25.2166	23.1774	22.3063	23.2839	25.134	24.0721	24.2232	23.8007	21.3558	21.2783	21.8106	22.2586
	0.268512	0.320324	SF3B2	22.8362	23.2473	23.1549	23.0929	23.0041	22.5531	23.0767	23.1444	22.3533	22.841	22.8933	22.936	22.815	22.7657	21.6603	23.05	23.013	21.3667	23.0694	23.6008
+	1.34012	-2.11263	SQSTM1	25.2082	24.7842	22.3678	22.2874	24.207	25.3578	25.3528	26.0296	23.0378	24.2718	26.2871	22.7334	24.8635	25.4388	25.68	26.0183	25.0226	25.732	25.7349	26.6085
+	6.30868	6.55204	ALCAM	28.6123	27.6966	28.3455	27.9655	26.953	27.4272	26.9612	25.8567	28.4592	26.974	27.1812	26.6026	29.3298	28.4412	28.7849	28.3502	22.1416	21.6856	21.176	21.4084
+	1.78541	-2.22213	SPTAN1	31.4374	30.5587	30.1563	28.4507	30.9425	30.9958	31.8581	29.4327	31.09	31.3467	32.3956	26.0517	31.1081	31.3039	32.3284	32.3833	33.0019	32.519	32.0514	31.9193
+	1.21701	1.55029	BLMH	22.7641	22.7306	23.9507	23.1513	23.0615	22.4885	23.1802	24.8468	22.2071	21.822	22.0743	23.892	24.3384	24.4388	24.3983	22.4486	20.4851	20.6801	22.2207	23.0097
	1.62682	0.955311	SNTB1	26.8733	25.7406	25.8773	25.925	26.8062	26.3571	25.6836	25.0254	26.5901	25.3077	25.6509	23.8075	27.1305	26.1948	26.5543	25.9238	25.6095	24.9662	25.2494	24.7699
+	1.91124	-1.51312	TUBB2A	24.3677	22.9661	22.947	22.9853	24.1584	23.3566	22.787	24.5847	23.1057	21.98	24.2968	23.0327	22.6924	24.6575	24.4357	24.9359	24.1021	24.9796	25.0757	25.1613
+	0.725017	-2.25541	CKAP5	24.5958	22.5897	23.2459	22.2341	23.2191	21.9001	25.3185	26.4616	22.5844	22.2593	27.5898	24.0308	23.9671	25.7453	25.5189	26.66	21.1878	26.6922	26.385	27.4221
+	2.21221	3.47118	DAG1	25.8332	24.9864	25.6106	22.3643	22.6595	23.1141	23.8662	22.1932	24.9784	24.0408	24.1613	23.373	25.9418	24.9286	25.7926	25.4991	21.7798	21.2885	20.5198	21.3218
	0.314523	-0.117308	EIF3A	24.2793	24.6122	24.3498	24.3995	24.3934	24.5014	24.5065	24.0082	24.2287	24.0953	24.4201	24.1497	24.5475	24.667	24.2224	24.5272	24.4264	24.2532	24.9156	24.5148
	1.58077	-0.78085	DYNC1H1	25.7403	25.0852	25.0195	25.3649	26.4851	26.0241	25.7631	26.0404	25.1486	24.0016	26.063	23.9434	25.2343	25.791	25.8001	25.8948	25.4708	26.1519	26.3788	26.3317
+	1.40043	-2.89246	CTTN	26.2493	22.1856	25.7821	22.6047	26.6228	26.7884	26.7348	22.4052	26.2465	24.5459	26.7086	23.1475	26.6659	26.1717	26.577	26.8009	27.7568	27.1086	27.3549	26.1713
+	6.67009	5.34127	GNA13	27.6663	26.9755	27.5658	27.4601	27.1517	27.1982	26.9738	26.3466	27.4413	26.0718	26.1724	25.8348	27.3495	26.5304	27.228	26.5643	22.0432	21.8869	22.473	21.8995
	0.0852796	-0.20087	RBM39	22.0279	25.6426	25.2741	25.1835	24.473	25.1594	25.2506	24.6396	23.562	24.93	24.4451	23.242	24.3452	24.9461	24.1726	24.5417	24.311	24.9541	24.7626	24.9039
+	1.72649	2.11518	SLC29A2	25.4654	23.4136	23.1764	22.5952	22.4485	22.9937	23.4709	21.7946	25.8343	21.1574	21.6192	22.8854	25.9782	24.7122	25.4249	25.015	21.597	20.9519	22.0115	21.6295
	0.797299	-0.715187	ITPR2	22.1028	22.9183	22.4695	23.5396	22.369	21.9435	22.5913	21.6541	21.845	22.4662	22.6534	23.9827	22.4883	22.4174	23.5942	22.9191	24.2636	23.6604	23.1984	22.7685
	1.24151	-1.03674	CLINT1	22.9084	22.9988	22.8114	23.6866	23.1428	23.5894	23.573	22.6575	22.775	22.4254	24.6423	23.6909	23.6139	23.2339	21.777	23.839	25.1003	24.4527	23.3806	23.6186
+	0.958537	-2.38327	GOLGB1	24.1324	22.0644	21.2274	22.4019	25.5197	23.0615	22.9133	26.3853	22.0569	22.8417	25.7143	24.18	22.0861	24.4387	25.0931	25.0317	21.5938	25.6528	25.4367	26.676
	0.676942	-1.66206	KPNB1	26.7277	26.1772	26.314	22.0192	27.1598	26.3807	26.5139	27.4315	25.5746	25.8236	27.4998	23.7569	26.3514	26.7669	27.0485	27.038	25.7453	27.0672	27.3051	27.7686
	0.285102	-0.318446	NOLC1	27.4686	27.415	26.4066	26.2946	27.3651	27.444	27.5227	27.0449	27.9621	27.6691	27.3917	23.9994	27.0301	26.7878	27.0293	25.9855	26.5401	28.049	27.4724	26.7971
	0.860316	0.780537	EFTUD2	22.1251	23.5824	22.3997	22.9507	23.1144	22.5163	22.7244	22.2914	22.3598	23.7	22.3192	23.1658	21.7025	22.251	21.7195	21.6389	21.6101	21.9877	21.4466	22.8913
+	5.93346	5.5352	SLC39A14	27.6155	26.6659	26.7936	26.5199	27.0252	26.2393	26.2685	25.6294	27.7659	26.5497	26.3247	22.8926	27.673	26.8612	27.0163	26.7424	21.6142	21.1837	21.5957	21.0605
	0.199474	0.228642	BRD3	25.7787	26.7972	25.6549	25.5384	25.8326	26.199	26.1459	25.4929	24.8583	26.9353	27.8051	25.5781	25.373	26.1969	26.3176	25.7973	24.6946	26.1145	25.838	26.2076
	0.132821	-0.231623	PDIA6	23.7597	22.2461	23.2484	23.1153	24.3872	24.189	23.812	22.8882	22.9542	23.016	22.0244	23.5978	23.8598	23.6305	22.7694	23.4676	24.6215	21.9768	23.8462	22.8514
+	3.32363	-2.9057	EBP	23.2541	22.4505	21.6848	23.4655	25.4088	25.498	22.6217	25.1218	22.5318	26.666	26.2437	22.2044	22.4828	25.2754	26.1922	25.686	25.9318	25.6574	25.5187	25.3698
+	1.65186	-3.88899	PLEC	28.0431	27.7307	25.7442	22.8351	27.7652	27.7857	29.2857	29.8058	27.8319	29.8288	30.8017	23.1109	26.8697	28.7702	29.4371	30.1542	29.4028	29.5208	29.7437	31.2417
	0.574602	-1.0363	PCM1	22.1316	22.8798	23.0268	22.9207	23.1194	22.6062	22.4683	24.6456	23.0196	22.428	24.8485	23.7675	23.2003	23.8856	24.1492	24.6945	21.3837	24.7629	24.0362	24.9214
	0.366987	0.141039	NONO	28.9403	29.4616	29.0546	29.3313	29.2957	29.7309	29.5071	29.2504	29.0859	28.8833	28.5076	29.3833	28.9795	28.8264	28.7927	28.7581	29.38	28.9254	29.0537	28.8647
	1.56828	-0.598854	PCBP1	27.0147	27.1283	27.046	26.6918	27.7174	27.5133	27.1599	27.386	26.7828	26.5213	27.4033	25.2773	26.6164	27.9686	26.9179	27.5261	27.0684	27.7574	27.9033	27.5472
	1.50512	-0.549243	PCBP2	25.7891	25.7947	25.7755	25.4651	26.1165	25.9025	25.9122	26.2331	25.1234	24.8401	25.9443	23.4751	25.3912	26.4794	25.766	25.9893	25.7287	26.4104	26.526	26.3563
+	4.75407	2.50177	DHCR24	28.6174	28.4989	29.0501	28.9585	28.079	28.2515	28.3115	28.0534	28.6855	28.2162	27.6359	27.7995	28.6026	28.1459	28.3788	27.6632	26.2346	25.9843	26.7135	26.1854
	1.64807	0.981917	SF3B3	22.1822	22.7824	23.1193	23.3017	22.2309	22.4548	22.1931	21.918	21.8127	23.2113	23.0883	23.3633	22.4001	21.9599	23.1207	21.6791	21.6804	21.715	21.5817	22.4808
	0.234712	-0.289423	CNN3	23.0603	23.2799	23.4273	22.5273	23.3689	23.9333	22.9112	22.1689	22.9232	22.4305	22.6987	24.1036	21.4901	23.3543	23.1151	23.4544	23.9132	22.383	24.3389	22.8175
	2.13931	0.889506	TGFBI	24.26	24.2693	24.5758	25.0009	24.7269	24.8641	24.959	24.2859	24.6801	22.7075	24.3378	24.4149	23.9282	23.5633	24.1829	23.8503	23.6038	23.5165	24.035	23.3927
	0.0781514	-0.113956	TSN	21.1901	21.1512	23.1388	21.0453	23.3517	22.203	22.6662	22.3313	22.3973	21.5531	22.61	22.9274	22.1376	22.1477	21.1612	21.5309	22.1154	21.8556	21.5072	21.5029
	1.56299	-1.26731	ELAVL1	23.0191	24.4728	22.7935	23.0148	24.716	24.6239	24.5423	25.0051	24.5509	24.6728	24.2961	24.8508	24.4873	24.2037	24.7788	24.2557	24.6937	24.1786	24.3795	25.1176
	1.6829	-1.0194	MYLK	23.1887	23.0588	22.3503	23.3317	22.3354	22.7319	22.4821	21.9144	23.0943	22.3276	24.4616	23.3458	21.9819	22.9409	23.6064	23.5194	24.6716	24.0484	23.7096	23.5774
+	2.16736	1.42557	MSMO1	23.7634	22.9051	24.0966	22.8781	23.5673	23.2819	23.1156	23.1835	22.365	22.3916	22.7698	23.7557	23.5776	21.1848	23.5496	21.0974	22.2274	21.5849	22.3178	21.8109
+	1.96832	2.58304	VAMP3;VAMP2	24.9243	24.4156	24.73	21.9912	24.4199	23.9636	22.2156	21.5295	25.3181	24.4598	23.8551	23.1959	25.6416	24.5236	24.899	24.2598	21.8358	20.9459	21.5869	21.3605
+	1.69678	-3.31357	DBN1	28.3414	27.5176	26.1042	23.7477	28.354	28.1988	28.783	26.0208	28.1894	28.0317	29.4907	23.9561	28.5759	28.7853	29.3052	29.587	30.5286	29.9341	29.4749	29.0275
	0.567007	-0.898914	DECR1	22.1808	23.3442	23.4879	22.1791	25.2538	24.5692	24.9173	24.638	24.9239	25.3336	25.4079	24.6536	24.3735	21.8063	24.356	24.4309	21.8171	24.4873	23.8481	24.6351
	0.298996	0.377847	HIST2H2AC;HIST2H2AA3	26.9423	29.0969	27.7121	27.6446	26.0781	26.3024	26.5206	28.1321	25.7763	30.6792	27.9596	27.4549	26.48	26.2347	28.5411	27.3492	27.1945	27.9805	26.8243	27.8852
	0.506575	-1.43769	INF2	24.167	23.2044	22.929	23.6334	23.9615	23.0229	22.0813	25.7093	21.7338	22.3034	26.3726	23.8316	21.1586	25.3353	24.4475	25.2609	21.1395	26.305	25.7036	26.5365
+	3.769	4.37919	ANO6	26.9702	25.76	26.3972	25.8658	25.9215	25.4927	25.0737	21.6804	26.6315	25.2768	25.0746	23.2559	26.7997	25.6618	26.017	25.3977	22.7927	22.2497	20.6712	21.7628
+	2.19966	3.89174	TMEM97	26.0898	27.7902	27.7924	27.5241	22.2177	26.3741	26.2467	26.0873	26.3658	27.1165	26.3057	26.2567	26.6442	26.7505	27.2884	26.2181	24.8675	22.5051	21.4431	24.8139
	0.19394	-0.359694	MIA3	24.4748	22.6426	22.4445	23.2966	24.4868	22.1659	24.356	24.8747	22.5367	22.3244	24.2125	24.174	23.4807	23.4294	24.1615	23.9439	21.9709	24.0579	23.6588	24.6096
+	0.938638	-2.16596	RRP12	25.1219	22.9453	23.3649	22.9022	25.6705	23.1831	25.2928	25.6183	24.6268	22.0615	26.5881	23.7697	24.3408	25.2856	26.0751	25.434	22.7384	26.7945	25.9492	27.5161
	1.02099	-1.26718	NUP188	23.923	22.5221	22.9513	22.6669	23.9933	22.7207	22.1231	25.2826	22.6784	21.7612	25.3178	24.3053	23.1294	23.9941	24.2845	25.1623	22.7527	25.1924	24.1629	25.0239
	0.872164	1.10522	PDZK1;PDZK1P1	24.6853	21.6709	22.7514	22.9579	22.7081	21.5434	22.3256	21.6861	22.2845	23.0967	22.7709	22.6539	24.9189	24.2279	21.8932	24.3867	22.1467	21.804	22.1201	21.5739
	0.321635	0.25664	IBA57	26.115	25.9745	26.0278	26.1595	26.6409	26.3615	25.7703	25.3262	25.7467	24.8183	24.0599	24.4674	26.2226	25.5748	25.647	25.2082	26.349	25.9425	26.1221	24.8368
	0.727223	-1.10165	UBR4	22.6392	21.9961	23.1911	22.5065	23.7062	23.0931	21.4519	24.4422	23.0466	22.1725	24.7943	23.9876	21.9685	24.4227	21.5384	24.0847	21.6262	24.5712	24.0003	24.5417
	0.0390835	-0.0939775	NTPCR	20.4417	23.1418	22.3002	23.3643	22.3975	22.0614	22.3893	21.5732	22.9676	22.5186	22.6355	24.0235	22.1531	22.9018	22.7851	23.172	20.9377	22.5621	23.0002	23.1239
+	0.76205	-2.76958	RIF1	26.2508	22.8148	23.5961	22.3605	25.946	22.4679	21.1776	28.1079	22.4218	22.3604	27.9091	23.3291	24.2125	26.5919	26.7157	27.2504	21.8909	28.0819	27.4426	28.6852
+	2.61216	2.14309	VASN	24.0908	23.761	24.3019	23.3174	22.1826	22.3744	22.6537	22.4267	23.9781	23.7186	22.335	22.9254	24.159	23.907	24.1436	23.8004	22.3971	22.0535	20.6823	21.7658
	0.307865	-1.45144	TMEM214	27.6617	22.5313	24.4	24.8297	27.1359	25.5149	26.3218	27.5787	22.443	21.8825	27.9809	23.1193	26.5929	27.0637	27.4927	27.7243	21.2937	28.3731	27.6273	27.9343
	3.50173	0.884373	MRPL14	26.7239	26.6653	26.6866	26.8114	26.3014	26.3662	26.6067	26.43	26.6937	25.949	25.6343	26.6479	26.3035	25.9201	26.3645	26.3822	26.1076	25.5938	25.9397	25.7086
	0.448649	-1.09415	EDC4	22.1596	23.1343	23.0437	23.195	24.2904	22.7694	23.6487	24.7308	22.2526	22.4798	25.5732	24.0823	22.797	24.3188	24.1589	25.2853	20.8425	24.9456	24.5387	25.5825
	0.218542	-0.538669	CTR9	24.9546	22.0021	22.7898	23.3879	24.3873	24.9315	24.4718	24.217	21.9328	25.601	25.8477	23.197	23.2096	24.1232	24.1241	24.5341	21.5802	24.4089	24.3048	24.9952
	1.07578	1.05828	RHBDF2	23.8016	22.8667	22.363	23.0142	22.1272	22.8069	22.0673	22.0598	23.6938	23.9797	22.0356	23.4906	22.4841	22.0051	22.3434	22.4866	21.3256	21.6605	21.648	23.1782
	0.0422973	-0.12362	HSDL2	25.1473	22.5961	24.8602	22.8034	25.2923	24.915	21.9901	22.8275	24.8574	22.4998	21.577	23.2877	24.7456	24.608	25.221	24.7721	24.9659	24.402	24.8267	21.7068
	0.568375	-0.367893	SND1	23.4373	22.8681	22.6092	23.6763	23.9055	23.656	23.4147	23.7207	23.2386	20.8905	23.3142	23.9686	23.62	23.0204	23.9677	23.5369	23.6005	22.9977	23.7455	23.7188
+	2.02718	-3.82782	MYH14	27.2866	26.5673	23.4563	23.9258	27.7266	27.5007	28.7043	21.6884	26.9939	25.5947	28.9109	23.987	27.6083	28.2046	28.2634	28.9889	29.9083	29.4692	28.9581	28.2115
	0.211827	0.312724	HDGFRP2	26.0558	28.1998	26.6561	26.5658	26.5863	27.3497	27.5646	27.345	26.4244	27.7909	28.4887	26.6926	26.3949	27.4166	27.0102	26.9705	25.5174	26.819	26.6898	27.2004
+	4.50755	3.75924	GOLGA7	26.1519	25.1182	25.7425	25.1641	25.0279	24.9371	24.4343	24.0425	26.1138	25.0646	24.9994	25.3138	26.3237	25.9562	25.9893	25.9282	21.4956	21.3127	22.0366	22.2948
+	1.68697	1.51958	TMEM55B	24.2487	23.5242	23.4746	23.1539	22.3238	24.0267	23.4381	22.5195	23.4185	22.48	22.0752	23.7903	24.1586	23.5286	23.9889	23.8742	21.887	23.3431	21.5167	21.5763
+	1.60413	-8.4619	KTN1	33.341	21.8877	21.8913	22.0969	33.455	22.5856	21.3603	33.5848	23.0754	21.3887	21.8302	23.2616	33.4288	22.3596	33.0913	33.2132	33.2689	33.3084	33.4092	33.0779
	0.676627	-0.436213	LUZP1	23.2247	22.4395	22.2423	23.2778	21.8207	23.1146	22.0208	22.7904	22.7997	22.5229	24.0209	22.6874	23.0926	22.9296	23.0776	23.55	23.4785	23.4541	22.7824	23.214
+	0.962847	-2.10577	CAND1	25.9253	23.7746	22.6956	24.6567	26.2618	24.4578	25.0774	26.0831	21.8069	24.0914	26.4659	23.1359	25.4365	26.4853	26.0331	26.8271	23.7462	27.5418	27.3318	26.8555
+	3.22679	3.31382	TMEM200A	25.8665	24.642	24.3844	24.1888	25.0663	24.7837	24.5159	21.961	26.2319	24.5247	24.901	24.2312	25.0784	24.1711	24.1493	23.529	21.8737	20.4617	21.6695	21.8215
	1.29192	0.915353	GATAD2A;GATAD2B	22.2923	22.8611	22.6004	23.1122	21.8926	22.1451	22.131	22.7397	21.9057	21.9348	22.886	24.1252	22.4522	22.4551	22.326	22.2937	21.0534	22.3256	22.398	21.4277
+	2.04933	2.27045	KLB	24.8473	22.5235	23.6109	23.9919	23.0089	23.6765	22.7881	22.9808	24.8985	23.0604	23.37	24.2248	23.9764	23.0366	23.5385	23.1487	20.8509	21.1128	22.4589	21.4692
+	4.05632	3.60173	SLC44A2	27.2409	25.9074	25.9498	26.1275	26.9345	25.7632	25.6574	23.4637	26.6822	22.5172	24.949	22.9704	27.0584	25.5821	25.7069	25.6856	22.117	23.2167	22.7581	22.7269
	0.0188368	0.0167432	CCAR2	23.4843	24.2753	23.9552	23.1044	23.4171	23.7789	22.0818	23.8956	22.6262	23.4358	23.5834	24.1773	23.7323	23.6334	23.4935	24.1466	23.3392	23.5722	23.7585	24.0824
	0.53151	-2.08831	NUP93	26.543	23.5314	24.1464	23.2755	26.4525	24.6463	25.1904	28.3627	23.1011	24.5139	27.8927	22.4328	25.2933	27.0239	27.1045	27.938	21.6049	27.982	27.2779	28.9848
+	1.63184	-2.54686	INTS1	22.8492	21.6787	22.5999	22.0436	24.4728	23.5115	22.2025	25.2987	22.8659	22.8663	26.4638	22.3383	23.7695	24.7116	25.0648	25.1081	22.5557	25.3324	25.1798	26.2909
	0.269115	-0.425618	TMEM57	22.4878	22.4651	22.2241	22.7709	22.4739	22.4873	22.1968	23.4342	21.8788	23.1298	21.6174	23.7288	21.4092	22.9674	21.6883	23.2013	21.0355	23.295	23.3724	23.9474
	1.12014	1.19547	JAGN1	23.6303	24.0591	22.613	22.7747	21.4096	22.2361	23.1193	21.5027	22.3699	23.3562	22.84	22.9293	23.5014	21.723	24.0116	22.7811	22.7943	22.7033	21.888	20.9098
+	2.54515	2.9239	IGSF1	26.0629	24.3131	25.069	23.6623	25.6952	24.6633	23.6303	22.464	25.686	21.5513	22.0982	23.9482	26.1294	24.7061	25.1845	24.6744	21.0764	21.8638	21.8698	22.6015
	0.271039	0.649383	PAF1	24.4253	25.4052	24.3092	24.0852	25.1475	24.9506	25.2696	24.8386	24.6488	25.477	25.717	23.7613	24.5317	24.8869	24.4708	25.6458	21.1361	25.0527	24.2698	25.1688
+	5.39967	4.41817	SYT2	26.6998	26.003	26.0843	26.0458	25.0631	25.5762	25.27	24.5487	26.8114	25.46	25.4615	24.9009	26.226	25.435	26.0475	25.2405	22.0326	21.3852	21.4412	22.3011
	0.226541	0.403051	COLGALT1	22.3703	23.587	22.8576	23.0917	23.4394	22.1041	22.9966	22.5468	22.8796	22.4805	22.1726	23.5505	21.6403	22.7857	23.1235	22.5592	23.019	20.5813	23.4148	23.2792
+	2.1734	2.265	HSD17B11	25.527	23.7768	24.8376	24.541	25.2038	24.075	22.7101	24.3243	22.319	22.0754	21.5177	25.1387	24.5139	24.1561	24.3315	23.7886	21.9416	21.7069	22.3574	23.6165
	0.495073	0.268487	TXNDC5	25.5116	24.9912	25.4909	25.2589	25.4214	22.8194	25.1929	22.5963	25.0761	24.4793	24.4284	22.8799	25.1882	25.15	25.1049	24.9795	25.2556	24.7793	25.5419	24.602
	0.717621	0.74777	SCCPDH	23.7858	22.7252	22.0413	23.011	22.2025	22.8818	21.8711	22.6393	23.5637	22.8686	23.9123	22.7657	23.838	22.2033	22.6918	22.5958	21.3005	21.8294	22.551	22.8914
+	3.29523	2.67465	RNF149	24.2781	23.803	24.7634	24.3458	22.6421	24.1347	23.9055	22.3482	24.3705	23.5404	23.4278	23.9932	24.3848	23.7586	24.2836	24.5278	21.2809	21.3734	22.6445	21.1929
	1.35349	-0.650763	SERBP1	25.4399	26.0306	25.153	25.296	26.0917	26.5318	26.1724	26.1507	25.8523	25.9289	26.3676	23.854	25.2563	26.1356	25.8309	26.2901	25.7081	26.0061	26.4243	26.3841
	0.478997	0.500656	CHDH	23.818	23.9645	23.843	23.8643	23.9784	22.9458	22.7905	23.271	23.5914	22.4703	22.8234	23.5615	23.7702	22.2465	23.6687	23.6781	23.8967	23.8225	23.815	21.9529
	0.0750646	0.125863	ABCF1	21.0743	22.3673	23.4409	23.5989	22.6487	22.3778	22.4965	22.3209	22.7205	22.6289	22.5437	22.735	22.3458	22.3486	22.208	22.2532	22.4404	22.247	22.9209	22.3696
+	4.50894	4.24792	CADM4	26.7443	25.5491	26.044	26.4136	26.1701	25.8597	25.4464	24.843	26.3078	24.5185	24.9967	23.2782	27.353	26.0067	26.9664	26.0096	21.8676	22.3556	21.1705	22.3656
+	5.0939	5.81649	TSPAN14	28.2036	27.3774	27.7371	27.6167	26.5565	26.601	26.995	25.719	27.7999	26.0966	26.2128	24.305	27.2986	26.8188	27.027	27.1132	22.2267	20.98	21.7215	22.7406
+	2.36875	1.37005	RDH11	23.5595	23.104	23.5365	23.2687	23.3468	22.9762	21.993	23.2922	23.6116	22.5856	22.8958	23.8317	23.9193	23.2136	23.1864	21.545	22.762	21.5892	22.1118	21.5254
	0.388494	0.761386	STT3B	24.2011	24.2759	24.0659	23.9609	23.8024	24.11	24.3481	24.2577	22.0462	22.7466	24.7143	23.8833	24.101	22.0764	24.0766	24.3183	20.8232	24.5307	24.0803	24.024
	0.747695	-0.649307	BRIX1	22.2516	22.8938	22.4519	23.3112	22.6323	22.8023	22.4502	22.1623	22.5715	22.8712	24.1754	24.4266	22.122	22.233	22.9052	21.5321	23.1648	22.4679	23.85	24.0229
+	3.95264	1.10445	NUP210	24.4082	24.2821	24.2734	24.1866	24.143	24.2565	24.0714	24.0493	21.72	23.5919	23.3935	24.0118	23.7921	22.0847	23.7864	23.8715	23.462	23.2011	23.1713	22.8981
	0.0233263	0.0451374	LEO1	23.118	24.2429	24.0103	22.9551	24.3479	22.8815	22.4092	22.8741	23.4681	24.9781	25.7312	23.3319	23.9958	23.7916	21.8754	23.9632	21.818	24.3049	24.0646	23.9582
+	2.93554	4.29964	FAM151A	27.3069	26.4521	27.0324	26.9717	26.9239	26.5923	26.3809	25.6341	27.0308	25.2541	25.3192	25.941	28.2329	27.094	27.7285	27.2266	24.3344	21.9195	21.0664	23.2441
	0.357707	-0.773112	C2orf47	24.5661	22.2945	22.3136	22.2514	24.492	22.7061	22.276	24.8396	21.9718	21.6985	24.5277	23.55	21.368	24.4	21.5883	24.5006	21.4416	24.0705	24.3817	24.6243
+	4.93692	5.88858	SLC44A1	29.175	28.6359	28.4023	28.2405	28.2126	28.0649	27.7932	27.1435	29.1255	27.7703	27.9897	27.5739	28.3763	28.2332	27.8671	27.511	23.7064	22.9178	21.8292	22.446
	0.350499	0.172563	PSPC1	27.1616	27.4237	27.5513	27.8194	27.5289	27.9228	27.2687	27.1096	27.284	26.6438	26.5624	27.2046	27.1518	27.5438	27.2753	27.2256	27.5853	27.28	27.5264	26.8741
+	0.961291	-2.925	GBF1	28.5976	25.3712	24.6644	25.4268	28.5889	26.7325	28.1152	30.454	22.9211	24.9437	30.8815	23.3998	27.4765	30.1121	29.7045	29.7848	25.1703	30.0142	29.6432	30.9323
	0.674729	-1.0082	RTF1	22.146	25.1689	23.6817	23.2329	23.8279	24.7425	24.9722	24.4096	23.5438	25.4131	26.3962	23.6119	23.6656	24.905	23.9434	24.6037	23.7847	25.4938	24.3421	24.6417
+	1.67361	1.89302	NCSTN	24.8746	24.2505	23.2129	22.1006	23.4594	22.5129	22.0057	22.5078	23.8267	22.4965	22.6662	23.5804	24.2013	23.2319	23.7939	23.7743	21.6359	21.6029	21.8177	21.8102
	0.689189	-0.61856	GCN1L1	23.1943	23.2606	22.8575	22.4032	23.3079	23.3752	23.7073	24.2504	22.5142	22.9917	23.7672	24.4056	22.8031	23.6629	21.8952	23.6714	22.4174	23.8886	23.7175	24.1662
	0.647781	-0.848297	NUP205	22.5411	23.2928	23.1893	22.2265	24.1509	23.1507	20.4043	25.1467	22.1994	22.3677	24.3868	23.7758	21.6653	22.1841	23.6042	23.7717	21.9878	24.0985	23.979	24.5776
	0.477555	0.950108	ANP32B	26.0017	28.7882	27.1058	27.4166	26.1978	27.5035	28.161	27.8674	28.0782	28.3003	29.4481	27.9331	26.7439	27.6592	27.0856	27.4945	24.4852	26.7451	26.4536	27.8281
+	3.9343	2.92295	PVRL2	25.0726	24.3348	24.4784	24.4769	25.2788	24.8395	23.1611	22.7294	25.1038	23.1445	20.6587	22.9176	25.2896	24.1483	24.8554	24.6927	22.118	21.5614	20.8979	22.0937
+	0.84997	-2.51934	SYMPK	25.9583	21.9914	21.9289	23.0112	25.6559	22.1339	23.19	27.2	22.2988	22.9885	26.6807	24.2295	24.9773	25.7815	26.4966	26.1539	22.348	26.5638	26.6199	27.4354
	0.215661	0.594455	ARHGEF2	24.9785	23.3719	22.2216	25.6361	23.3879	25.8208	25.0983	25.2752	24.8838	24.2072	24.9635	22.8692	24.7919	21.5152	24.85	24.8994	21.9487	25.0241	24.5748	22.2827
+	2.79908	4.54224	IGSF8	28.2947	27.721	27.7325	27.9417	27.1321	26.9456	27.0937	26.0647	28.3889	26.9546	27.2642	26.3545	27.3659	26.6943	26.7676	27.1752	25.83	22.4274	22.4173	22.8463
	0.321006	-0.875005	TBRG4	25.4793	23.6929	23.7404	22.3167	25.2655	23.2712	24.2785	25.5983	21.556	22.7967	25.6833	24.0753	22.1463	25.1862	25.6282	24.9715	21.8608	25.1985	25.6127	26.0572
	0.552404	-0.833916	EXOC4	21.4617	23.0323	22.7983	23.5449	22.91	22.7381	23.2333	24.7464	22.6665	22.1756	24.0868	23.5018	22.6028	24.0474	22.2598	23.8646	22.0183	24.2437	23.5051	24.4056
+	1.60282	1.79696	LRRC59	25.8868	25.6358	26.0233	25.8926	24.525	22.4638	25.558	25.2366	25.7664	25.2218	24.9869	24.0873	25.5905	25.486	26.0707	25.4289	22.3123	24.2708	24.739	24.9285
	0.605447	-0.869789	ARL8B;ARL8A	21.7025	22.1987	22.8254	23.0896	22.7237	22.307	23.0749	24.4749	22.9685	22.4102	23.7349	22.8172	23.3127	23.5859	23.3438	24.065	21.6361	24.221	23.2663	24.1719
	2.03154	0.965375	DNAJC19	22.4459	23.0066	22.8539	22.8424	22.0208	22.7786	21.0822	23.0454	22.8452	21.9217	22.3238	23.7986	22.7547	22.5255	22.0019	21.9077	21.5701	22.2642	22.1376	21.3155
	1.08895	-0.63964	DNAJA3	25.3412	24.6147	24.6538	24.7559	25.7279	24.8381	24.6857	25.4757	24.5629	24.2554	25.1901	24.5787	24.4335	25.0657	25.3903	25.3226	24.7317	25.5951	25.7597	25.8375
	0.115671	-0.205492	ZC3HAV1L	23.0881	23.5085	23.1681	21.6529	24.0834	22.7164	23.6802	22.3688	22.798	22.8325	21.6662	23.007	23.3232	23.295	23.2239	23.3022	23.5336	22.254	24.2934	22.1585
	0.0287923	-0.0127587	POM121;POM121B;POM121C	23.6332	23.5845	23.0049	23.4378	24.1494	23.6563	22.6111	23.5651	24.1275	22.2591	23.772	23.8893	23.8209	23.2073	23.2549	23.1193	23.5122	23.3772	23.5163	23.3059
+	1.75662	-1.46463	PDLIM5	22.2783	24.377	22.8889	22.8485	24.4167	22.7448	22.0717	23.6725	21.9552	22.7956	22.6916	23.6999	21.7341	21.6925	24.2257	24.5849	24.4529	24.546	24.6823	24.5699
	2.66902	0.771589	PGAM5	26.5656	26.3639	26.6298	26.9431	26.4047	26.0861	26.5311	26.6914	26.3411	26.1644	25.6516	27.2498	25.8179	25.2425	26.4617	26.1218	26.0469	25.6125	25.9018	25.8549
	0.481181	-0.676116	LRCH3	20.9969	22.6688	22.7255	22.7855	21.7108	22.5869	22.3923	22.2209	23.5197	21.8404	22.3545	24.0782	23.2268	23.112	23.0528	23.3635	23.3534	23.5805	23.3752	21.5721
	0.73317	-1.25605	COG3	22.5402	23.6045	22.3138	22.42	22.4113	23.4058	21.9499	24.7432	22.5186	22.2068	24.4694	23.3267	23.5461	24.1112	23.9082	24.3539	21.6952	24.4974	24.4363	25.2738
	0.0881682	-0.0747099	DOCK7	22.6166	23.8418	23.4774	22.997	23.5088	22.9014	23.3393	22.4061	23.1402	21.0624	23.2189	22.7197	22.3779	22.6981	23.0077	22.8707	23.3435	23.4349	23.5728	22.8804
	0.0744449	-0.253118	IPO9	22.5621	24.2173	23.5335	22.9898	24.7887	22.7038	21.8838	22.9383	22.6667	23.1433	21.1408	23.6486	22.1596	25.2534	24.71	25.1437	21.3946	25.3912	21.7405	25.7889
+	1.38001	1.55446	DCBLD2	23.5078	22.7262	22.3352	22.9182	22.8747	22.2104	23.3781	22.5379	24.3781	20.9417	22.5664	24.0267	22.9658	23.0639	23.3344	23.2782	19.7254	21.4351	22.0507	22.0584
	0.0501714	-0.0368409	RBM14	28.2704	27.6025	27.9772	28.456	28.6344	27.9023	28.3073	29.0919	28.128	27.4957	28.2183	28.8268	27.9167	27.5541	28.0559	28.0282	27.9749	27.8096	28.0429	28.6261
+	1.50163	-2.37257	SPAG5	22.0196	22.1067	22.2449	22.9059	24.3337	21.7122	24.3185	25.2554	22.0584	21.7213	25.236	23.5951	21.6729	24.9795	22.6935	25.3831	22.2579	25.595	25.089	25.8254
	0.247467	-0.697146	IWS1	21.7318	25.2069	21.6389	23.5535	22.6787	24.205	24.3843	24.4651	22.7502	25.4252	25.5509	23.6849	24.37	24.5983	24.2601	24.9121	21.4922	24.6203	23.93	24.8772
	0.28035	-0.329508	MMS19	21.9006	22.6918	22.6642	23.1827	22.2908	23.7179	22.7104	22.8737	23.3362	22.2772	23.2109	23.6912	21.6549	22.8543	22.1986	23.0831	21.9843	23.2847	22.6135	23.8747
	0.829696	0.522023	EYA3	22.396	23.2706	23.1078	23.5379	22.4375	22.1562	22.7621	21.9154	22.4712	23.1917	21.8916	23.8508	22.1425	21.2799	23.1688	21.7789	22.9758	22.7685	22.0799	22.4001
+	3.89882	2.71644	PLIN2	28.351	28.096	28.6378	28.0057	27.1862	28.0631	27.9051	27.2374	28.2594	27.6576	28.1241	25.4241	29.2272	29.564	29.3295	29.3767	25.6223	25.6654	24.8005	26.1365
	0.170904	-0.144413	EIF3C;EIF3CL	23.2502	24.1895	23.2957	22.8875	24.3291	23.9865	24.233	23.0155	23.3557	23.8506	24.6222	22.8747	23.9351	23.3732	23.7237	23.2368	23.5511	23.0811	23.9225	23.6459
+	2.75609	2.90915	SLC38A3	25.6426	23.7807	24.3832	23.2084	24.076	23.081	22.9975	23.709	24.7717	22.6987	24.3379	23.4032	26.1828	25.3831	24.4476	25.5685	21.216	21.6855	20.976	21.5008
	0.113796	0.140722	HSD17B10	25.5092	24.9637	24.3393	24.5185	25.32	24.9868	24.8463	24.4526	24.5794	23.8092	23.8169	23.26	25.1097	24.7659	24.6294	24.1112	25.3396	24.5574	25.1907	23.6799
	0.532672	0.992755	CCT7	23.6782	22.6515	22.8096	23.8412	24.1983	23.9756	24.1828	23.672	23.7836	23.0224	23.2536	23.5951	23.6792	23.8068	23.6264	23.5308	21.8895	20.116	23.5878	23.4161
	0.909418	0.671142	NIPSNAP1	27.3356	26.5143	26.6737	26.661	27.3679	26.6759	26.2448	25.8211	26.8406	25.6095	25.3504	23.9081	26.936	25.864	26.1154	25.82	26.9693	26.0015	26.1456	25.3836
	1.42499	1.20553	C19orf43	21.3592	22.4501	23.2908	23.1973	25.128	25.5415	24.9774	22.2137	24.9981	22.8796	24.6506	22.7713	22.298	24.8205	22.0669	21.5838	21.3564	21.5755	21.1949	21.3483
	1.43763	0.504211	AIFM2	24.7184	25.0068	25.1612	25.3543	25.493	25.3615	24.9029	24.5754	23.1644	24.6839	22.8479	23.505	24.7631	24.4605	24.2785	24.6077	24.7732	24.1835	24.562	24.7051
	3.92325	0.761033	ERP44	24.9415	25.0258	25.2486	24.9244	24.6285	24.8025	24.5797	24.8512	22.4027	24.6138	24.4092	23.4269	24.5684	23.8383	24.5593	24.5608	24.309	24.1655	24.2502	24.3714
+	1.40363	-7.4707	NOL10	21.66	21.9762	22.2041	23.4585	21.2043	22.1709	23.0816	21.5325	22.1799	21.988	22.8716	23.4088	21.8189	22.2259	23.8026	21.5067	21.3317	32.4522	32.6797	32.7181
	0.841921	0.964787	ESYT1	24.1287	23.5423	24.1174	23.9213	24.5284	23.3024	23.5346	23.8035	23.0289	21.7122	21.518	23.5996	23.9765	23.4764	23.7546	23.3992	23.302	21.3507	23.9213	23.2765
	1.11113	0.983467	LRRC1	22.8276	22.118	23.4131	22.499	23.0146	21.898	21.7646	21.5376	21.7173	21.2381	22.5836	24.0817	23.1869	22.0326	21.4071	20.6037	20.8835	22.3409	21.3292	22.37
	0.325509	-0.331902	PI4K2A	22.4044	22.1448	21.3487	22.687	23.2305	22.3744	23.6198	21.998	23.7572	22.6173	22.9257	23.6746	21.7719	22.0539	21.9008	23.6643	21.9752	23.2415	21.9082	22.7876
	1.32335	-0.813345	TUBB6	22.6708	22.4086	22.3	23.5039	23.4861	22.938	21.439	23.0012	21.9672	21.9446	23.0936	23.639	21.8161	21.3075	22.0292	23.1859	23.3715	23.5101	23.2086	24.0465
	0.2313	-0.559315	HTATIP2	26.6705	26.5737	26.3696	22.7414	26.8582	26.2655	26.5096	25.8575	26.4967	24.1688	25.2183	25.6096	26.3207	26.4072	25.8923	26.1171	26.6628	26.247	26.0532	25.6296
+	4.26923	5.01788	TMEM109	27.7669	27.9296	28.6252	28.4447	26.1529	27.8268	27.7549	27.5234	28.1678	27.8458	27.3909	28.186	27.2893	27.154	27.7026	27.3614	22.425	22.3606	23.9848	23.9245
	1.24785	1.18469	LGR4	23.5278	22.9639	22.8003	23.319	21.9443	22.8703	22.2298	21.8757	23.6157	22.3185	22.6006	23.3479	23.4972	23.25	20.6399	21.284	22.2204	21.1154	21.3375	23.1989
	0.127623	0.168842	PECR	25.4957	25.3255	23.5551	25.4907	25.5719	25.9786	25.0956	25.221	25.099	24.949	24.6694	23.2815	24.9436	24.6169	25.4678	25.0042	24.9848	24.9243	24.9428	24.3396
	1.31944	0.849363	POLDIP3	26.9774	28.1163	27.9013	28.3667	26.4713	27.5813	27.5582	27.836	27.5313	26.9659	27.1206	28.3005	26.8277	27.3771	27.339	27.1375	26.6512	26.8154	27.1289	27.3688
	0.129537	-0.166171	KIAA1671	23.0627	22.5395	21.1778	22.8982	23.1872	22.488	23.4616	22.0357	22.6519	22.0535	22.4015	23.2868	23.0108	21.1228	21.2399	22.335	22.9402	22.9685	22.0653	22.3689
+	3.22048	3.2236	ZDHHC5	26.2031	25.3312	25.8296	25.5861	21.9508	25.2148	24.6754	22.1892	27.2532	25.5658	25.9912	23.0957	27.5036	26.1927	27.0668	25.9916	21.9475	23.8226	21.8451	22.4404
	0.18171	-0.904172	TNKS1BP1	26.1766	25.3515	23.6566	26.6366	26.4912	24.0457	23.6175	27.5308	23.5909	25.0035	28.7712	23.6661	24.8953	26.718	26.8787	28.2239	20.9561	28.5328	27.2655	28.6836
	1.65771	0.811574	SLIRP	26.962	27.0935	27.6433	27.5033	26.8704	27.0135	26.8634	27.2294	26.3139	26.3281	25.7086	26.9897	26.8369	27.0999	27.2616	26.5461	26.3283	26.0989	27.0757	26.4529
+	0.869962	-2.08588	UBA5	24.7933	21.6229	22.8075	22.7731	24.99	22.4456	23.1113	25.5128	22.9813	22.1124	25.6782	24.0174	21.7361	25.0544	22.1117	25.6956	22.0803	26.3062	25.666	26.2879
	0.432707	0.273761	ILKAP;ILKAP3	23.7412	24.312	24.1855	24.2348	24.304	24.7974	22.0273	22.0122	24.1109	21.7825	23.6168	23.055	23.6049	23.8589	23.9055	23.7411	24.278	23.4392	24.2802	23.381
	1.17578	0.508058	XRN2	25.6367	26.1969	26.0779	26.6231	25.772	26.3966	26.1002	26.0301	26.048	25.2865	25.0573	22.6762	25.5045	25.7948	25.7023	26.0412	25.8667	25.3701	25.6672	25.5984
+	3.64443	3.58574	ITFG3	25.9475	24.7962	25.0971	24.9701	25.3759	22.6234	24.0239	23.3243	24.9136	22.4284	24.1859	22.8948	25.7603	24.7874	25.0048	24.9264	22.1533	21.9061	20.4937	21.9148
+	1.39128	1.74151	TMX1	24.1806	22.9521	24.4875	21.8228	22.4055	23.2286	23.0569	23.0339	24.15	22.4299	22.8567	23.3277	24.4212	23.56	24.2498	23.3773	21.056	22.2047	21.2573	21.959
+	0.863215	1.88905	DNAJC5	26.3305	22.2089	21.8706	24.6128	25.7137	25.9756	25.3081	22.2162	26.4424	25.1651	25.254	23.342	26.2368	25.4247	22.596	25.3312	20.9799	21.9292	22.0486	22.509
	0.159349	0.46479	PTGES2	25.89	26.0147	22.3188	25.8119	25.3104	25.8888	25.7046	25.8685	25.8663	25.2918	25.2712	23.6608	25.2764	25.4177	25.657	25.5833	22.554	25.3296	24.9113	25.3815
	1.04795	-0.969098	ACAD9	24.5551	23.3158	22.7448	23.3466	25.5114	22.4627	24.2689	24.8362	24.4153	22.4298	24.6972	23.4102	24.3313	24.2385	24.4375	24.2473	23.5995	24.8687	24.6385	24.7321
	0.714232	1.17581	NT5DC2	24.3855	23.981	24.8991	24.4225	24.1108	22.7236	22.6724	24.1231	22.6793	22.4739	22.8691	23.2311	24.5642	24.1191	24.3985	23.7123	24.828	21.5798	24.2928	22.2844
	0.493097	-1.4684	XPO5	24.7279	22.6528	22.3409	23.5236	21.6754	22.6639	23.8906	24.6211	22.5574	22.3449	25.0014	24.448	21.8288	25.1397	23.373	25.2844	21.108	26.464	25.31	26.2368
+	4.70487	4.08734	ABCB6	26.548	25.5234	26.471	26.1145	25.9936	25.8655	25.5677	25.1249	25.9454	22.3029	25.4632	24.489	26.7626	26.2307	26.5843	26.2602	22.3906	22.5211	21.9632	21.4325
+	3.11949	3.29597	IL1RAP	25.8898	24.8659	25.228	25.3977	25.0559	24.5418	24.255	23.1427	25.1582	23.3005	23.9685	23.9303	25.9403	24.6802	25.2719	24.725	22.7204	22.7036	20.6768	22.0967
	0.101121	0.139805	A1CF	23.1369	22.9287	23.9592	22.7233	23.3928	23.5459	22.5926	22.932	21.8626	22.8905	23.2016	24.2761	23.4871	23.2475	23.1577	22.9722	21.824	23.1893	23.3512	23.8243
+	5.37144	3.74565	PVRL3	26.0191	24.888	25.6609	25.411	25.249	22.8212	22.4076	22.6387	25.7425	22.9687	24.6145	23.9109	25.9506	25.1726	25.4684	25.1313	21.6882	21.79	21.7386	21.7796
	0.409659	-1.22312	DDX21	25.8251	22.2815	22.4253	22.3888	24.9257	23.4807	25.4602	25.3013	22.8213	26.0136	25.8151	24.3744	21.2073	25.2707	24.9245	25.0593	25.2991	25.5783	21.4746	25.4611
	0.495106	-0.733967	SAR1A;SAR1B	22.1472	22.7399	22.8688	23.5547	22.4701	21.6546	21.6413	24.4114	22.926	22.6863	24.1534	23.8699	22.6442	24.2987	21.5183	24.0182	21.7367	24.1826	23.997	24.3301
+	3.79433	3.09203	SEMA4G	25.9673	24.674	24.737	24.7049	24.7154	22.7276	22.0342	23.4401	25.4453	23.1331	24.1171	23.7349	26.2205	24.282	25.2839	24.2107	22.1623	21.6591	21.5455	22.3481
	0.908806	0.404274	DECR2	28.8134	28.6906	28.674	28.8104	29.2073	29.0742	28.6959	28.1414	28.8869	27.9874	27.7117	28.3591	28.9325	28.6084	28.612	28.3119	28.7837	28.1919	28.6071	27.7887
+	3.88199	1.9839	LIN7C	27.0985	26.4457	26.5467	26.6895	26.804	25.9445	26.1985	22.716	26.9224	25.8882	25.5731	25.9721	27.5396	26.5926	27.2857	26.8635	24.7825	24.4673	25.1875	24.4075
+	3.3588	3.62907	TMEM30A	26.1671	24.6066	25.3095	25.052	25.1073	24.9554	22.2313	22.8197	26.0182	24.4803	24.5343	24.3382	26.1059	25.0948	25.5246	25.0357	21.4363	20.6611	21.9429	22.5786
	0.0500799	-0.0377755	ATAD3A	26.5995	26.1238	26.4943	26.1577	27.1223	26.3621	26.5457	27.4383	25.8272	25.9615	26.8407	26.2713	26.567	25.9332	26.6403	26.637	25.7367	26.4477	26.4705	26.8715
	0.761606	-0.827552	LYAR	24.0578	24.4659	22.3124	22.7996	24.5536	24.0336	24.3955	24.527	24.8849	24.2972	24.7477	23.7839	23.8097	21.5763	24.1615	24.1957	23.9787	24.1348	24.1108	24.7216
+	4.27686	1.6534	QPCTL	27.3	27.0361	26.9789	27.2197	26.3139	26.5726	26.1311	26.9776	27.3514	26.1712	26.288	26.8748	27.6535	26.8658	27.4081	26.5122	25.9043	25.3341	25.4099	25.2729
	0.901018	0.566883	DDX56	22.7401	22.8371	22.5672	23.3618	23.5893	21.9203	22.0628	24.2403	23.0671	21.9273	23.3721	23.1958	21.9101	21.8174	22.3069	21.9668	21.6947	22.2503	22.2875	23.0063
+	1.95169	-2.5572	TMOD3	24.2052	21.2061	23.2886	23.2409	24.1525	22.7708	24.6385	22.2661	24.2013	23.9955	26.0446	23.549	24.4	24.5324	24.7741	25.4997	26.2237	25.9182	25.1416	24.886
	0.518472	-0.850375	TECR	26.1589	24.5696	24.539	24.4603	24.7065	22.0319	24.4843	26.4952	23.2549	24.48	25.4845	22.8291	24.309	25.2054	25.6567	25.6561	23.9694	26.5399	25.8576	26.7624
+	2.1572	2.58284	PODXL2	25.5079	23.6851	25.1991	23.207	21.4154	22.1622	22.1393	22.4505	26.4217	22.1945	22.2862	23.8006	26.5568	25.5073	25.3403	25.2012	21.9742	21.8309	20.9847	22.4779
	1.14671	-0.770166	IGF2BP1	22.1956	23.4328	23.3822	23.519	23.8888	22.4115	22.4186	23.8809	21.4763	24.172	23.9055	23.2964	23.3051	23.4871	23.6215	23.68	23.8142	23.6095	23.8271	24.3594
+	5.5768	5.52729	FLRT3	27.4321	27.3406	27.8286	27.3925	26.2668	26.6356	26.6535	25.7573	27.6711	26.5401	26.7904	26.4404	27.3643	27.0044	27.5658	27.3411	22.6906	21.4378	21.4911	22.2652
+	2.72678	3.48659	MPP6	27.4413	26.7445	26.9797	26.4573	26.3668	25.7077	25.8653	21.562	26.8504	24.9844	25.4416	25.2378	28.2688	27.1705	27.4954	27.386	24.4113	23.5568	24.0957	21.6125
+	2.25544	-2.17084	RAI14	24.4125	22.7542	23.7304	22.9721	22.8827	23.227	24.9402	22.7158	22.9332	23.6854	25.4691	23.8313	23.0528	24.5092	24.9591	25.356	26.2009	26.2741	25.1326	24.9449
	2.95194	0.754594	VAPA	26.6819	26.5395	26.6913	26.5039	26.1434	26.098	27.1679	26.3622	26.309	26.1125	26.1314	26.4021	25.6958	25.9299	26.3792	25.8125	25.6636	26.1473	25.941	25.6463
	1.18316	-1.38229	RCC2	21.6648	22.6704	24.444	22.4969	24.4782	24.2968	24.6726	21.5747	23.7218	23.2339	21.9209	24.9583	24.1765	24.4924	24.3791	23.0856	24.5049	24.0889	24.502	23.7094
+	2.95127	4.66863	PTGFRN	30.1396	29.3614	29.2633	29.2593	30.3342	29.7936	29.1912	28.2955	30.2563	28.688	28.3606	27.1281	29.3683	28.2834	28.4896	28.3262	26.7057	24.8858	24.8318	22.9257
	1.2046	-1.14568	RRBP1	32.32	31.2108	31.0501	31.0837	32.4508	31.5032	31.9927	33.3629	30.9969	31.2797	33.0999	30.4505	31.4745	32.0929	32.5417	32.9531	31.6523	32.6473	32.3652	33.5825
+	1.77899	-1.77849	CGN	24.4962	23.3773	21.9827	23.7476	21.8568	23.6637	24.9561	22.4505	24.5429	25.0282	25.2942	23.7673	23.5883	24.0739	25.1189	24.8966	25.5066	25.1732	25.1155	24.9224
+	6.10581	4.31066	GNG12	26.6263	25.9526	26.0315	25.9941	25.6393	25.2716	25.0519	21.8031	26.2531	25.0833	25.5455	23.147	26.1714	25.2112	25.9219	25.5096	21.4847	22.0682	21.8041	22.0049
	1.37426	0.401984	DHCR7	24.0951	24.6471	24.7617	24.2862	24.1345	23.9634	24.3977	24.2786	23.62	25.0523	24.4127	23.1571	24.3041	24.1277	24.6531	24.069	24.0277	24.0567	24.0935	24.0042
	0.358201	-0.40185	DNAJB11	24.7711	22.7277	24.374	24.45	25.6336	24.3671	25.0966	24.3076	23.7549	21.9016	23.8156	22.9547	21.8547	24.6786	24.2363	24.2101	24.6917	24.3058	24.7887	24.144
+	2.66485	-1.18686	TJP2	24.3047	24.1326	24.0694	23.8126	23.8831	24.6607	24.8573	22.2888	22.2006	24.8768	25.4367	22.7484	23.8873	25.4863	25.9031	25.564	24.828	25.1424	25.8237	25.2725
+	2.23057	-2.4509	LIMA1	23.8813	23.4363	21.7455	23.2453	24.2646	24.0515	25.4878	21.5612	24.5524	24.433	25.8604	24.5858	23.9447	24.4823	24.9188	25.2837	25.807	26.4151	25.055	24.835
	0.633476	0.625976	2020-09-09	22.1914	23.2641	23.4137	23.3709	22.6772	22.7244	22.148	22.6125	22.8763	21.8327	21.5811	23.3026	22.5064	22.6223	22.3821	21.9984	22.5782	21.4442	23.2385	22.4753
+	2.70114	2.68012	STEAP1	25.7253	24.8954	24.8889	23.3301	24.4379	22.1633	22.2115	22.289	25.9319	24.4779	24.5736	24.1772	25.3836	24.6253	24.3998	21.7894	22.1245	21.7138	22.0032	22.2776
	0.444644	-0.859555	DDX20	22.1806	23.1341	22.788	22.7436	23.4638	22.7048	23.1129	24.1562	21.8136	23.2177	24.1548	23.0376	21.3863	23.8242	23.1935	24.4546	21.2532	23.9621	23.7768	25.2925
+	3.64625	7.97117	TMEM2	31.1678	30.149	30.843	30.913	29.3362	29.8034	29.8351	28.6987	31.8072	30.241	30.5925	30.1505	31.2519	30.0941	30.8106	30.4842	22.2259	25.0202	20.3636	23.5784
	0.0140402	-0.0156512	FTSJ2	23.885	22.5258	23.288	23.3049	21.4541	22.7991	21.3098	22.4652	22.9345	21.7942	22.7086	23.6421	23.1044	22.9479	23.402	22.7506	23.2127	22.8488	23.9923	23.0124
+	1.41484	2.4873	SLC39A10	26.1575	24.6075	25.3095	22.097	24.6329	22.4734	22.0513	21.6716	25.5706	23.2205	22.7822	23.8243	26.2518	25.2931	25.3438	22.5937	21.6525	23.0894	21.8628	21.6175
	0.0346246	0.12605	CORO1C	24.839	24.6318	24.5581	24.6572	25.0141	25.1462	25.0697	24.3939	25.1618	24.4928	22.0669	23.696	24.8835	24.7293	24.9093	25.1862	26.4847	25.4448	25.3966	20.8558
	0.176986	-0.0650554	TPX2	22.8465	22.9866	22.7362	22.6667	22.0365	22.0907	23.0292	22.129	22.5722	22.8969	22.4318	23.0074	22.5093	22.5617	22.66	22.6695	23.136	22.5441	22.9687	22.8475
+	6.46099	4.86815	STUB1	26.4476	25.9778	26.1818	26.4203	25.6127	25.7413	26.2256	24.5862	25.8389	25.5842	24.9732	23.5318	25.9843	25.3778	25.7591	25.5877	21.203	21.4226	21.0767	21.8526
	0.257463	-0.303332	COG5	22.2897	22.35	22.4971	22.7695	22.8292	22.6195	22.1521	23.3615	22.5164	22.6582	23.1566	24.8391	22.4906	23.2215	22.7578	23.1373	21.4333	23.1324	22.9416	23.6125
	0.0936393	-0.118957	MACF1	22.1139	22.6889	23.4603	23.6214	22.6421	22.9657	22.2456	23.164	22.2134	22.9338	23.2295	23.3684	22.243	22.7185	22.6121	23.4762	22.2402	23.652	23.3401	23.1282
	0.832314	-1.4252	PPP6R1	22.9768	22.8435	22.6773	22.8134	23.5768	22.1157	22.2271	24.8735	22.3835	22.2742	25.5427	23.3158	21.1939	21.6725	22.6252	24.8394	21.7213	25.245	24.7259	25.3197
	0.0543038	-0.120565	SRRM2	21.8478	22.3751	23.1437	22.7035	24.1123	23.4248	22.2293	24.4406	22.9353	22.8188	24.179	23.7996	22.6743	21.1729	22.3692	23.3754	22.5465	20.5993	23.6866	23.7199
	0.237069	0.13017	SCML2	28.7723	28.9928	28.8602	28.9356	28.867	29.3212	29.0283	28.1477	28.9744	27.7608	27.8588	27.9937	28.8084	28.6461	28.4409	28.5474	29.2024	28.7086	28.9457	28.1836
	0.766628	-0.630414	RUVBL1	25.0495	23.4358	24.7783	25.1742	25.4402	25.1237	25.0008	25.2059	24.6008	24.0845	25.0186	23.5428	24.8708	25.0775	25.0935	25.0007	25.0426	25.3313	25.3318	25.2538
+	2.52949	2.30971	SLC5A6	25.0296	24.0943	24.595	24.4352	24.5648	22.8888	22.8142	21.3445	25.3103	23.8322	24.2266	22.9064	25.3188	24.6131	24.9003	24.5353	22.4044	23.0212	22.5133	20.9762
+	2.01074	-1.61346	AKAP2	25.5882	24.7325	24.6923	23.8609	25.1991	25.0132	25.8137	24.0283	24.6716	26.08	26.9486	23.5639	25.2948	25.3238	26.7178	26.8207	26.7753	26.3448	25.6274	26.5802
	0.878536	-0.657402	POLDIP2	22.31	22.6394	23.6541	23.6368	24.3101	22.4949	22.3058	22.7186	22.777	20.8777	21.5388	23.6172	23.9469	23.7882	23.6032	23.7686	23.8173	23.6985	24.0457	23.3084
	0.596184	-0.529398	ACOT9	21.696	22.5751	23.3779	22.8484	23.9427	22.1589	21.4704	24.0018	22.6292	23.3181	23.4876	23.9058	23.1574	22.168	22.5182	22.5202	23.7352	22.7877	22.7909	23.3012
	1.31575	1.33116	TMX2	24.3804	23.5577	24.864	24.6138	23.7894	24.1084	23.7942	24.4873	24.0905	23.6728	24.005	23.2923	23.7531	24.0467	23.8557	23.8782	21.8121	23.8383	23.6134	22.8275
	0.0677625	0.23581	DHRS7	26.1608	26.0265	25.5995	22.4356	25.2217	22.8485	24.6452	27.0116	22.7581	22.5577	26.2735	23.6589	25.2292	25.1807	25.6061	26.0001	22.3205	25.4783	25.118	26.3625
	0.558157	0.534947	RTCB	22.6539	23.0661	23.5887	22.7522	22.5147	23.2624	23.1653	22.0398	22.2448	23.3506	21.6875	23.247	22.7101	23.0008	22.5272	22.7316	23.1792	23.1468	21.8296	21.7655
	0.406914	0.166838	TCAF1	25.5769	25.9475	25.8109	25.728	25.876	26.4267	26.043	25.0862	25.804	24.6434	25.2263	24.918	25.4626	25.5153	25.5374	25.544	25.5522	25.7656	25.9153	25.1628
	0.34966	0.613139	DAAM1	24.3344	23.3278	22.3726	23.1444	22.8831	22.7495	22.3776	22.4168	22.3131	21.873	22.4238	23.5166	24.2626	22.6311	24.2696	21.0664	22.0124	23.2976	21.2881	24.1285
+	3.82756	3.28509	PLXND1	25.6629	24.6625	24.8655	24.4259	25.3701	25.0801	24.5062	22.7688	25.0135	22.532	21.1977	23.4368	25.2318	24.1221	24.2145	23.7743	22.1904	20.9448	21.39	21.9513
+	1.92422	1.8461	DTNA;DTNB	24.3761	22.3315	22.5496	22.2899	22.005	23.0169	22.6127	23.0657	23.4878	22.5812	22.9706	23.1932	23.594	23.6137	23.4699	23.3116	21.3631	21.177	20.8001	20.8226
	0.176898	0.271506	SUPT16H	24.1102	25.43	24.3684	22.9595	23.8861	23.8936	24.7653	24.3336	23.9616	25.0112	25.6128	24.2922	23.8085	24.6014	24.3113	24.866	23.0573	24.3457	23.9378	24.4413
	0.231911	0.493713	SRPRB	24.3449	24.032	24.2572	24.1671	24.2248	24.1532	24.4065	25.3132	21.9261	22.699	24.5429	23.2258	23.824	23.7996	24.3168	24.4559	21.1512	24.6159	24.3234	24.7358
	0.74773	0.457912	FLVCR1	22.4105	21.7853	22.5364	22.5521	21.8457	22.9052	22.3246	23.436	22.4608	22.5579	22.0072	23.5799	22.8958	22.6909	22.6846	22.4402	21.5292	21.7851	21.5749	22.5634
	0.689544	-0.994637	LRRFIP2	21.4048	21.9202	23.4728	23.7509	22.1733	22.4934	22.0128	21.411	21.481	23.0849	24.8295	24.4913	21.5855	22.4002	22.9053	23.9133	24.6109	23.9309	22.8921	23.0933
+	6.61459	5.42759	F11R	27.7453	27.279	27.3787	27.256	26.9808	27.2933	26.8748	22.163	28.0867	25.7189	26.6036	23.7814	28.0916	26.9648	27.5445	27.2456	22.0564	22.1049	22.3154	21.4719
	1.0884	0.565815	NPTN;DKFZp566H1924	22.0342	23.1584	22.2306	22.5808	23.6398	23.6693	21.8473	22.2988	23.7951	23.4404	22.7332	23.4903	21.9517	23.677	23.9778	22.373	22.0732	21.7111	22.1744	21.7821
	0.5917	0.530214	COPG1	23.2195	22.6887	23.4822	22.7754	22.2444	22.7708	22.9787	23.3762	23.5657	23.282	23.2013	23.9465	22.5034	22.2236	22.4837	22.6072	21.5396	22.7845	22.3824	23.3384
	0.45317	-0.501471	NFS1	24.1327	23.1278	22.9511	21.7378	23.9742	22.8311	21.8205	23.3347	22.3895	24.0037	24.118	23.3178	23.692	22.0548	23.1608	22.7735	23.4593	23.6492	23.563	23.2838
	0.640072	-1.11882	ARFGEF1	22.2845	22.5578	22.0418	22.4668	22.2322	23.2508	21.491	24.3409	22.3981	22.8875	24.6793	23.1639	23.2942	22.861	23.4043	23.8091	21.0806	24.4787	23.5788	24.6882
	1.3973	-0.55326	DYNC1LI1	23.3625	23.5443	23.1889	23.3264	23.7603	23.8025	23.6622	23.602	21.8821	23.1993	23.4928	24.0415	23.4757	23.6038	23.6736	23.5563	23.8873	23.453	23.8714	24.4234
+	2.08162	1.95809	SLC30A1	23.7656	23.4881	22.9414	22.244	22.8007	22.0607	21.381	21.504	21.628	22.1732	22.1887	23.6016	24.4076	23.7775	22.6006	24.2824	21.954	20.7584	20.2983	21.5961
	0.856495	0.607394	SQRDL	22.1098	22.714	23.2145	22.3354	25.831	22.8882	22.9865	26.3049	22.8369	22.1041	25.247	22.846	22.394	25.1135	21.314	21.6401	21.8562	21.3393	22.5819	22.1667
