# Supplementary material for: Cholesterol sensing by CD81 is important for hepatitis C virus entry
Source: J Biol Chem. 2020 Sep 8;295(50):16931–48. doi: 10.1074/jbc.RA120.014761 (PMC7863897; doi:10.1074/jbc.RA120.014761)
Supplement: Supporting Information [file supp_RA120.014761_161398_1_supp_575436_qyhv77.xlsx]

## Sheet: Sheet1
T: Protein IDs Accession #	T: Majority protein IDs	T: Protein names	T: Gene names	Fasta headers	N: Peptides	N: Razor + unique peptides	N: Unique peptides	N: Sequence coverage [%]	N: Unique + razor sequence coverage [%]	N: Unique sequence coverage [%]	N: Mol. weight [kDa]	N: Q-value	N: Score	N: Intensity	N: MS/MS count	Sequence coverage empty_1 [%]	Sequence coverage empty_2 [%]	Sequence coverage empty_3 [%]	Sequence coverage empty_4 [%]	Sequence coverage WTCD81_1 [%]	Sequence coverage WTCD81_2 [%]	Sequence coverage WTCD81_3 [%]	Sequence coverage WTCD81_4 [%]	Sequence coverage N18A_1 [%]	Sequence coverage N18A_2 [%]	Sequence coverage N18A_3 [%]	Sequence coverage N18A_4 [%]	Sequence coverage D196A_1 [%]	Sequence coverage D196A_2 [%]	Sequence coverage D196A_3 [%]	Sequence coverage D196A_4 [%]	Sequence coverage K116A_1 [%]	Sequence coverage K116A_2 [%]	Sequence coverage K116A_3 [%]	Sequence coverage K116A_4 [%]	LFQ intensity empty_1	LFQ intensity empty_2	LFQ intensity empty_3	LFQ intensity empty_4	LFQ intensity WTCD81_1	LFQ intensity WTCD81_2	LFQ intensity WTCD81_3	LFQ intensity WTCD81_4	LFQ intensity N18A_1	LFQ intensity N18A_2	LFQ intensity N18A_3	LFQ intensity N18A_4	LFQ intensity D196A_1	LFQ intensity D196A_2
Q9NQ94-6;Q9NQ94-2;Q9NQ94;Q5T0W7;F8W9F8;Q9NQ94-5;Q9NQ94-3;Q9NQ94-4;D6RBS9;D6R9D6;B7Z8Z7;Q8TBY0-2;Q8TBY0-3;A0AV96-2;Q8TBY0;A0AV96	Q9NQ94-6;Q9NQ94-2;Q9NQ94;Q5T0W7;F8W9F8;Q9NQ94-5;Q9NQ94-3;Q9NQ94-4	APOBEC1 complementation factor	A1CF	sp|Q9NQ94-6|A1CF_HUMAN Isoform 6 of APOBEC1 complementation factor OS=Homo sapiens OX=9606 GN=A1CF;sp|Q9NQ94-2|A1CF_HUMAN Isoform 2 of APOBEC1 complementation factor OS=Homo sapiens OX=9606 GN=A1CF;sp|Q9NQ94|A1CF_HUMAN APOBEC1 complementation factor OS=Hom	3	3	3	8	8	8	58.871	0	19.697	231360000	19	2	8	8	8	5.8	3.7	0	2	4.3	5.8	8	5.8	5.8	5.8	2	8	5.8	8	8	0	0	9565100	10701000	14854000	9223700	0	0	0	11758000	9958600	9357700	8228600	11014000	12247000
P01023;H0YFH1	P01023	Alpha-2-macroglobulin	A2M	sp|P01023|A2MG_HUMAN Alpha-2-macroglobulin OS=Homo sapiens OX=9606 GN=A2M PE=1 SV=3	11	8	8	9.6	7.6	7.6	163.29	0	12.282	135700000	10	2.2	2.8	0.7	2.1	1.5	2.8	0.7	0.7	1.6	1.5	0.7	2.4	9.1	3.4	2.4	2.8	2.4	2	3.3	2	0	0	0	0	0	0	0	0	0	0	0	0	77620000	8536800
H0YGG5;A8K2U0-2;A8K2U0	H0YGG5;A8K2U0-2;A8K2U0	Alpha-2-macroglobulin-like protein 1	A2ML1	tr|H0YGG5|H0YGG5_HUMAN Alpha-2-macroglobulin-like protein 1 (Fragment) OS=Homo sapiens OX=9606 GN=A2ML1 PE=1 SV=1;sp|A8K2U0-2|A2ML1_HUMAN Isoform 2 of Alpha-2-macroglobulin-like protein 1 OS=Homo sapiens OX=9606 GN=A2ML1;sp|A8K2U0|A2ML1_HUMAN Alpha-2-macro	2	2	2	4.8	4.8	4.8	110.56	0	5.2118	9004900	2	0	0	0	0	0	0	0	0	0	0	0	0	0	0	0	0	0	0	0	0	0	0	0	0	0	0	0	0	0	0	0	0	0	0
F8VZ44;Q9NRG9-2;Q9NRG9;F8VUB6;H3BU82	F8VZ44;Q9NRG9-2;Q9NRG9;F8VUB6;H3BU82	Aladin	AAAS	tr|F8VZ44|F8VZ44_HUMAN Aladin OS=Homo sapiens OX=9606 GN=AAAS PE=1 SV=1;sp|Q9NRG9-2|AAAS_HUMAN Isoform 2 of Aladin OS=Homo sapiens OX=9606 GN=AAAS;sp|Q9NRG9|AAAS_HUMAN Aladin OS=Homo sapiens OX=9606 GN=AAAS PE=1 SV=1;tr|F8VUB6|F8VUB6_HUMAN Aladin (Fragment	2	2	2	7.1	7.1	7.1	45.634	0	4.3886	59157000	3	0	7.1	3.6	3.6	7.1	3.6	0	3.6	3.6	3.6	0	3.6	0	0	0	7.1	0	0	3.6	0	0	5716000	0	0	7081300	0	0	0	0	0	0	0	0	0
Q6PD74	Q6PD74	Alpha- and gamma-adaptin-binding protein p34	AAGAB	sp|Q6PD74|AAGAB_HUMAN Alpha- and gamma-adaptin-binding protein p34 OS=Homo sapiens OX=9606 GN=AAGAB PE=1 SV=1	1	1	1	7.3	7.3	7.3	34.593	0	39.314	12874000	1	0	0	0	0	0	0	0	0	0	0	0	0	0	0	0	0	0	0	0	0	0	0	0	0	0	0	0	0	0	0	0	0	0	0
P49588;P49588-2	P49588;P49588-2	Alanine--tRNA ligase, cytoplasmic	AARS	sp|P49588|SYAC_HUMAN Alanine--tRNA ligase, cytoplasmic OS=Homo sapiens OX=9606 GN=AARS PE=1 SV=2;sp|P49588-2|SYAC_HUMAN Isoform 2 of Alanine--tRNA ligase, cytoplasmic OS=Homo sapiens OX=9606 GN=AARS	1	1	1	2.3	2.3	2.3	106.81	0.0096587	1.7411	4521500	1	0	0	0	0	0	0	0	0	0	0	0	0	0	0	0	0	0	0	0	0	0	0	0	0	0	0	0	0	0	0	0	0	0	0
O95477	O95477	ATP-binding cassette sub-family A member 1	ABCA1	sp|O95477|ABCA1_HUMAN Phospholipid-transporting ATPase ABCA1 OS=Homo sapiens OX=9606 GN=ABCA1 PE=1 SV=3	3	3	3	2	2	2	254.3	0	15.676	157150000	13	0	0	0	0	2	0	0	0.6	1.4	0.8	1.4	1.4	0	0	0.6	0	0.6	0	0.8	0	0	0	0	0	19149000	0	0	0	14067000	0	11853000	12765000	0	0
Q9NP58-4;Q9NP58;H7BXK9	Q9NP58-4;Q9NP58;H7BXK9	ATP-binding cassette sub-family B member 6, mitochondrial	ABCB6	sp|Q9NP58-4|ABCB6_HUMAN Isoform 2 of ATP-binding cassette sub-family B member 6, mitochondrial OS=Homo sapiens OX=9606 GN=ABCB6;sp|Q9NP58|ABCB6_HUMAN ATP-binding cassette sub-family B member 6, mitochondrial OS=Homo sapiens OX=9606 GN=ABCB6 PE=1 SV=1;tr|H7	8	8	8	13.4	13.4	13.4	88.598	0	268.81	1971300000	132	0	0	0	0	13.4	10.9	10.9	4.8	13.4	13.4	13.4	13.4	10.2	10.2	9.2	6.2	11.7	2	4.1	2	0	0	0	0	98114000	48230000	93019000	72651000	113850000	78748000	100620000	80375000	66814000	61134000
O15440-5;O15440;C9JZL5;A5PKY6;F8WCY8;O15440-4;O15440-3;O15440-2	O15440-5;O15440	Multidrug resistance-associated protein 5	ABCC5	sp|O15440-5|MRP5_HUMAN Isoform 5 of Multidrug resistance-associated protein 5 OS=Homo sapiens OX=9606 GN=ABCC5;sp|O15440|MRP5_HUMAN Multidrug resistance-associated protein 5 OS=Homo sapiens OX=9606 GN=ABCC5 PE=1 SV=2	3	3	3	2.4	2.4	2.4	155.73	0.00087032	3.8774	200720000	5	0	0.6	0	0.6	1.6	0.6	1.6	0.6	2.4	0.6	2.4	1.6	1.6	0	0	0.6	2.4	0	1.4	0	0	0	0	0	13284000	0	12352000	0	26653000	0	13702000	10944000	9721900	0
P28288-2;P28288	P28288-2;P28288	ATP-binding cassette sub-family D member 3	ABCD3	sp|P28288-2|ABCD3_HUMAN Isoform 2 of ATP-binding cassette sub-family D member 3 OS=Homo sapiens OX=9606 GN=ABCD3;sp|P28288|ABCD3_HUMAN ATP-binding cassette sub-family D member 3 OS=Homo sapiens OX=9606 GN=ABCD3 PE=1 SV=1	2	2	2	5.5	5.5	5.5	62.725	0.00086806	3.8541	32594000	4	2.9	5.5	2.9	5.5	0	0	0	0	0	2.9	0	2.9	0	0	0	0	0	0	0	0	0	9141100	0	5072400	0	0	0	0	0	0	0	0	0	0
Q8NE71-2;Q8NE71;Q5STZ8;H0YGW7	Q8NE71-2;Q8NE71;Q5STZ8;H0YGW7	ATP-binding cassette sub-family F member 1	ABCF1	sp|Q8NE71-2|ABCF1_HUMAN Isoform 2 of ATP-binding cassette sub-family F member 1 OS=Homo sapiens OX=9606 GN=ABCF1;sp|Q8NE71|ABCF1_HUMAN ATP-binding cassette sub-family F member 1 OS=Homo sapiens OX=9606 GN=ABCF1 PE=1 SV=2;tr|Q5STZ8|Q5STZ8_HUMAN ATP-binding	2	2	2	4	4	4	91.679	0.00081433	3.2337	113290000	6	4	4	4	4	2.1	0	0	0	2.1	4	2.1	4	4	4	1.9	0	0	2.1	4	0	5691700	4977400	7941200	5419000	0	0	0	0	0	5340700	0	4998900	6575800	5449900
Q8N2K0-3;Q8N2K0;Q8N2K0-2;I3L294;I3L1V0	Q8N2K0-3;Q8N2K0;Q8N2K0-2;I3L294;I3L1V0	Monoacylglycerol lipase ABHD12	ABHD12	sp|Q8N2K0-3|ABD12_HUMAN Isoform 3 of Lysophosphatidylserine lipase ABHD12 OS=Homo sapiens OX=9606 GN=ABHD12;sp|Q8N2K0|ABD12_HUMAN Lysophosphatidylserine lipase ABHD12 OS=Homo sapiens OX=9606 GN=ABHD12 PE=1 SV=2;sp|Q8N2K0-2|ABD12_HUMAN Isoform 2 of Lysophos	2	2	2	6.1	6.1	6.1	41.386	0.00074571	2.6508	102840000	12	0	0	0	3.6	3.6	3.6	3.6	3.6	0	3.6	6.1	3.6	2.5	0	0	0	3.6	0	0	0	0	0	0	0	0	0	0	0	0	0	8120600	0	0	0
H7C131;C9JDE9;P09110;H0Y4D4;P09110-2	H7C131;C9JDE9;P09110;H0Y4D4;P09110-2	3-ketoacyl-CoA thiolase, peroxisomal	ACAA1	tr|H7C131|H7C131_HUMAN 3-ketoacyl-CoA thiolase, peroxisomal (Fragment) OS=Homo sapiens OX=9606 GN=ACAA1 PE=1 SV=1;tr|C9JDE9|C9JDE9_HUMAN 3-ketoacyl-CoA thiolase, peroxisomal OS=Homo sapiens OX=9606 GN=ACAA1 PE=1 SV=1;sp|P09110|THIK_HUMAN 3-ketoacyl-CoA thi	3	3	3	22.1	22.1	22.1	30.222	0	6.2778	183730000	18	22.1	0	22.1	0	22.1	0	22.1	0	14.1	14.8	14.1	7.9	22.1	6.9	14.8	6.9	14.8	7.2	6.9	0	10209000	0	11244000	0	8795500	0	18030000	0	9118700	9993800	0	0	16216000	0
Q9H845;H0Y8Z9	Q9H845;H0Y8Z9	Acyl-CoA dehydrogenase family member 9, mitochondrial	ACAD9	sp|Q9H845|ACAD9_HUMAN Acyl-CoA dehydrogenase family member 9, mitochondrial OS=Homo sapiens OX=9606 GN=ACAD9 PE=1 SV=1;tr|H0Y8Z9|H0Y8Z9_HUMAN Acyl-CoA dehydrogenase family member 9, mitochondrial (Fragment) OS=Homo sapiens OX=9606 GN=ACAD9 PE=1 SV=1	6	6	6	14.7	14.7	14.7	68.76	0	7.2066	491010000	22	3.5	12.6	12.6	10.6	4.8	2.1	2.1	2.1	7.2	8.9	7.2	14.7	10.6	0	3.4	11	4.2	0	9.2	0	12710000	30635000	26118000	27868000	24651000	0	0	0	21108000	19793000	22721000	19914000	47830000	0
P45954-2;P45954	P45954-2;P45954	Short/branched chain specific acyl-CoA dehydrogenase, mitochondrial	ACADSB	sp|P45954-2|ACDSB_HUMAN Isoform 2 of Short/branched chain specific acyl-CoA dehydrogenase, mitochondrial OS=Homo sapiens OX=9606 GN=ACADSB;sp|P45954|ACDSB_HUMAN Short/branched chain specific acyl-CoA dehydrogenase, mitochondrial OS=Homo sapiens OX=9606 GN=	1	1	1	4.5	4.5	4.5	36.025	0.0096216	1.7248	64088000	3	4.5	4.5	4.5	4.5	4.5	0	0	0	4.5	4.5	4.5	4.5	4.5	0	0	0	0	0	4.5	0	0	0	0	0	3117000	0	0	0	0	0	0	0	0	0
P49748-2;P49748;P49748-3;G3V1M7;J3QRJ8;J3KSR4	P49748-2;P49748;P49748-3	Very long-chain specific acyl-CoA dehydrogenase, mitochondrial	ACADVL	sp|P49748-2|ACADV_HUMAN Isoform 2 of Very long-chain specific acyl-CoA dehydrogenase, mitochondrial OS=Homo sapiens OX=9606 GN=ACADVL;sp|P49748|ACADV_HUMAN Very long-chain specific acyl-CoA dehydrogenase, mitochondrial OS=Homo sapiens OX=9606 GN=ACADVL PE=	8	8	8	16.1	16.1	16.1	68.058	0	26.939	670910000	67	11.2	7.3	9.6	7.3	7	2.4	6.5	4.9	12.5	8.8	11.2	3	13.1	10.7	9.2	3.5	11.2	7.3	7.3	0	28025000	14606000	29105000	12272000	37550000	0	16387000	16724000	30837000	21176000	25265000	0	42526000	28080000
P24752;E9PRQ6;P24752-2;H0YEL7	P24752	Acetyl-CoA acetyltransferase, mitochondrial	ACAT1	sp|P24752|THIL_HUMAN Acetyl-CoA acetyltransferase, mitochondrial OS=Homo sapiens OX=9606 GN=ACAT1 PE=1 SV=1	9	9	9	33.3	33.3	33.3	45.199	0	323.31	1884200000	162	26.9	22.2	21.1	16.9	26.9	19.4	15	9.4	26.9	25.8	19.2	19.4	26.9	26.9	19.4	26.9	26.9	12.9	19.4	7	67838000	48021000	50360000	32442000	67951000	59638000	62384000	69942000	54083000	45435000	44054000	38257000	107420000	77551000
P53396-2;P53396;K7ESG8;K7EIE7;P53396-3	P53396-2;P53396	ATP-citrate synthase	ACLY	sp|P53396-2|ACLY_HUMAN Isoform 2 of ATP-citrate synthase OS=Homo sapiens OX=9606 GN=ACLY;sp|P53396|ACLY_HUMAN ATP-citrate synthase OS=Homo sapiens OX=9606 GN=ACLY PE=1 SV=3	4	4	4	5.4	5.4	5.4	119.77	0	5.8011	264180000	28	1.7	1.6	1.6	1.7	1.6	1.6	1.6	1.7	1.6	1.6	0	2.6	0.8	2.6	1.7	0.8	1.7	0	1.7	0	10849000	6138500	7242600	8368600	10291000	11067000	15165000	8775400	13143000	5339800	0	5706700	0	15238000
A2A274;Q99798	A2A274;Q99798	Aconitate hydratase, mitochondrial	ACO2	tr|A2A274|A2A274_HUMAN Aconitate hydratase, mitochondrial OS=Homo sapiens OX=9606 GN=ACO2 PE=1 SV=1;sp|Q99798|ACON_HUMAN Aconitate hydratase, mitochondrial OS=Homo sapiens OX=9606 GN=ACO2 PE=1 SV=2	4	4	4	5.7	5.7	5.7	87.819	0	5.0831	183900000	22	2.9	2.9	2.9	1	1.9	1.9	0	1	1.9	1.9	2.9	2.9	2.9	4.7	5.7	4.7	4.7	2.9	1	1	9744100	7117400	8748800	0	0	0	0	0	0	0	9944700	9404000	16971000	15807000
O00154-2;O00154-3;O00154-6;O00154-4;O00154-7;O00154;K7EKP8;O00154-5	O00154-2;O00154-3;O00154-6;O00154-4;O00154-7;O00154;K7EKP8;O00154-5	Cytosolic acyl coenzyme A thioester hydrolase	ACOT7	sp|O00154-2|BACH_HUMAN Isoform 2 of Cytosolic acyl coenzyme A thioester hydrolase OS=Homo sapiens OX=9606 GN=ACOT7;sp|O00154-3|BACH_HUMAN Isoform 3 of Cytosolic acyl coenzyme A thioester hydrolase OS=Homo sapiens OX=9606 GN=ACOT7;sp|O00154-6|BACH_HUMAN Iso	3	3	3	19.5	19.5	19.5	27.041	0	5.3909	171600000	8	14.6	14.6	19.5	6.5	14.6	6.5	14.6	6.5	14.6	6.5	6.5	6.5	14.6	6.5	6.5	6.5	6.5	0	14.6	0	9823200	0	8268700	0	0	0	0	0	0	0	0	0	10099000	0
Q9Y305;Q9Y305-3;Q9Y305-2;Q9Y305-4;H7C5Q2;C9J7L8	Q9Y305;Q9Y305-3;Q9Y305-2;Q9Y305-4;H7C5Q2	Acyl-coenzyme A thioesterase 9, mitochondrial	ACOT9	sp|Q9Y305|ACOT9_HUMAN Acyl-coenzyme A thioesterase 9, mitochondrial OS=Homo sapiens OX=9606 GN=ACOT9 PE=1 SV=2;sp|Q9Y305-3|ACOT9_HUMAN Isoform 3 of Acyl-coenzyme A thioesterase 9, mitochondrial OS=Homo sapiens OX=9606 GN=ACOT9;sp|Q9Y305-2|ACOT9_HUMAN Isofo	5	5	5	12.3	12.3	12.3	49.901	0	5.8423	282690000	23	6.8	4.6	7.1	2.5	4.3	2.5	4.3	4.3	6.6	2.3	2.1	2.1	9.8	2.1	2.1	4.6	2.1	4.6	2.1	2.5	13964000	7240500	7257000	0	0	0	0	0	9355500	0	0	0	16124000	0
O95573;F5GWH2;C9JC11;F5H062	O95573	Long-chain-fatty-acid--CoA ligase 3	ACSL3	sp|O95573|ACSL3_HUMAN Long-chain-fatty-acid--CoA ligase 3 OS=Homo sapiens OX=9606 GN=ACSL3 PE=1 SV=3	18	15	15	31.4	25.6	25.6	80.419	0	132.01	4060000000	192	21.9	21.9	23.5	22.1	22.2	15.7	25.3	19.3	28.1	21.9	28.1	23.5	25.7	20.7	22.5	18.9	28.3	22.1	20.7	7.2	85104000	50411000	75475000	49780000	228160000	140130000	192300000	150530000	159030000	85882000	134380000	81818000	232230000	120140000
O60488-2;O60488;D6RF95;H0Y9A0;D6RD96;D6RFW9;D6RDA8	O60488-2;O60488	Long-chain-fatty-acid--CoA ligase 4	ACSL4	sp|O60488-2|ACSL4_HUMAN Isoform Short of Long-chain-fatty-acid--CoA ligase 4 OS=Homo sapiens OX=9606 GN=ACSL4;sp|O60488|ACSL4_HUMAN Long-chain-fatty-acid--CoA ligase 4 OS=Homo sapiens OX=9606 GN=ACSL4 PE=1 SV=2	27	27	24	56	56	51.6	74.435	0	323.31	38755000000	655	46.3	48.7	48.2	49.9	50.9	42.8	47.6	43.9	51.6	53	47.2	48.2	51.9	47.9	45.1	33.9	54.8	41.2	40.9	23.6	1482200000	851700000	1178400000	514180000	1391900000	1125200000	1239700000	1160900000	1312200000	984570000	879630000	815920000	1848400000	1505500000
A0A0B4J1R2;Q9H6R3-2;Q9H6R3	A0A0B4J1R2;Q9H6R3-2;Q9H6R3	Acyl-CoA synthetase short-chain family member 3, mitochondrial	ACSS3	tr|A0A0B4J1R2|A0A0B4J1R2_HUMAN Acyl-CoA synthetase short-chain family member 3, mitochondrial OS=Homo sapiens OX=9606 GN=ACSS3 PE=1 SV=1;sp|Q9H6R3-2|ACSS3_HUMAN Isoform 2 of Acyl-CoA synthetase short-chain family member 3, mitochondrial OS=Homo sapiens OX=	1	1	1	1.6	1.6	1.6	74.591	0.0096649	1.7487	49849000	13	1.6	1.6	1.6	0	1.6	0	1.6	0	1.6	1.6	1.6	0	1.6	1.6	0	0	1.6	0	0	0	0	0	0	0	0	0	2661000	0	0	0	0	0	0	0
P60709;P63261;A0A2R8Y793;I3L3I0;I3L1U9;I3L4N8;E7EVS6;A0A2R8YGF8;G5E9R0;I3L3R2;K7EM38;J3KT65;C9JUM1;C9JZR7;P63267-2;Q6S8J3;C9JTX5;A0A2R8YEA7;A5A3E0;A0A2R8YFE2;P0CG38;Q9BYX7;P0CG39;F8WCH0	P60709;P63261;A0A2R8Y793;I3L3I0;I3L1U9	Actin, cytoplasmic 1;Actin, cytoplasmic 1, N-terminally processed;Actin, cytoplasmic 2;Actin, cytoplasmic 2, N-terminally processed	ACTB;ACTG1	sp|P60709|ACTB_HUMAN Actin, cytoplasmic 1 OS=Homo sapiens OX=9606 GN=ACTB PE=1 SV=1;sp|P63261|ACTG_HUMAN Actin, cytoplasmic 2 OS=Homo sapiens OX=9606 GN=ACTG1 PE=1 SV=1;tr|A0A2R8Y793|A0A2R8Y793_HUMAN Actin, cytoplasmic 1 (Fragment) OS=Homo sapiens OX=9606	26	26	13	90.1	90.1	58.1	41.736	0	323.31	571510000000	1950	89.9	89.9	85.3	85.3	79.5	74.1	65.9	67.7	81.9	81.6	81.9	90.1	79.5	74.1	81.9	74.1	79.5	74.1	81.9	54.4	48341000000	35811000000	22209000000	18310000000	12449000000	6317200000	4770800000	2237200000	12220000000	16360000000	21312000000	28946000000	10700000000	13079000000
Q562R1	Q562R1	Beta-actin-like protein 2	ACTBL2	sp|Q562R1|ACTBL_HUMAN Beta-actin-like protein 2 OS=Homo sapiens OX=9606 GN=ACTBL2 PE=1 SV=2	9	2	2	33.5	12.5	12.5	42.003	0	24.377	38231000	2	21	21	21	21	15.2	17.3	15.2	17.3	22.1	17.3	17.3	21	15.2	17.3	22.1	17.3	15.2	22.1	17.3	13.3	0	0	0	0	0	0	0	0	0	0	0	0	0	0
P68032;P68133;P62736;P63267;A6NL76;F8WB63;B8ZZJ2;C9JFL5;F6UVQ4;F6QUT6	P68032;P68133;P62736;P63267;A6NL76	Actin, alpha cardiac muscle 1;Actin, alpha skeletal muscle;Actin, aortic smooth muscle;Actin, gamma-enteric smooth muscle	ACTC1;ACTA1;ACTA2;ACTG2	sp|P68032|ACTC_HUMAN Actin, alpha cardiac muscle 1 OS=Homo sapiens OX=9606 GN=ACTC1 PE=1 SV=1;sp|P68133|ACTS_HUMAN Actin, alpha skeletal muscle OS=Homo sapiens OX=9606 GN=ACTA1 PE=1 SV=1;sp|P62736|ACTA_HUMAN Actin, aortic smooth muscle OS=Homo sapiens OX=9	14	2	2	40.8	7.7	7.7	42.019	0	323.31	57366000000	275	37.1	37.1	37.1	37.1	31.3	33.4	31.3	33.4	33.7	33.4	33.7	37.4	31.3	33.4	33.7	33.4	31.3	36.9	33.7	28.9	3450700000	2734600000	1915300000	1610300000	1193400000	382260000	0	0	1125800000	1329000000	1546100000	2353800000	818300000	538720000
P12814;P12814-3;P12814-2;P12814-4;H9KV75;H7C5W8;H0YJ11;H0YJW3	P12814;P12814-3;P12814-2;P12814-4;H9KV75	Alpha-actinin-1	ACTN1	sp|P12814|ACTN1_HUMAN Alpha-actinin-1 OS=Homo sapiens OX=9606 GN=ACTN1 PE=1 SV=2;sp|P12814-3|ACTN1_HUMAN Isoform 3 of Alpha-actinin-1 OS=Homo sapiens OX=9606 GN=ACTN1;sp|P12814-2|ACTN1_HUMAN Isoform 2 of Alpha-actinin-1 OS=Homo sapiens OX=9606 GN=ACTN1;sp|	17	4	4	21.9	6.2	6.2	103.06	0	7.837	148820000	16	18.9	14.5	19.6	9.4	11	1.2	2.4	0	6.4	15.2	11	10.5	11.2	10.3	8.7	1.3	5.9	5.2	14.7	0	23774000	9381000	13832000	9488500	0	0	0	0	0	0	0	0	0	7334000
O43707;O43707-2;F5GXS2;O43707-3;H7C144;A0A494C1A0;P35609-2;P35609;F6THM6;K7EJH8;A0A494C060;Q08043;G3V2N5;A0A087WSZ2;A0A494C033;A0A494C166;K7EP19;G3V5M4;A0A494C0Q3;G3V2W4;G3V2E8;G3V2X9	O43707;O43707-2	Alpha-actinin-4	ACTN4	sp|O43707|ACTN4_HUMAN Alpha-actinin-4 OS=Homo sapiens OX=9606 GN=ACTN4 PE=1 SV=2;sp|O43707-2|ACTN4_HUMAN Isoform ACTN4ISO of Alpha-actinin-4 OS=Homo sapiens OX=9606 GN=ACTN4	35	35	21	48.2	48.2	31.6	104.85	0	323.31	4985300000	277	42.6	38.5	46.3	25.7	24.4	8	8.2	4.8	20.7	38.2	37.3	31.6	28.5	26.1	25.5	7	13.7	18.6	30.1	0	345950000	203160000	468310000	118960000	100590000	61191000	44668000	23678000	112470000	173320000	283970000	237130000	142690000	115580000
F5H6T1;P61160;P61160-2	F5H6T1;P61160;P61160-2	Actin-related protein 2	ACTR2	tr|F5H6T1|F5H6T1_HUMAN Actin-related protein 2 OS=Homo sapiens OX=9606 GN=ACTR2 PE=1 SV=2;sp|P61160|ARP2_HUMAN Actin-related protein 2 OS=Homo sapiens OX=9606 GN=ACTR2 PE=1 SV=1;sp|P61160-2|ARP2_HUMAN Isoform 2 of Actin-related protein 2 OS=Homo sapiens OX	3	3	3	18	18	18	38.841	0	228.95	229750000	19	7.4	7.4	7.4	7.4	4.1	0	0	0	3.2	18	18	7.4	7.4	4.1	4.1	4.1	7.4	7.4	7.4	0	14474000	14433000	16055000	9272000	0	0	0	0	0	5090100	9428900	9366900	12788000	0
B4DXW1;P61158;Q9P1U1-2;Q9P1U1;F8WDR7;A0A0A0MTI9;H7C4J1;C9IZN3;Q9C0K3;Q9P1U1-3	B4DXW1;P61158	Actin-related protein 3	ACTR3	tr|B4DXW1|B4DXW1_HUMAN Actin-related protein 3 OS=Homo sapiens OX=9606 GN=ACTR3 PE=1 SV=1;sp|P61158|ARP3_HUMAN Actin-related protein 3 OS=Homo sapiens OX=9606 GN=ACTR3 PE=1 SV=3	5	5	5	23.7	23.7	23.7	42.003	0	154.48	406840000	27	14.7	14.7	11.2	5.4	5.4	2.5	0	2.5	3	8.2	9	5.4	3	5.4	2.5	2.5	2.5	2.5	2.5	0	36253000	26068000	20946000	16998000	15953000	0	0	0	0	18234000	14514000	19162000	0	16658000
O14672;O14672-2;H0YNC5	O14672	Disintegrin and metalloproteinase domain-containing protein 10	ADAM10	sp|O14672|ADA10_HUMAN Disintegrin and metalloproteinase domain-containing protein 10 OS=Homo sapiens OX=9606 GN=ADAM10 PE=1 SV=1	11	11	11	19.5	19.5	19.5	84.141	0	323.31	8819500000	245	0	1.1	0	0	15.6	14.3	15.6	14.3	17.5	15.6	15.6	15.6	15.6	12.2	15.5	12.2	15.6	13.5	17.5	5.6	0	0	0	0	475350000	297780000	436900000	377570000	339040000	188580000	189160000	215340000	390900000	373770000
P78536-2;P78536	P78536-2;P78536	Disintegrin and metalloproteinase domain-containing protein 17	ADAM17	sp|P78536-2|ADA17_HUMAN Isoform B of Disintegrin and metalloproteinase domain-containing protein 17 OS=Homo sapiens OX=9606 GN=ADAM17;sp|P78536|ADA17_HUMAN Disintegrin and metalloproteinase domain-containing protein 17 OS=Homo sapiens OX=9606 GN=ADAM17 PE=	3	3	3	5.5	5.5	5.5	78.542	0	5.5387	948180000	33	0	0	0	0	5.5	4	1.7	3.2	5.5	1.4	1.4	5.5	4	5.5	3.2	0	4	5.5	3.7	0	0	0	0	0	76942000	24648000	0	59375000	52455000	0	0	16722000	26935000	29001000
F8WC54;A0AVL1;Q13443-2;Q13443	F8WC54;A0AVL1;Q13443-2;Q13443	Disintegrin and metalloproteinase domain-containing protein 9	ADAM9	tr|F8WC54|F8WC54_HUMAN Disintegrin and metalloproteinase domain-containing protein 9 OS=Homo sapiens OX=9606 GN=ADAM9 PE=1 SV=1;tr|A0AVL1|A0AVL1_HUMAN ADAM9 protein OS=Homo sapiens OX=9606 GN=ADAM9 PE=1 SV=1;sp|Q13443-2|ADAM9_HUMAN Isoform 2 of Disintegrin	3	3	3	7.6	7.6	7.6	69.323	0	4.1173	577370000	13	0	0	3.8	0	5.7	3.8	3.8	1.9	7.6	5.7	5.7	5.7	1.9	0	0	3.8	3.8	3.8	3.8	0	0	0	0	0	32923000	0	0	0	44895000	23894000	0	23041000	0	0
A0A3B3IRQ9;H0YCK3;P55265-5;P55265-3;P55265-2;P55265;P55265-4;A0A3B3ISU1;A0A3B3ISX1	A0A3B3IRQ9;H0YCK3;P55265-5;P55265-3;P55265-2;P55265;P55265-4	Double-stranded RNA-specific adenosine deaminase	ADAR	tr|A0A3B3IRQ9|A0A3B3IRQ9_HUMAN Double-stranded RNA-specific adenosine deaminase (Fragment) OS=Homo sapiens OX=9606 GN=ADAR PE=1 SV=1;tr|H0YCK3|H0YCK3_HUMAN Double-stranded RNA-specific adenosine deaminase (Fragment) OS=Homo sapiens OX=9606 GN=ADAR PE=1 SV=	5	5	5	4.6	4.6	4.6	128.27	0	6.3363	564730000	34	3.8	3.8	2.8	2.6	2.8	0.8	0.8	0.8	2.3	0.8	1.6	1.8	4.6	2.8	2.6	2.6	3	3.4	2.6	0	35510000	18308000	16773000	29235000	20041000	0	0	0	14790000	0	21343000	14756000	66050000	22046000
O43306-2;O43306;B3KWA8;O95622-2;O95622;F8VZJ5	O43306-2;O43306	Adenylate cyclase type 6	ADCY6	sp|O43306-2|ADCY6_HUMAN Isoform 2 of Adenylate cyclase type 6 OS=Homo sapiens OX=9606 GN=ADCY6;sp|O43306|ADCY6_HUMAN Adenylate cyclase type 6 OS=Homo sapiens OX=9606 GN=ADCY6 PE=1 SV=2	7	7	7	7.8	7.8	7.8	124.86	0	47.682	319730000	28	1.4	0.7	0.7	0	4.7	1.8	3.2	3.2	3.9	1.8	4	1.8	0	0	0	0	4.1	2.3	2.5	0	13757000	0	0	0	21347000	13348000	17897000	16299000	18637000	8019500	10999000	7514200	0	0
O60503	O60503	Adenylate cyclase type 9	ADCY9	sp|O60503|ADCY9_HUMAN Adenylate cyclase type 9 OS=Homo sapiens OX=9606 GN=ADCY9 PE=1 SV=4	2	2	2	2	2	2	150.7	0.0072607	1.8957	45265000	2	0	0	0	0	1	0	0	0	1	0	1	1	0	0	0	0	2	0	2	0	0	0	0	0	0	0	0	0	0	0	0	0	0	0
A0A0A0MSR2;E7EV99;E7ENY0;P35611-5;P35611-2;P35611-6;P35611-4;P35611;P35611-3;D6RJE2;D6RAH3;D6RF25;H0Y9H2	A0A0A0MSR2;E7EV99;E7ENY0;P35611-5;P35611-2;P35611-6;P35611-4;P35611;P35611-3;D6RJE2;D6RAH3;D6RF25;H0Y9H2	Alpha-adducin	ADD1	tr|A0A0A0MSR2|A0A0A0MSR2_HUMAN Alpha-adducin OS=Homo sapiens OX=9606 GN=ADD1 PE=1 SV=1;tr|E7EV99|E7EV99_HUMAN Alpha-adducin OS=Homo sapiens OX=9606 GN=ADD1 PE=1 SV=1;tr|E7ENY0|E7ENY0_HUMAN Alpha-adducin OS=Homo sapiens OX=9606 GN=ADD1 PE=1 SV=1;sp|P35611-5	2	2	2	7.5	7.5	7.5	43.99	0	4.3286	137240000	10	7.5	7.5	3.8	7.5	3.8	0	0	0	3.8	3.8	3.8	3.8	0	0	3.8	0	0	0	0	0	0	13849000	0	0	0	0	0	0	0	0	0	0	0	0
H0Y5C0;B1ALU1;B1ALU3;O95490-2;O95490-5;O95490;O95490-7;O95490-6;O95490-3;O95490-4;K7ERC3;K7EK47;H0Y3V3;O94910-2;O94910	H0Y5C0;B1ALU1;B1ALU3;O95490-2;O95490-5;O95490;O95490-7;O95490-6;O95490-3;O95490-4	Latrophilin-2	ADGRL2;LPHN2	tr|H0Y5C0|H0Y5C0_HUMAN Adhesion G protein-coupled receptor L2 (Fragment) OS=Homo sapiens OX=9606 GN=ADGRL2 PE=1 SV=1;tr|B1ALU1|B1ALU1_HUMAN Adhesion G protein-coupled receptor L2 OS=Homo sapiens OX=9606 GN=ADGRL2 PE=1 SV=1;tr|B1ALU3|B1ALU3_HUMAN Adhesion G	14	14	14	14.2	14.2	14.2	151.14	0	323.31	2987500000	127	0	1.3	0	0	10.4	5.5	5.5	4.9	11.1	12.4	11.1	9.4	4.7	5.7	4.9	3.8	12.7	7.1	5.3	1.5	0	0	0	0	206520000	97792000	146430000	112730000	168350000	96521000	105760000	87687000	67774000	60382000
A0A087WX59;Q16186	A0A087WX59;Q16186	Proteasomal ubiquitin receptor ADRM1	ADRM1	tr|A0A087WX59|A0A087WX59_HUMAN Proteasomal ubiquitin receptor ADRM1 OS=Homo sapiens OX=9606 GN=ADRM1 PE=1 SV=1;sp|Q16186|ADRM1_HUMAN Proteasomal ubiquitin receptor ADRM1 OS=Homo sapiens OX=9606 GN=ADRM1 PE=1 SV=2	1	1	1	4.3	4.3	4.3	37.504	0	8.4942	140820000	20	4.3	4.3	4.3	4.3	4.3	4.3	4.3	4.3	4.3	4.3	4.3	4.3	4.3	4.3	4.3	4.3	4.3	4.3	4.3	4.3	0	0	0	0	0	0	0	3910500	0	0	0	0	0	0
Q9UHB7;Q9UHB7-2;H7C319	Q9UHB7;Q9UHB7-2	AF4/FMR2 family member 4	AFF4	sp|Q9UHB7|AFF4_HUMAN AF4/FMR2 family member 4 OS=Homo sapiens OX=9606 GN=AFF4 PE=1 SV=1;sp|Q9UHB7-2|AFF4_HUMAN Isoform 2 of AF4/FMR2 family member 4 OS=Homo sapiens OX=9606 GN=AFF4	3	3	3	3.4	3.4	3.4	127.46	0.00081766	3.2563	31724000	3	0	1.1	1.1	2.1	0	2.4	0	0	0	0	1.1	1.3	0	0	1.3	0	0	0	3.4	0	0	0	0	0	0	5530600	0	0	0	0	0	0	0	0
A0A3B3IUC9;A0A3B3ITV0;A0A3B3ITX7;E9PG39;A0A3B3ISY9;A0A3B3ISZ0;E9PC15;A0A3B3ITD0;Q53H12	A0A3B3IUC9;A0A3B3ITV0;A0A3B3ITX7;E9PG39;A0A3B3ISY9;A0A3B3ISZ0;E9PC15;A0A3B3ITD0;Q53H12	Acylglycerol kinase, mitochondrial	AGK	tr|A0A3B3IUC9|A0A3B3IUC9_HUMAN Acylglycerol kinase, mitochondrial OS=Homo sapiens OX=9606 GN=AGK PE=1 SV=1;tr|A0A3B3ITV0|A0A3B3ITV0_HUMAN Acylglycerol kinase, mitochondrial (Fragment) OS=Homo sapiens OX=9606 GN=AGK PE=1 SV=1;tr|A0A3B3ITX7|A0A3B3ITX7_HUMAN	1	1	1	9.7	9.7	9.7	14.805	0.0090615	1.7697	72844000	14	0	9.7	9.7	0	0	0	0	0	9.7	9.7	9.7	9.7	9.7	9.7	9.7	9.7	9.7	9.7	9.7	0	0	0	0	0	0	0	0	0	0	0	0	0	0	0
O00116;A0A1B0GWA2;A0A2R8YEL0;B8ZZ81	O00116;A0A1B0GWA2;A0A2R8YEL0	Alkyldihydroxyacetonephosphate synthase, peroxisomal	AGPS	sp|O00116|ADAS_HUMAN Alkyldihydroxyacetonephosphate synthase, peroxisomal OS=Homo sapiens OX=9606 GN=AGPS PE=1 SV=1;tr|A0A1B0GWA2|A0A1B0GWA2_HUMAN Alkylglycerone-phosphate synthase (Fragment) OS=Homo sapiens OX=9606 GN=AGPS PE=1 SV=1;tr|A0A2R8YEL0|A0A2R8YE	13	13	13	29.3	29.3	29.3	72.911	0	83.139	1551300000	134	22.2	15.8	24	12.2	19.3	10.2	19.3	8.2	17.8	20.5	17.8	8.2	20.4	16	15.5	14.9	18.7	8.8	12.6	2	56784000	39244000	48244000	27290000	64842000	55532000	58008000	56241000	45503000	40234000	52539000	34864000	67304000	69214000
O95994;B5MC07;H7C3Z9;C9J3E2;H7C040;B5MC62;Q8TD06	O95994;B5MC07;H7C3Z9;C9J3E2	Anterior gradient protein 2 homolog	AGR2	sp|O95994|AGR2_HUMAN Anterior gradient protein 2 homolog OS=Homo sapiens OX=9606 GN=AGR2 PE=1 SV=1;tr|B5MC07|B5MC07_HUMAN Anterior gradient protein 2 homolog OS=Homo sapiens OX=9606 GN=AGR2 PE=1 SV=1;tr|H7C3Z9|H7C3Z9_HUMAN Anterior gradient protein 2 homol	6	6	6	46.3	46.3	46.3	19.979	0	323.31	14232000000	145	46.3	46.3	46.3	36.6	46.3	36.6	46.3	46.3	36.6	46.3	46.3	46.3	36.6	36.6	36.6	36.6	36.6	36.6	30.3	20	615510000	405940000	674000000	196100000	586510000	296010000	547600000	216650000	383480000	537140000	521290000	261540000	768180000	393900000
P23526;P23526-2	P23526;P23526-2	Adenosylhomocysteinase	AHCY	sp|P23526|SAHH_HUMAN Adenosylhomocysteinase OS=Homo sapiens OX=9606 GN=AHCY PE=1 SV=4;sp|P23526-2|SAHH_HUMAN Isoform 2 of Adenosylhomocysteinase OS=Homo sapiens OX=9606 GN=AHCY	5	5	5	14.1	14.1	14.1	47.716	0	6.724	587500000	31	11.6	14.1	11.3	5.3	11.6	6.5	8.8	6.5	11.3	14.1	11.6	8.8	8.8	11.6	6.5	3	8.8	11.3	8.8	0	17222000	13895000	23273000	12186000	17516000	18663000	35536000	20530000	20889000	26929000	18838000	10690000	37282000	26639000
Q09666;E9PJZ0;E9PKR9;E9PJC6;E9PLK4;Q09666-2;E9PQE3	Q09666	Neuroblast differentiation-associated protein AHNAK	AHNAK	sp|Q09666|AHNK_HUMAN Neuroblast differentiation-associated protein AHNAK OS=Homo sapiens OX=9606 GN=AHNAK PE=1 SV=2	95	95	95	33.5	33.5	33.5	629.09	0	323.31	14212000000	625	5.8	20.6	19.4	31.6	12.2	9.9	6.7	7	9	21.2	19.7	28.5	14.3	7.8	11.2	24.6	4.9	9.4	28.1	1.8	13287000	527600000	580990000	2079500000	158920000	130940000	56866000	70706000	73387000	657570000	557000000	1448500000	301010000	149820000
O95831-3;O95831;E9PMA0;O95831-5;O95831-2;O95831-6;O95831-4	O95831-3;O95831;E9PMA0;O95831-5;O95831-2	Apoptosis-inducing factor 1, mitochondrial	AIFM1	sp|O95831-3|AIFM1_HUMAN Isoform 3 of Apoptosis-inducing factor 1, mitochondrial OS=Homo sapiens OX=9606 GN=AIFM1;sp|O95831|AIFM1_HUMAN Apoptosis-inducing factor 1, mitochondrial OS=Homo sapiens OX=9606 GN=AIFM1 PE=1 SV=1;tr|E9PMA0|E9PMA0_HUMAN Apoptosis-in	7	7	7	16.9	16.9	16.9	66.294	0	24.552	542420000	51	8.7	4.3	9.5	7.4	6.4	6.2	4.3	1.8	13.6	7.4	6.1	8.4	11.8	6.4	4.6	4.3	8.2	2.5	4.3	0	29097000	17444000	16637000	9912400	24660000	13583000	14121000	0	26329000	14535000	14529000	12068000	31839000	21832000
Q9BRQ8-2;Q9BRQ8	Q9BRQ8-2;Q9BRQ8	Apoptosis-inducing factor 2	AIFM2	sp|Q9BRQ8-2|AIFM2_HUMAN Isoform 2 of Apoptosis-inducing factor 2 OS=Homo sapiens OX=9606 GN=AIFM2;sp|Q9BRQ8|AIFM2_HUMAN Apoptosis-inducing factor 2 OS=Homo sapiens OX=9606 GN=AIFM2 PE=1 SV=1	5	5	5	23.5	23.5	23.5	36.52	0	25.994	951510000	42	10.4	16.7	12.8	19.6	19.6	16.7	6.5	12.8	12.8	12.8	19.6	12.8	23.5	12.8	12.8	19.6	6.5	12.5	9.2	2.4	28674000	19053000	24769000	27352000	27605000	33714000	37522000	42894000	28473000	23085000	20349000	25565000	47222000	43110000
Q13155;A8MU58;Q13155-2	Q13155;A8MU58;Q13155-2	Aminoacyl tRNA synthase complex-interacting multifunctional protein 2	AIMP2	sp|Q13155|AIMP2_HUMAN Aminoacyl tRNA synthase complex-interacting multifunctional protein 2 OS=Homo sapiens OX=9606 GN=AIMP2 PE=1 SV=2;tr|A8MU58|A8MU58_HUMAN Aminoacyl tRNA synthase complex-interacting multifunctional protein 2 OS=Homo sapiens OX=9606 GN=A	2	2	2	14.4	14.4	14.4	35.348	0	118.26	115520000	11	0	7.8	0	0	6.6	6.6	6.6	0	6.6	14.4	0	7.8	7.8	7.8	0	0	0	0	0	0	0	0	0	0	0	0	0	0	0	12098000	0	0	0	0
E9PMH2;O00170;V9GYQ3	E9PMH2;O00170	AH receptor-interacting protein	AIP	tr|E9PMH2|E9PMH2_HUMAN Peptidylprolyl isomerase (Fragment) OS=Homo sapiens OX=9606 GN=AIP PE=1 SV=2;sp|O00170|AIP_HUMAN AH receptor-interacting protein OS=Homo sapiens OX=9606 GN=AIP PE=1 SV=2	3	3	3	18.5	18.5	18.5	26.595	0	6.7393	106130000	21	6.5	6.5	6.5	6.5	6.5	6.5	0	0	6.5	6.5	0	0	13.8	6.5	0	0	6.5	6.5	18.5	0	0	0	0	0	0	0	0	0	0	0	0	0	15093000	0
Q9Y2D5-6;Q9Y2D5;Q9Y2D5-5;Q9Y2D5-4;Q9Y2D5-7;C9JVY5	Q9Y2D5-6;Q9Y2D5;Q9Y2D5-5;Q9Y2D5-4;Q9Y2D5-7;C9JVY5	A-kinase anchor protein 2	AKAP2	sp|Q9Y2D5-6|AKAP2_HUMAN Isoform 4 of A-kinase anchor protein 2 OS=Homo sapiens OX=9606 GN=AKAP2;sp|Q9Y2D5|AKAP2_HUMAN A-kinase anchor protein 2 OS=Homo sapiens OX=9606 GN=AKAP2 PE=1 SV=3;sp|Q9Y2D5-5|AKAP2_HUMAN Isoform 2 of A-kinase anchor protein 2 OS=Hom	13	13	13	18.1	18.1	18.1	120.63	0	97.954	1776900000	114	14.7	14.2	10	14.9	10	2.8	3.3	0	7.3	7.3	14.7	16.9	6.3	6.2	10.9	5.4	4.2	12.9	15.9	0	114860000	85226000	51834000	100330000	50443000	27875000	27109000	0	41162000	41998000	110370000	118530000	38521000	33863000
Q04828;S4R3D5;A6NHU4;S4R3Z2;A0A0A0MSS8;P42330;P17516	Q04828;S4R3D5;A6NHU4;S4R3Z2;A0A0A0MSS8;P42330	Aldo-keto reductase family 1 member C1;Aldo-keto reductase family 1 member C3	AKR1C1;AKR1C3	sp|Q04828|AK1C1_HUMAN Aldo-keto reductase family 1 member C1 OS=Homo sapiens OX=9606 GN=AKR1C1 PE=1 SV=1;tr|S4R3D5|S4R3D5_HUMAN Aldo-keto reductase family 1 member C3 (Fragment) OS=Homo sapiens OX=9606 GN=AKR1C3 PE=1 SV=1;tr|A6NHU4|A6NHU4_HUMAN Aldo-keto r	5	5	2	22.3	22.3	8.4	36.788	0	9.6446	1032400000	63	19.8	19.8	19.8	9.6	15.5	15.5	15.5	15.5	15.5	22.3	19.8	19.8	8.7	19.8	8.7	8.7	15.5	8.7	19.8	2.8	41348000	22125000	51692000	24118000	21737000	40705000	39135000	25037000	28092000	52827000	38093000	25692000	45599000	49051000
P51857-2;P51857	P51857-2;P51857	3-oxo-5-beta-steroid 4-dehydrogenase	AKR1D1	sp|P51857-2|AK1D1_HUMAN Isoform 2 of Aldo-keto reductase family 1 member D1 OS=Homo sapiens OX=9606 GN=AKR1D1;sp|P51857|AK1D1_HUMAN Aldo-keto reductase family 1 member D1 OS=Homo sapiens OX=9606 GN=AKR1D1 PE=1 SV=1	1	1	1	3.1	3.1	3.1	32.747	0.0041696	2.168	144540000	3	3.1	0	3.1	0	3.1	3.1	3.1	0	3.1	3.1	3.1	3.1	3.1	0	3.1	0	0	0	0	0	0	0	0	0	0	0	14674000	0	0	0	0	0	0	0
A0A0C4DGB6;CON__P02768-1;P02768;H0YA55;B7WNR0;D6RHD5;A0A087WWT3;C9JKR2;P02768-3;P02768-2;H7C013	A0A0C4DGB6;CON__P02768-1;P02768;H0YA55;B7WNR0;D6RHD5;A0A087WWT3;C9JKR2;P02768-3;P02768-2	Serum albumin	ALB	tr|A0A0C4DGB6|A0A0C4DGB6_HUMAN Serum albumin OS=Homo sapiens OX=9606 GN=ALB PE=1 SV=1;;sp|P02768|ALBU_HUMAN Serum albumin OS=Homo sapiens OX=9606 GN=ALB PE=1 SV=2;tr|H0YA55|H0YA55_HUMAN Serum albumin (Fragment) OS=Homo sapiens OX=9606 GN=ALB PE=1 SV=1;tr|B	25	21	21	42.4	37.6	37.6	69.226	0	323.31	3883100000	66	6.1	10.3	7.6	20.7	6.1	5	5	6.1	19	10.4	7.6	7.5	41.2	13.7	9.1	9.3	10.9	7.8	6.5	8.4	0	4621900	0	41084000	0	0	0	0	31015000	6892500	1865400	16456000	3436200000	10145000
Q13740-2;Q13740;F5GXJ9;H7C543;Q13740-3;Q13740-4	Q13740-2;Q13740;F5GXJ9	CD166 antigen	ALCAM	sp|Q13740-2|CD166_HUMAN Isoform 2 of CD166 antigen OS=Homo sapiens OX=9606 GN=ALCAM;sp|Q13740|CD166_HUMAN CD166 antigen OS=Homo sapiens OX=9606 GN=ALCAM PE=1 SV=2;tr|F5GXJ9|F5GXJ9_HUMAN CD166 antigen OS=Homo sapiens OX=9606 GN=ALCAM PE=1 SV=1	14	14	14	30	30	30	63.664	0	116.93	8483400000	155	2.5	0	0	0	20.5	14.4	20.9	14.9	30	25.4	26.1	20.9	16.1	19.1	17	12.3	24.9	16.8	21.1	9.6	0	0	0	0	410350000	217520000	341070000	262090000	674740000	364460000	462520000	342180000	129920000	180470000
P54886-2;P54886	P54886-2;P54886	Delta-1-pyrroline-5-carboxylate synthase;Glutamate 5-kinase;Gamma-glutamyl phosphate reductase	ALDH18A1	sp|P54886-2|P5CS_HUMAN Isoform Short of Delta-1-pyrroline-5-carboxylate synthase OS=Homo sapiens OX=9606 GN=ALDH18A1;sp|P54886|P5CS_HUMAN Delta-1-pyrroline-5-carboxylate synthase OS=Homo sapiens OX=9606 GN=ALDH18A1 PE=1 SV=2	16	16	16	24.7	24.7	24.7	87.088	0	57.164	90431000000	220	23.3	20.7	23.1	16.1	21.7	14.9	12.2	7.3	20.7	20.6	21.8	13.2	21.8	22.1	21.8	20.1	19	10.6	13.4	6.4	3870200000	2463300000	5382100000	2182000000	3225900000	3384000000	4032700000	2815400000	3339600000	2672300000	2896500000	1816700000	4761700000	3406100000
Q5SYQ7;Q5SYQ9;Q5SYQ8;P00352	Q5SYQ7;Q5SYQ9;Q5SYQ8;P00352	Retinal dehydrogenase 1	ALDH1A1	tr|Q5SYQ7|Q5SYQ7_HUMAN Retinal dehydrogenase 1 (Fragment) OS=Homo sapiens OX=9606 GN=ALDH1A1 PE=1 SV=1;tr|Q5SYQ9|Q5SYQ9_HUMAN Retinal dehydrogenase 1 OS=Homo sapiens OX=9606 GN=ALDH1A1 PE=1 SV=1;tr|Q5SYQ8|Q5SYQ8_HUMAN Retinal dehydrogenase 1 (Fragment) OS=	1	1	1	6.9	6.9	6.9	22.654	0.002845	2.3253	70307000	6	6.9	6.9	6.9	6.9	0	0	6.9	0	6.9	6.9	0	6.9	6.9	6.9	6.9	6.9	6.9	0	6.9	0	0	0	0	0	0	0	3395600	0	0	0	0	0	0	0
J3QRD1;P51648;P51648-2;I3L1M4;J3QS00;J3KTD9;I3L2W1;E9PJV0;C9JKT2;C9JMC5;I3L3I9;A8MYB8;E9PNN6;P48448;P30838	J3QRD1;P51648;P51648-2;I3L1M4;J3QS00	Fatty aldehyde dehydrogenase	ALDH3A2	tr|J3QRD1|J3QRD1_HUMAN Aldehyde dehydrogenase family 3 member A2 OS=Homo sapiens OX=9606 GN=ALDH3A2 PE=1 SV=1;sp|P51648|AL3A2_HUMAN Aldehyde dehydrogenase family 3 member A2 OS=Homo sapiens OX=9606 GN=ALDH3A2 PE=1 SV=1;sp|P51648-2|AL3A2_HUMAN Isoform 2 of	4	4	3	12.7	12.7	9.7	44.648	0	10.356	1328300000	79	9.2	9.7	12.7	12.7	12.7	9.2	9.2	9.7	12.7	12.7	12.7	12.7	12.7	12.7	12.7	12.7	12.7	12.7	12.7	9.7	25641000	30022000	32098000	50276000	45022000	41627000	42839000	43735000	38250000	44057000	49949000	42598000	50635000	35066000
Q9H2A2-3;Q9H2A2-2;Q9H2A2-4;Q9H2A2	Q9H2A2-3;Q9H2A2-2;Q9H2A2-4;Q9H2A2	Aldehyde dehydrogenase family 8 member A1	ALDH8A1	sp|Q9H2A2-3|AL8A1_HUMAN Isoform 3 of 2-aminomuconic semialdehyde dehydrogenase OS=Homo sapiens OX=9606 GN=ALDH8A1;sp|Q9H2A2-2|AL8A1_HUMAN Isoform 2 of 2-aminomuconic semialdehyde dehydrogenase OS=Homo sapiens OX=9606 GN=ALDH8A1;sp|Q9H2A2-4|AL8A1_HUMAN Isof	1	1	1	10.6	10.6	10.6	17.809	1	-2	15631000	2	0	0	0	0	0	0	0	0	0	0	10.6	0	0	0	0	0	0	0	0	0	0	0	0	0	0	0	0	0	0	0	14637000	0	0	0
J3KPS3;P04075;P04075-2;H3BQN4;H3BR68;H3BU78;H3BPS8;H3BUH7;H3BR04;H3BMQ8	J3KPS3;P04075;P04075-2;H3BQN4	Fructose-bisphosphate aldolase;Fructose-bisphosphate aldolase A	ALDOA	tr|J3KPS3|J3KPS3_HUMAN Fructose-bisphosphate aldolase OS=Homo sapiens OX=9606 GN=ALDOA PE=1 SV=1;sp|P04075|ALDOA_HUMAN Fructose-bisphosphate aldolase A OS=Homo sapiens OX=9606 GN=ALDOA PE=1 SV=2;sp|P04075-2|ALDOA_HUMAN Isoform 2 of Fructose-bisphosphate al	7	7	7	26.4	26.4	26.4	39.817	0	21.805	403410000	19	16	3.8	18.2	7.9	12.2	3.8	9.2	3.8	10.6	23.4	6.8	6.8	12.8	6.8	10.6	7.6	3.8	26.4	9.2	3.8	0	0	12088000	8402900	0	0	0	0	0	8658800	0	0	16524000	0
O75342;A0A3B3IRK2	O75342	Arachidonate 12-lipoxygenase, 12R-type	ALOX12B	sp|O75342|LX12B_HUMAN Arachidonate 12-lipoxygenase, 12R-type OS=Homo sapiens OX=9606 GN=ALOX12B PE=1 SV=1	3	3	3	5.4	5.4	5.4	80.355	0.00085543	3.6588	94331000	4	0	0	0	0	0	1.7	0	0	2	1.7	0	0	0	0	0	0	1.7	1.7	0	0	0	0	0	0	0	0	0	0	0	0	0	0	0	0
E9PB61;Q86V81	E9PB61;Q86V81	THO complex subunit 4	ALYREF	tr|E9PB61|E9PB61_HUMAN THO complex subunit 4 OS=Homo sapiens OX=9606 GN=ALYREF PE=1 SV=1;sp|Q86V81|THOC4_HUMAN THO complex subunit 4 OS=Homo sapiens OX=9606 GN=ALYREF PE=1 SV=3	3	3	3	18.9	18.9	18.9	27.557	0	26.508	1172700000	80	18.9	18.9	18.9	18.9	4.2	18.9	12.1	18.9	4.2	11	11	11	11	11	11	18.9	11	18.9	11	18.9	32771000	39340000	32225000	50250000	0	58544000	0	53414000	0	32079000	33787000	34602000	46590000	41187000
S4R471;S4R3Y4;P02760	S4R471;S4R3Y4;P02760	Protein AMBP;Alpha-1-microglobulin;Inter-alpha-trypsin inhibitor light chain;Trypstatin	AMBP	tr|S4R471|S4R471_HUMAN Protein AMBP (Fragment) OS=Homo sapiens OX=9606 GN=AMBP PE=1 SV=1;tr|S4R3Y4|S4R3Y4_HUMAN Protein AMBP OS=Homo sapiens OX=9606 GN=AMBP PE=1 SV=1;sp|P02760|AMBP_HUMAN Protein AMBP OS=Homo sapiens OX=9606 GN=AMBP PE=1 SV=1	2	2	2	8.8	8.8	8.8	21.44	0.0014503	2.4586	698710000	15	8.8	8.8	8.8	8.8	4.1	8.8	8.8	8.8	4.1	8.8	8.8	8.8	4.1	8.8	8.8	4.1	4.1	8.8	8.8	4.1	33094000	28531000	28907000	24255000	0	38185000	32274000	40986000	0	34924000	31941000	31960000	0	33595000
Q86SJ2	Q86SJ2	Amphoterin-induced protein 2	AMIGO2	sp|Q86SJ2|AMGO2_HUMAN Amphoterin-induced protein 2 OS=Homo sapiens OX=9606 GN=AMIGO2 PE=1 SV=1	2	2	2	5.6	5.6	5.6	57.933	0	4.1788	201320000	11	0	0	0	0	2.5	2.5	2.5	2.5	5.6	5.6	2.5	2.5	2.5	2.5	0	2.5	0	2.5	3.1	0	0	0	0	0	0	0	0	0	17255000	12883000	0	0	0	0
A0A1B0GWC4;A0A1B0GTA8;A0A1B0GTM2;P48728-3;P48728-4;P48728;A0A1B0GV07;A0A1B0GU55;A0A1B0GUU7;A0A1B0GTB6;H0Y695;A0A1B0GVP5;A0A1B0GTV8;B3KTU4;A0A1B0GUH1;P48728-2	A0A1B0GWC4;A0A1B0GTA8;A0A1B0GTM2;P48728-3;P48728-4;P48728;A0A1B0GV07;A0A1B0GU55;A0A1B0GUU7;A0A1B0GTB6;H0Y695;A0A1B0GVP5;A0A1B0GTV8;B3KTU4;A0A1B0GUH1;P48728-2	Aminomethyltransferase, mitochondrial;Aminomethyltransferase	AMT	tr|A0A1B0GWC4|A0A1B0GWC4_HUMAN Aminomethyltransferase, mitochondrial OS=Homo sapiens OX=9606 GN=AMT PE=1 SV=1;tr|A0A1B0GTA8|A0A1B0GTA8_HUMAN Aminomethyltransferase, mitochondrial OS=Homo sapiens OX=9606 GN=AMT PE=1 SV=1;tr|A0A1B0GTM2|A0A1B0GTM2_HUMAN Amino	2	2	2	9.7	9.7	9.7	28.34	0.0040486	2.0242	50711000	3	9.7	9.7	9.7	0	9.7	4.7	0	0	9.7	0	5.1	5.1	5.1	0	0	0	0	0	0	0	6571400	5406300	0	0	6927200	0	0	0	0	0	0	0	0	0
P04745;P19961;P04746;Q5T085;P19961-2;P04746-2;CON__Q3MHH8;C9JWK7;C9J2Z5;Q5T084;H7BZQ8	P04745;P19961;P04746;Q5T085;P19961-2	Alpha-amylase 1;Alpha-amylase 2B;Pancreatic alpha-amylase;Alpha-amylase	AMY1A;AMY2B;AMY2A;AMY1B	sp|P04745|AMY1_HUMAN Alpha-amylase 1 OS=Homo sapiens OX=9606 GN=AMY1A PE=1 SV=2;sp|P19961|AMY2B_HUMAN Alpha-amylase 2B OS=Homo sapiens OX=9606 GN=AMY2B PE=1 SV=1;sp|P04746|AMYP_HUMAN Pancreatic alpha-amylase OS=Homo sapiens OX=9606 GN=AMY2A PE=1 SV=2;tr|Q5	7	7	7	20.2	20.2	20.2	57.767	0	55.874	139970000	16	2.3	2.3	0	20.2	4.3	2.3	0	0	2.3	2.3	2.3	2.3	0	0	2.3	0	0	2.3	2.3	0	0	0	0	67949000	0	0	0	0	0	0	0	0	0	0
O15084-2;O15084;O15084-4;O15084-1	O15084-2;O15084;O15084-4;O15084-1	Serine/threonine-protein phosphatase 6 regulatory ankyrin repeat subunit A	ANKRD28	sp|O15084-2|ANR28_HUMAN Isoform 2 of Serine/threonine-protein phosphatase 6 regulatory ankyrin repeat subunit A OS=Homo sapiens OX=9606 GN=ANKRD28;sp|O15084|ANR28_HUMAN Serine/threonine-protein phosphatase 6 regulatory ankyrin repeat subunit A OS=Homo sapi	2	2	2	3.4	3.4	3.4	96.16	0	9.0308	21846000	4	0	0	0	2.1	0	0	0	0	0	0	0	1.3	0	0	0	0	0	0	3.4	0	0	0	0	0	0	0	0	0	0	0	0	0	0	0
Q8NB46	Q8NB46	Serine/threonine-protein phosphatase 6 regulatory ankyrin repeat subunit C	ANKRD52	sp|Q8NB46|ANR52_HUMAN Serine/threonine-protein phosphatase 6 regulatory ankyrin repeat subunit C OS=Homo sapiens OX=9606 GN=ANKRD52 PE=1 SV=3	3	3	3	3.6	3.6	3.6	115.08	0.00087719	4.028	117590000	5	0	2.4	3.6	2.1	1.5	0	0	0	1.5	2.4	0	2.4	0	0	0	1.2	1.5	0	2.1	0	0	0	9953300	12147000	0	0	0	0	0	0	0	0	0	0
Q4KMQ2-3;Q4KMQ2;Q4KMQ2-2;Q4KMQ2-4	Q4KMQ2-3;Q4KMQ2;Q4KMQ2-2;Q4KMQ2-4	Anoctamin-6	ANO6	sp|Q4KMQ2-3|ANO6_HUMAN Isoform 3 of Anoctamin-6 OS=Homo sapiens OX=9606 GN=ANO6;sp|Q4KMQ2|ANO6_HUMAN Anoctamin-6 OS=Homo sapiens OX=9606 GN=ANO6 PE=1 SV=2;sp|Q4KMQ2-2|ANO6_HUMAN Isoform 2 of Anoctamin-6 OS=Homo sapiens OX=9606 GN=ANO6;sp|Q4KMQ2-4|ANO6_HUMA	11	11	11	16.4	16.4	16.4	103.96	0	233.97	1903300000	93	0	0	0	0	16.4	5.3	3.8	6.4	13.5	9	12.6	10.1	8.9	2.2	2.9	0	11.2	8.5	4.7	0	0	0	0	0	131470000	56823000	88380000	61148000	116820000	53086000	67905000	44204000	63556000	47212000
P39687;H0YN26;H7BZ09;O43423	P39687;H0YN26	Acidic leucine-rich nuclear phosphoprotein 32 family member A	ANP32A	sp|P39687|AN32A_HUMAN Acidic leucine-rich nuclear phosphoprotein 32 family member A OS=Homo sapiens OX=9606 GN=ANP32A PE=1 SV=1;tr|H0YN26|H0YN26_HUMAN Acidic leucine-rich nuclear phosphoprotein 32 family member A OS=Homo sapiens OX=9606 GN=ANP32A PE=1 SV=1	9	9	8	47	47	47	28.585	0	323.31	1838100000	99	24.5	24.5	18.1	28.9	29.7	30.9	29.7	18.1	18.1	37.3	18.1	40.6	12.9	18.1	24.5	19.3	20.5	28.9	33.3	10.8	12250000	39145000	35571000	89249000	25843000	167900000	61410000	60567000	22193000	70835000	43418000	58050000	0	21449000
Q92688-2;Q92688	Q92688-2;Q92688	Acidic leucine-rich nuclear phosphoprotein 32 family member B	ANP32B	sp|Q92688-2|AN32B_HUMAN Isoform 2 of Acidic leucine-rich nuclear phosphoprotein 32 family member B OS=Homo sapiens OX=9606 GN=ANP32B;sp|Q92688|AN32B_HUMAN Acidic leucine-rich nuclear phosphoprotein 32 family member B OS=Homo sapiens OX=9606 GN=ANP32B PE=1	5	4	4	28.7	20.5	20.5	22.276	0	267.31	7121500000	86	24.6	28.7	28.7	28.7	28.7	28.7	28.7	28.7	28.7	28.7	28.7	28.7	28.7	28.7	28.7	28.7	28.7	28.7	28.7	20.5	23484000	112480000	91900000	238280000	67190000	463570000	144430000	179150000	112390000	211960000	142420000	189090000	76970000	190280000
P15144	P15144	Aminopeptidase N	ANPEP	sp|P15144|AMPN_HUMAN Aminopeptidase N OS=Homo sapiens OX=9606 GN=ANPEP PE=1 SV=4	13	13	13	16.2	16.2	16.2	109.54	0	48.791	2200100000	183	2.9	1.3	0	0.8	14	9.1	7.9	6.6	15.2	11.8	12.8	11.4	8	6.5	6	5	13.9	6.5	8.9	4.1	13013000	0	0	0	97499000	80760000	70717000	90383000	123090000	64005000	97500000	100090000	36552000	47853000
P50995-2;P50995;E5RIN3;H0Y6E1;P27216;P27216-2	P50995-2;P50995	Annexin A11	ANXA11	sp|P50995-2|ANX11_HUMAN Isoform 2 of Annexin A11 OS=Homo sapiens OX=9606 GN=ANXA11;sp|P50995|ANX11_HUMAN Annexin A11 OS=Homo sapiens OX=9606 GN=ANXA11 PE=1 SV=1	8	8	8	21.2	21.2	21.2	51.242	0	11.243	820320000	49	2.5	2.5	0	0	15	10.4	12.3	7.8	12.7	16.3	14.6	12.5	2.5	7.8	7.4	2.5	7.8	7.8	12.3	0	0	0	0	0	34915000	45306000	39278000	40158000	24608000	45011000	27967000	31792000	0	40514000
P07355;P07355-2;H0YN42;H0YMD0;H0YMU9;H0YM50;A6NMY6;H0YKS4;H0YMM1;H0YNP5;H0YN28;H0YL33;H0YKZ7;H0YLV6;H0YMT9;H0YKX9;H0YNA0;H0YKL9;H0YMW4;H0YKV8;H0YN52;H0YMD9;H0YNB8;H0YKN4;H0YLE2	P07355;P07355-2;H0YN42;H0YMD0;H0YMU9;H0YM50;A6NMY6;H0YKS4;H0YMM1;H0YNP5	Annexin A2;Annexin;Putative annexin A2-like protein	ANXA2;ANXA2P2	sp|P07355|ANXA2_HUMAN Annexin A2 OS=Homo sapiens OX=9606 GN=ANXA2 PE=1 SV=2;sp|P07355-2|ANXA2_HUMAN Isoform 2 of Annexin A2 OS=Homo sapiens OX=9606 GN=ANXA2;tr|H0YN42|H0YN42_HUMAN Annexin (Fragment) OS=Homo sapiens OX=9606 GN=ANXA2 PE=1 SV=1;tr|H0YMD0|H0YM	17	17	17	56.9	56.9	56.9	38.604	0	323.31	9431500000	313	42.8	53.7	53.1	51.9	42.8	42.8	41.9	35.4	48.4	51.9	53.1	48.4	47.5	44.2	43.1	48.4	30.7	51.9	49	37.2	196000000	222200000	237740000	440880000	194170000	312330000	267470000	225680000	187960000	374900000	203630000	344920000	275150000	308150000
P09525;Q6P452;P09525-2;B4E1S2	P09525;Q6P452;P09525-2	Annexin A4;Annexin	ANXA4	sp|P09525|ANXA4_HUMAN Annexin A4 OS=Homo sapiens OX=9606 GN=ANXA4 PE=1 SV=4;tr|Q6P452|Q6P452_HUMAN Annexin OS=Homo sapiens OX=9606 GN=ANXA4 PE=1 SV=1;sp|P09525-2|ANXA4_HUMAN Isoform 2 of Annexin A4 OS=Homo sapiens OX=9606 GN=ANXA4	11	11	11	38.9	38.9	38.9	35.882	0	323.31	4659600000	173	0	15	0	0	29.8	38.9	29.8	30.1	20.4	38.9	38.9	30.1	15.7	27.6	20.4	20.4	27.3	20.4	27.6	5	0	40002000	0	0	146360000	330840000	301010000	342840000	89132000	299170000	163070000	168250000	46088000	181710000
P08133;P08133-2;E5RJF5;E5RK63;E5RI05	P08133;P08133-2	Annexin A6	ANXA6	sp|P08133|ANXA6_HUMAN Annexin A6 OS=Homo sapiens OX=9606 GN=ANXA6 PE=1 SV=3;sp|P08133-2|ANXA6_HUMAN Isoform 2 of Annexin A6 OS=Homo sapiens OX=9606 GN=ANXA6	14	14	3	29.9	29.9	5.9	75.872	0	39.966	2166300000	115	22.6	18.3	15.3	13.7	21.7	22.3	20.1	16.5	16.5	25.7	19.5	21.1	9.5	16.2	5.6	1.6	18.7	20.4	19.6	2.4	53326000	43820000	25759000	18292000	93838000	103340000	97011000	71045000	52401000	90708000	56043000	77967000	34176000	52793000
E5RK69;E7EMC6;E5RFF0;E5RIU8;E5RJR0;H0YC77	E5RK69;E7EMC6	Annexin	ANXA6	tr|E5RK69|E5RK69_HUMAN Annexin OS=Homo sapiens OX=9606 GN=ANXA6 PE=1 SV=1;tr|E7EMC6|E7EMC6_HUMAN Annexin OS=Homo sapiens OX=9606 GN=ANXA6 PE=1 SV=1	12	1	1	38	3	3	51.776	1	-2	28737000	2	27.2	21.1	16.1	14.1	25.9	23.9	20.7	15.4	20.7	34.8	22.6	28	7.6	17.8	2.4	2.4	21.5	24.1	25.9	0	0	0	0	0	0	0	0	0	0	0	0	0	0	0
P20073-2;P20073	P20073-2;P20073	Annexin A7	ANXA7	sp|P20073-2|ANXA7_HUMAN Isoform 2 of Annexin A7 OS=Homo sapiens OX=9606 GN=ANXA7;sp|P20073|ANXA7_HUMAN Annexin A7 OS=Homo sapiens OX=9606 GN=ANXA7 PE=1 SV=3	1	1	1	3.4	3.4	3.4	50.315	0	13.307	47548000	11	0	0	0	0	0	3.4	0	0	3.4	3.4	3.4	3.4	0	0	0	0	3.4	3.4	0	0	0	0	0	0	0	8882000	0	0	0	0	0	0	0	0
Q10567-4;Q10567-3;Q10567-2;Q10567;C9J1E7	Q10567-4;Q10567-3;Q10567-2;Q10567;C9J1E7	AP-1 complex subunit beta-1	AP1B1	sp|Q10567-4|AP1B1_HUMAN Isoform 4 of AP-1 complex subunit beta-1 OS=Homo sapiens OX=9606 GN=AP1B1;sp|Q10567-3|AP1B1_HUMAN Isoform C of AP-1 complex subunit beta-1 OS=Homo sapiens OX=9606 GN=AP1B1;sp|Q10567-2|AP1B1_HUMAN Isoform B of AP-1 complex subunit be	10	3	3	13.6	6.2	6.2	101.35	0	34.653	129500000	15	11.2	13.6	8.6	9.5	3.4	0.9	0	0	4.2	10.9	7.6	10.8	3.8	2.4	2.4	2.4	2.4	2.4	11.3	0	10638000	16895000	10637000	13606000	0	0	0	0	0	8577100	9588700	11921000	0	0
O95782-2;O95782	O95782-2;O95782	AP-2 complex subunit alpha-1	AP2A1	sp|O95782-2|AP2A1_HUMAN Isoform B of AP-2 complex subunit alpha-1 OS=Homo sapiens OX=9606 GN=AP2A1;sp|O95782|AP2A1_HUMAN AP-2 complex subunit alpha-1 OS=Homo sapiens OX=9606 GN=AP2A1 PE=1 SV=3	11	11	10	14.7	14.7	13.7	105.36	0	19.857	505740000	38	9.2	13.1	7.1	9.8	4.7	1.2	1.2	0	4.7	5.9	5.9	8.6	1.2	2.3	3.5	1.2	1.2	4.7	8.5	0	46218000	45601000	23962000	21056000	14779000	0	0	0	11401000	17529000	20299000	22803000	0	16836000
A0A087X253;P63010;P63010-2;P63010-3;A0A087WYD1;A0A087WU93;A0A087WZQ6;K7EJ01;H7C034;A0A087WXS3;K7EKZ5;K7EJX1;K7EN71;K7ERB2	A0A087X253;P63010;P63010-2;P63010-3;A0A087WYD1;A0A087WU93;A0A087WZQ6	AP-2 complex subunit beta	AP2B1	tr|A0A087X253|A0A087X253_HUMAN AP complex subunit beta OS=Homo sapiens OX=9606 GN=AP2B1 PE=1 SV=1;sp|P63010|AP2B1_HUMAN AP-2 complex subunit beta OS=Homo sapiens OX=9606 GN=AP2B1 PE=1 SV=1;sp|P63010-2|AP2B1_HUMAN Isoform 2 of AP-2 complex subunit beta OS=H	12	12	5	15	15	7.6	101.33	0	16.372	974550000	45	11.4	13.8	8.8	6.1	5.6	2.1	0	0	6.5	9.9	7.8	9.7	6.7	5.3	6.5	3.7	3.7	8.8	12.7	0	68418000	65063000	56117000	55855000	28800000	0	0	0	22420000	31426000	44735000	46094000	29324000	18311000
A0A087WY71;E9PFW3;Q96CW1-2;Q96CW1;H7C4C3;C9JJ47;C9JTK4;C9JGT8	A0A087WY71;E9PFW3;Q96CW1-2;Q96CW1	AP-2 complex subunit mu	AP2M1	tr|A0A087WY71|A0A087WY71_HUMAN AP-2 complex subunit mu OS=Homo sapiens OX=9606 GN=AP2M1 PE=1 SV=1;tr|E9PFW3|E9PFW3_HUMAN AP-2 complex subunit mu OS=Homo sapiens OX=9606 GN=AP2M1 PE=1 SV=1;sp|Q96CW1-2|AP2M1_HUMAN Isoform 2 of AP-2 complex subunit mu OS=Homo	5	5	5	13.6	13.6	13.6	49.526	0	6.0988	474960000	5	9.7	12	4.4	8.1	2.3	2.3	0	2.1	2.3	4.4	6	9.7	4.4	4.4	6	2.1	7.4	2.1	6	0	33616000	37243000	0	27572000	0	0	0	0	0	0	0	24233000	0	0
A0A2R8Y611;O14617-3;O14617-4;O14617-2;O14617;O14617-5	A0A2R8Y611;O14617-3;O14617-4;O14617-2;O14617;O14617-5	AP-3 complex subunit delta-1	AP3D1	tr|A0A2R8Y611|A0A2R8Y611_HUMAN AP-3 complex subunit delta-1 (Fragment) OS=Homo sapiens OX=9606 GN=AP3D1 PE=1 SV=1;sp|O14617-3|AP3D1_HUMAN Isoform 3 of AP-3 complex subunit delta-1 OS=Homo sapiens OX=9606 GN=AP3D1;sp|O14617-4|AP3D1_HUMAN Isoform 4 of AP-3 c	3	3	3	4.2	4.2	4.2	106.19	0	5.2941	544400000	18	1.4	4.2	4.2	4.2	3.3	1.4	1.4	1.4	3.3	4.2	3.3	4.2	4.2	2.9	4.2	4.2	1.4	3.3	4.2	0	0	27134000	28070000	63979000	14872000	0	0	0	11109000	28077000	23187000	20306000	14425000	15208000
A0A0C4DGK8;G3V3C7;G3V5Q1;G3V3M6;P27695;G3V5D9;H7C4A8;G3V5M0;G3V359	A0A0C4DGK8;G3V3C7;G3V5Q1;G3V3M6;P27695;G3V5D9;H7C4A8;G3V5M0;G3V359	DNA-(apurinic or apyrimidinic site) lyase;DNA-(apurinic or apyrimidinic site) lyase, mitochondrial	APEX1	tr|A0A0C4DGK8|A0A0C4DGK8_HUMAN DNA-(apurinic or apyrimidinic site) lyase (Fragment) OS=Homo sapiens OX=9606 GN=APEX1 PE=1 SV=1;tr|G3V3C7|G3V3C7_HUMAN DNA-(apurinic or apyrimidinic site) lyase (Fragment) OS=Homo sapiens OX=9606 GN=APEX1 PE=1 SV=1;tr|G3V5Q1|	2	2	2	26.7	26.7	26.7	15.938	0.00079114	3.0522	229860000	7	11.6	0	15.1	11.6	11.6	0	0	0	0	11.6	26.7	0	26.7	26.7	0	11.6	15.1	0	0	0	0	0	0	0	0	0	0	0	0	0	16670000	0	21520000	0
E9PQK6;G3V1C3;Q9BZZ5-3;Q9BZZ5-2;Q9BZZ5	E9PQK6;G3V1C3;Q9BZZ5-3;Q9BZZ5-2;Q9BZZ5	Apoptosis inhibitor 5	API5	tr|E9PQK6|E9PQK6_HUMAN Apoptosis inhibitor 5 OS=Homo sapiens OX=9606 GN=API5 PE=1 SV=1;tr|G3V1C3|G3V1C3_HUMAN Apoptosis inhibitor 5 OS=Homo sapiens OX=9606 GN=API5 PE=1 SV=1;sp|Q9BZZ5-3|API5_HUMAN Isoform 3 of Apoptosis inhibitor 5 OS=Homo sapiens OX=9606	1	1	1	13	13	13	13.841	0	5.1698	68829000	5	0	0	13	0	0	0	0	0	0	0	0	0	13	13	13	13	13	0	13	0	0	0	0	0	0	0	0	0	0	0	0	0	0	0
Q06481-5;Q06481-4;Q06481-2;Q06481-3;Q06481-6;Q06481	Q06481-5;Q06481-4;Q06481-2;Q06481-3;Q06481-6;Q06481	Amyloid-like protein 2	APLP2	sp|Q06481-5|APLP2_HUMAN Isoform 5 of Amyloid-like protein 2 OS=Homo sapiens OX=9606 GN=APLP2;sp|Q06481-4|APLP2_HUMAN Isoform 4 of Amyloid-like protein 2 OS=Homo sapiens OX=9606 GN=APLP2;sp|Q06481-2|APLP2_HUMAN Isoform 2 of Amyloid-like protein 2 OS=Homo sa	2	2	2	4.2	4.2	4.2	59.151	0.0014609	2.5083	267320000	26	1.9	1.9	0	1.9	2.3	4.2	1.9	1.9	4.2	4.2	4.2	4.2	1.9	4.2	4.2	4.2	1.9	1.9	1.9	1.9	0	0	0	0	0	8552900	0	0	8855700	13546000	14967000	12054000	0	9095300
H0Y512;Q9HDC9-2;Q9HDC9	H0Y512;Q9HDC9-2;Q9HDC9	Adipocyte plasma membrane-associated protein	APMAP	tr|H0Y512|H0Y512_HUMAN Adipocyte plasma membrane-associated protein (Fragment) OS=Homo sapiens OX=9606 GN=APMAP PE=1 SV=1;sp|Q9HDC9-2|APMAP_HUMAN Isoform 2 of Adipocyte plasma membrane-associated protein OS=Homo sapiens OX=9606 GN=APMAP;sp|Q9HDC9|APMAP_HUM	2	2	2	5.1	5.1	5.1	45.294	0.00076046	2.796	1221400000	33	2.9	2.9	2.9	2.9	5.1	2.9	2.9	2.9	5.1	5.1	5.1	5.1	5.1	2.9	2.9	2.9	5.1	2.9	2.9	2.9	0	0	0	0	35274000	0	0	0	37093000	29499000	32596000	22539000	26709000	0
P02647;F8W696	P02647;F8W696	Apolipoprotein A-I;Proapolipoprotein A-I;Truncated apolipoprotein A-I	APOA1	sp|P02647|APOA1_HUMAN Apolipoprotein A-I OS=Homo sapiens OX=9606 GN=APOA1 PE=1 SV=1;tr|F8W696|F8W696_HUMAN Apolipoprotein A-I OS=Homo sapiens OX=9606 GN=APOA1 PE=1 SV=1	16	16	15	58.8	58.8	58.8	30.777	0	323.31	8440000000	246	10.1	6	6	10.1	37.8	35.6	46.1	41.9	58.8	54.7	58.8	54.7	44.6	34.1	37.8	34.1	38.2	34.1	40.8	18.4	31146000	0	0	22194000	221300000	337870000	409280000	308320000	581920000	504030000	511300000	446150000	300880000	206120000
CON__Q32PJ2;P06727	CON__Q32PJ2;P06727	Apolipoprotein A-IV	APOA4	;sp|P06727|APOA4_HUMAN Apolipoprotein A-IV OS=Homo sapiens OX=9606 GN=APOA4 PE=1 SV=3	2	2	2	5.5	5.5	5.5	43.017	0.0041351	2.1327	115530000	12	0	2.6	2.6	2.6	2.6	5.5	2.6	2.6	2.6	5.5	0	2.6	2.6	2.6	0	2.6	2.6	0	0	2.6	0	0	0	0	0	9120900	0	0	0	4956500	0	0	0	0
P04114;A8MUN2	P04114	Apolipoprotein B-100;Apolipoprotein B-48	APOB	sp|P04114|APOB_HUMAN Apolipoprotein B-100 OS=Homo sapiens OX=9606 GN=APOB PE=1 SV=2	8	8	7	2.1	2.1	1.9	515.6	0	9.8131	165600000	18	0.3	0.8	0.8	1.3	1	0	0	0	0.3	0.9	0.5	0.5	1.6	0	0.3	1.1	0	0	0.3	0	0	10098000	8321200	15038000	9319500	0	0	0	0	8685000	8602700	0	14631000	0
P02649;H0Y7L5;E9PEV4;E7ERP7	P02649;H0Y7L5	Apolipoprotein E	APOE	sp|P02649|APOE_HUMAN Apolipoprotein E OS=Homo sapiens OX=9606 GN=APOE PE=1 SV=1;tr|H0Y7L5|H0Y7L5_HUMAN Apolipoprotein E (Fragment) OS=Homo sapiens OX=9606 GN=APOE PE=1 SV=2	10	10	8	35	35	28.4	36.154	0	178.49	5314300000	148	0	0	2.2	0	31.5	22.7	24.6	20.8	35	35	35	35	20.8	23	20.8	18.3	24.6	26.8	26.8	12.6	0	0	0	0	176760000	191950000	222900000	140660000	480660000	272560000	307750000	231130000	170500000	136080000
CON__P17690;J3KS17;P02749	CON__P17690;J3KS17;P02749	Beta-2-glycoprotein 1	APOH	;tr|J3KS17|J3KS17_HUMAN Beta-2-glycoprotein 1 (Fragment) OS=Homo sapiens OX=9606 GN=APOH PE=1 SV=1;sp|P02749|APOH_HUMAN Beta-2-glycoprotein 1 OS=Homo sapiens OX=9606 GN=APOH PE=1 SV=3	2	2	2	5.5	5.5	5.5	38.252	0.0091563	1.8369	145600000	11	2.9	2.9	2.9	2.9	2.9	2.9	2.9	2.6	2.9	2.9	5.5	2.9	5.5	2.9	5.5	2.9	2.9	2.9	2.9	2.9	0	0	0	0	0	0	0	0	0	0	6769500	0	10032000	0
C9JPM4;C9JAK5;P18085;U3KQF2;F5H0C7;C9J1Z8;F5H423;P84085;P84077;P61204	C9JPM4;C9JAK5;P18085;U3KQF2;F5H0C7;C9J1Z8;F5H423;P84085;P84077;P61204	ADP-ribosylation factor 4;ADP-ribosylation factor 5;ADP-ribosylation factor 1;ADP-ribosylation factor 3	ARF4;ARF3;ARF5;ARF1	tr|C9JPM4|C9JPM4_HUMAN ADP-ribosylation factor 4 (Fragment) OS=Homo sapiens OX=9606 GN=ARF4 PE=1 SV=1;tr|C9JAK5|C9JAK5_HUMAN ADP-ribosylation factor 4 OS=Homo sapiens OX=9606 GN=ARF4 PE=1 SV=1;sp|P18085|ARF4_HUMAN ADP-ribosylation factor 4 OS=Homo sapiens	2	2	2	29.9	29.9	29.9	14.553	0	40.993	261820000	28	29.9	29.9	15.7	15.7	29.9	0	15.7	15.7	29.9	29.9	29.9	29.9	15.7	15.7	15.7	15.7	15.7	0	29.9	0	5036500	4901600	11963000	10049000	8227600	0	15217000	0	10379000	5553500	8537600	5390300	0	0
Q9Y6D6;E5RIF2;E5RHL7;E5RJN9;E5RHZ1	Q9Y6D6;E5RIF2	Brefeldin A-inhibited guanine nucleotide-exchange protein 1	ARFGEF1	sp|Q9Y6D6|BIG1_HUMAN Brefeldin A-inhibited guanine nucleotide-exchange protein 1 OS=Homo sapiens OX=9606 GN=ARFGEF1 PE=1 SV=2;tr|E5RIF2|E5RIF2_HUMAN Brefeldin A-inhibited guanine nucleotide-exchange protein 1 (Fragment) OS=Homo sapiens OX=9606 GN=ARFGEF1 P	7	7	7	4.6	4.6	4.6	208.76	0	7.7415	212290000	17	1	2.5	1.8	4.2	0	0	0	0	0	1.2	2.5	2.9	0	0	0.6	2.5	0	0	2.7	0	0	23379000	12529000	27032000	0	0	0	0	0	0	11102000	14698000	0	0
Q9Y6D5	Q9Y6D5	Brefeldin A-inhibited guanine nucleotide-exchange protein 2	ARFGEF2	sp|Q9Y6D5|BIG2_HUMAN Brefeldin A-inhibited guanine nucleotide-exchange protein 2 OS=Homo sapiens OX=9606 GN=ARFGEF2 PE=1 SV=3	4	4	4	2.8	2.8	2.8	202.04	0	5.3907	94833000	13	0	2.4	1.5	2.4	0	0	0	0	0	0.9	0.4	1.5	0	0	0	1.5	0.4	0	1.5	0	0	7408300	0	18601000	0	0	0	0	0	0	0	9080400	0	0
P05089;P05089-2;P05089-3	P05089;P05089-2;P05089-3	Arginase-1	ARG1	sp|P05089|ARGI1_HUMAN Arginase-1 OS=Homo sapiens OX=9606 GN=ARG1 PE=1 SV=2;sp|P05089-2|ARGI1_HUMAN Isoform 2 of Arginase-1 OS=Homo sapiens OX=9606 GN=ARG1;sp|P05089-3|ARGI1_HUMAN Isoform 3 of Arginase-1 OS=Homo sapiens OX=9606 GN=ARG1	5	5	5	20.5	20.5	20.5	34.735	0	26.756	300230000	15	0	3.4	0	0	6.8	3.4	3.4	0	6.8	6.8	0	0	0	0	0	0	0	20.5	0	0	0	0	0	0	23481000	0	0	0	37757000	29996000	0	0	0	0
Q53QZ3	Q53QZ3	Rho GTPase-activating protein 15	ARHGAP15	sp|Q53QZ3|RHG15_HUMAN Rho GTPase-activating protein 15 OS=Homo sapiens OX=9606 GN=ARHGAP15 PE=1 SV=2	1	1	1	6.5	6.5	6.5	54.544	0	66.405	4745800	1	0	0	0	0	0	0	0	0	0	0	0	0	0	0	0	0	0	0	0	0	0	0	0	0	0	0	0	0	0	0	0	0	0	0
M0R2C7;M0QYC1;M0QZR4;Q92888-2;Q92888;Q92888-3;Q92888-4	M0R2C7;M0QYC1;M0QZR4;Q92888-2;Q92888;Q92888-3;Q92888-4	Rho guanine nucleotide exchange factor 1	ARHGEF1	tr|M0R2C7|M0R2C7_HUMAN Rho guanine nucleotide exchange factor 1 (Fragment) OS=Homo sapiens OX=9606 GN=ARHGEF1 PE=1 SV=1;tr|M0QYC1|M0QYC1_HUMAN Rho guanine nucleotide exchange factor 1 (Fragment) OS=Homo sapiens OX=9606 GN=ARHGEF1 PE=1 SV=1;tr|M0QZR4|M0QZR4	1	1	1	8.6	8.6	8.6	32.834	0	188.34	5329700	1	0	0	0	0	0	0	0	0	0	0	0	0	0	0	0	0	0	0	0	0	0	0	0	0	0	0	0	0	0	0	0	0	0	0
V9GYM8;Q92974-3;Q92974-2;Q92974;V9GYG5;V9GZ14;V9GYF5;V9GYF0;Q5VY93;V9GZ58	V9GYM8;Q92974-3;Q92974-2;Q92974	Rho guanine nucleotide exchange factor 2	ARHGEF2	tr|V9GYM8|V9GYM8_HUMAN Rho guanine nucleotide exchange factor 2 OS=Homo sapiens OX=9606 GN=ARHGEF2 PE=1 SV=1;sp|Q92974-3|ARHG2_HUMAN Isoform 3 of Rho guanine nucleotide exchange factor 2 OS=Homo sapiens OX=9606 GN=ARHGEF2;sp|Q92974-2|ARHG2_HUMAN Isoform 2	10	10	10	12.1	12.1	12.1	116.07	0	69.835	1034400000	48	4	8.7	6	7	4.8	2.1	0	7	5.9	5.5	6.9	8.8	2.3	8.2	5.2	7	4.2	3.8	3.8	1.9	0	34119000	24990000	0	33057000	0	0	52149000	29048000	0	30242000	31295000	0	59272000
Q9NVJ2;Q96BM9;A0A087X2J2;Q9NVJ2-2	Q9NVJ2;Q96BM9	ADP-ribosylation factor-like protein 8B;ADP-ribosylation factor-like protein 8A	ARL8B;ARL8A	sp|Q9NVJ2|ARL8B_HUMAN ADP-ribosylation factor-like protein 8B OS=Homo sapiens OX=9606 GN=ARL8B PE=1 SV=1;sp|Q96BM9|ARL8A_HUMAN ADP-ribosylation factor-like protein 8A OS=Homo sapiens OX=9606 GN=ARL8A PE=1 SV=1	3	3	3	12.4	12.4	12.4	21.539	0	81.174	196880000	23	0	12.4	12.4	12.4	7.5	0	0	0	12.4	12.4	12.4	12.4	12.4	0	7.5	12.4	0	0	12.4	0	0	19555000	10089000	18900000	0	0	0	0	10419000	12591000	10646000	17550000	6926300	0
O15143;C9JEY1;C9K057;A0A1W2PNV4	O15143;C9JEY1;C9K057;A0A1W2PNV4	Actin-related protein 2/3 complex subunit 1B	ARPC1B	sp|O15143|ARC1B_HUMAN Actin-related protein 2/3 complex subunit 1B OS=Homo sapiens OX=9606 GN=ARPC1B PE=1 SV=3;tr|C9JEY1|C9JEY1_HUMAN Actin-related protein 2/3 complex subunit 1B (Fragment) OS=Homo sapiens OX=9606 GN=ARPC1B PE=1 SV=2;tr|C9K057|C9K057_HUMAN	2	2	2	8.3	8.3	8.3	40.949	0.0007657	2.837	75789000	6	8.3	3.5	8.3	0	0	0	0	0	0	0	8.3	3.5	0	0	0	0	4.8	0	8.3	0	26384000	0	6935500	0	0	0	0	0	0	0	6872700	0	0	0
O15144;H7C3F9	O15144;H7C3F9	Actin-related protein 2/3 complex subunit 2	ARPC2	sp|O15144|ARPC2_HUMAN Actin-related protein 2/3 complex subunit 2 OS=Homo sapiens OX=9606 GN=ARPC2 PE=1 SV=1;tr|H7C3F9|H7C3F9_HUMAN Arp2/3 complex 34 kDa subunit (Fragment) OS=Homo sapiens OX=9606 GN=ARPC2 PE=1 SV=1	2	2	2	8	8	8	34.333	0.0035063	2.2428	91557000	7	8	3.7	8	8	3.7	0	0	0	3.7	3.7	8	3.7	3.7	4.3	8	0	4.3	8	8	0	14267000	0	4561800	3243100	0	0	0	0	0	0	3508400	0	0	0
O15145;C9JZD1;F8VR50	O15145;C9JZD1	Actin-related protein 2/3 complex subunit 3	ARPC3	sp|O15145|ARPC3_HUMAN Actin-related protein 2/3 complex subunit 3 OS=Homo sapiens OX=9606 GN=ARPC3 PE=1 SV=3;tr|C9JZD1|C9JZD1_HUMAN Actin-related protein 2/3 complex subunit 3 (Fragment) OS=Homo sapiens OX=9606 GN=ARPC3 PE=1 SV=1	3	3	3	18	18	18	20.546	0.0008244	3.35	49301000	11	11.8	18	7.3	0	4.5	0	0	0	7.3	4.5	0	11.8	4.5	0	7.3	0	0	0	0	0	23414000	0	0	0	0	0	0	0	0	0	0	0	0	0
Q9BPX5	Q9BPX5	Actin-related protein 2/3 complex subunit 5-like protein	ARPC5L	sp|Q9BPX5|ARP5L_HUMAN Actin-related protein 2/3 complex subunit 5-like protein OS=Homo sapiens OX=9606 GN=ARPC5L PE=1 SV=1	1	1	1	8.5	8.5	8.5	16.941	0.0028169	2.2771	8818900	2	8.5	0	0	0	0	0	0	0	0	0	0	0	0	0	0	0	0	0	0	0	6301500	0	0	0	0	0	0	0	0	0	0	0	0	0
P07306-2;P07306;K7EPS5;J3QSZ2;I3L129;I3L2S9;I3L1F8	P07306-2;P07306;K7EPS5;J3QSZ2	Asialoglycoprotein receptor 1	ASGR1	sp|P07306-2|ASGR1_HUMAN Isoform H1b of Asialoglycoprotein receptor 1 OS=Homo sapiens OX=9606 GN=ASGR1;sp|P07306|ASGR1_HUMAN Asialoglycoprotein receptor 1 OS=Homo sapiens OX=9606 GN=ASGR1 PE=1 SV=2;tr|K7EPS5|K7EPS5_HUMAN Asialoglycoprotein receptor 1 (Fragm	7	7	7	36.9	36.9	36.9	29.144	0	188.51	2772100000	128	17.1	0	7.5	0	36.9	21.8	36.5	27.4	31.3	36.5	36.9	36.5	36.9	27.4	27.4	10.7	36.9	27.4	27.4	16.3	10975000	0	0	0	200130000	61645000	94243000	96911000	200760000	83889000	115100000	95198000	89173000	33972000
P07307;I3L1H2;P07307-3;P07307-2	P07307;I3L1H2;P07307-3;P07307-2	Asialoglycoprotein receptor 2	ASGR2	sp|P07307|ASGR2_HUMAN Asialoglycoprotein receptor 2 OS=Homo sapiens OX=9606 GN=ASGR2 PE=1 SV=2;tr|I3L1H2|I3L1H2_HUMAN Asialoglycoprotein receptor 2 (Fragment) OS=Homo sapiens OX=9606 GN=ASGR2 PE=1 SV=1;sp|P07307-3|ASGR2_HUMAN Isoform 3 of Asialoglycoprotei	2	2	2	11.9	11.9	11.9	35.092	0.00076746	2.8576	388050000	12	0	0	0	0	11.9	3.5	3.5	0	11.9	3.5	3.5	8.4	11.9	11.9	11.9	3.5	11.9	11.9	11.9	0	0	0	0	0	24285000	0	0	0	37844000	0	0	0	12953000	9000000
P04424-3;P04424-2;P04424;F8W943;H7C0S8	P04424-3;P04424-2;P04424;F8W943	Argininosuccinate lyase	ASL	sp|P04424-3|ARLY_HUMAN Isoform 3 of Argininosuccinate lyase OS=Homo sapiens OX=9606 GN=ASL;sp|P04424-2|ARLY_HUMAN Isoform 2 of Argininosuccinate lyase OS=Homo sapiens OX=9606 GN=ASL;sp|P04424|ARLY_HUMAN Argininosuccinate lyase OS=Homo sapiens OX=9606 GN=AS	5	5	5	13.5	13.5	13.5	48.732	0	35.085	452800000	50	8.7	8.7	13.5	8.7	5.9	3.2	5.9	5.9	8.7	11	8.7	8.7	5.9	5.9	5.9	5.9	3.2	5.9	5.9	0	23653000	24449000	31095000	15026000	12731000	0	14927000	9048200	18402000	27169000	18296000	19678000	18267000	17195000
Q9NVI7-2;Q9NVI7;H0Y2W2;Q9NVI7-3;Q5SV16	Q9NVI7-2;Q9NVI7;H0Y2W2;Q9NVI7-3	ATPase family AAA domain-containing protein 3A	ATAD3A	sp|Q9NVI7-2|ATD3A_HUMAN Isoform 2 of ATPase family AAA domain-containing protein 3A OS=Homo sapiens OX=9606 GN=ATAD3A;sp|Q9NVI7|ATD3A_HUMAN ATPase family AAA domain-containing protein 3A OS=Homo sapiens OX=9606 GN=ATAD3A PE=1 SV=2;tr|H0Y2W2|H0Y2W2_HUMAN AT	14	14	4	33.6	33.6	10.1	66.217	0	223.33	2972600000	135	11.4	25.1	20.6	26.5	23.4	7.3	9.2	14.3	23	17.7	22.7	24.6	21.3	15.4	17.7	28.8	17.9	16.2	25.3	5.8	55914000	91527000	92984000	122780000	101680000	73124000	94531000	74860000	99421000	64073000	104600000	104360000	146090000	86257000
Q5T9A4;Q5T9A4-3;Q5T9A4-2	Q5T9A4;Q5T9A4-3	ATPase family AAA domain-containing protein 3B	ATAD3B	sp|Q5T9A4|ATD3B_HUMAN ATPase family AAA domain-containing protein 3B OS=Homo sapiens OX=9606 GN=ATAD3B PE=1 SV=1;sp|Q5T9A4-3|ATD3B_HUMAN Isoform 3 of ATPase family AAA domain-containing protein 3B OS=Homo sapiens OX=9606 GN=ATAD3B	9	1	0	19.3	3.2	0	72.572	0.00083264	3.4049	110740000	11	4.9	8.3	11	15.9	14.8	4.9	6.6	9.1	9.6	11.3	9.4	7.9	4.9	9.4	9.9	14.8	9.9	8.5	11.7	5.2	0	0	0	0	0	0	0	0	0	0	0	0	0	0
H7C3T2;Q2TAZ0;Q2TAZ0-3;Q2TAZ0-4	H7C3T2;Q2TAZ0;Q2TAZ0-3	Autophagy-related protein 2 homolog A	ATG2A	tr|H7C3T2|H7C3T2_HUMAN Autophagy-related protein 2 homolog A (Fragment) OS=Homo sapiens OX=9606 GN=ATG2A PE=1 SV=1;sp|Q2TAZ0|ATG2A_HUMAN Autophagy-related protein 2 homolog A OS=Homo sapiens OX=9606 GN=ATG2A PE=1 SV=3;sp|Q2TAZ0-3|ATG2A_HUMAN Isoform 2 of A	4	4	4	3.2	3.2	3.2	190.64	0	14.15	84454000	9	0	1.5	1.5	2	1	0	0	0	0	1	1.5	2	0	0	0	1	0	0	2.2	0	0	17800000	9364700	0	0	0	0	0	0	0	9689600	0	0	0
F5H6I7;Q6DD88;F5GWF8	F5H6I7;Q6DD88;F5GWF8	Atlastin-3	ATL3	tr|F5H6I7|F5H6I7_HUMAN Atlastin-3 OS=Homo sapiens OX=9606 GN=ATL3 PE=1 SV=1;sp|Q6DD88|ATLA3_HUMAN Atlastin-3 OS=Homo sapiens OX=9606 GN=ATL3 PE=1 SV=1;tr|F5GWF8|F5GWF8_HUMAN Atlastin-3 (Fragment) OS=Homo sapiens OX=9606 GN=ATL3 PE=1 SV=1	5	5	5	10.5	10.5	10.5	58.772	0	103.85	751850000	84	8.4	6.3	10.5	8.4	8.4	6.3	8.4	6.3	8.4	8.4	8.4	6.3	10.5	8.4	10.5	8.4	8.4	8.4	8.4	6.3	23765000	20546000	20427000	19247000	28519000	26064000	29604000	33597000	22741000	23268000	31430000	12981000	26992000	27408000
H0Y547;E9PEJ6;P98196;H0Y8F0	H0Y547;E9PEJ6;P98196;H0Y8F0	Phospholipid-transporting ATPase;Probable phospholipid-transporting ATPase IH	ATP11A	tr|H0Y547|H0Y547_HUMAN Phospholipid-transporting ATPase (Fragment) OS=Homo sapiens OX=9606 GN=ATP11A PE=1 SV=1;tr|E9PEJ6|E9PEJ6_HUMAN Phospholipid-transporting ATPase OS=Homo sapiens OX=9606 GN=ATP11A PE=1 SV=1;sp|P98196|AT11A_HUMAN Probable phospholipid-t	5	5	5	6.6	6.6	6.6	106.51	0	13.199	138550000	8	0	0	0	0	5.2	2.5	0	0	4.2	4.2	2.8	2.8	2.8	0	1.1	0	4.2	0	0	0	0	0	0	0	13310000	0	0	0	13049000	10330000	8580400	9246900	0	0
P05023-4;P05023;P05023-3;P05023-2;M0R116;A0A2R8YEY8;A0A0A0MT26;P13637;P13637-2;P13637-3;B1AKY9;P50993;H0Y7C1;Q13733;Q5TC02;Q5TC01;E9PRA5;P20648;P54707;P54707-2;Q5TC05;M0QXF2	P05023-4;P05023;P05023-3;P05023-2	Sodium/potassium-transporting ATPase subunit alpha-1	ATP1A1	sp|P05023-4|AT1A1_HUMAN Isoform 4 of Sodium/potassium-transporting ATPase subunit alpha-1 OS=Homo sapiens OX=9606 GN=ATP1A1;sp|P05023|AT1A1_HUMAN Sodium/potassium-transporting ATPase subunit alpha-1 OS=Homo sapiens OX=9606 GN=ATP1A1 PE=1 SV=1;sp|P05023-3|A	30	30	30	34.8	34.8	34.8	113	0	323.31	13586000000	498	4.9	13.9	10.8	16.9	26.1	17.9	19.4	15.8	31.3	31.4	28.4	29.8	22.7	18.7	16.7	22.7	26	19.5	22.2	9	28079000	97185000	91858000	150350000	496430000	359510000	431520000	355280000	930340000	546030000	641050000	593780000	305790000	219580000
P05026-2;P05026;V9GYR2	P05026-2;P05026;V9GYR2	Sodium/potassium-transporting ATPase subunit beta-1	ATP1B1	sp|P05026-2|AT1B1_HUMAN Isoform 2 of Sodium/potassium-transporting ATPase subunit beta-1 OS=Homo sapiens OX=9606 GN=ATP1B1;sp|P05026|AT1B1_HUMAN Sodium/potassium-transporting ATPase subunit beta-1 OS=Homo sapiens OX=9606 GN=ATP1B1 PE=1 SV=1;tr|V9GYR2|V9GYR	3	3	3	12	12	12	34.893	0	6.7229	1201100000	19	8.3	4.7	0	0	12	8.3	12	8.3	12	12	12	12	8.3	8.3	4.7	4.7	8.3	8.3	8.3	4.7	0	0	0	0	42798000	0	46584000	0	71533000	65644000	73901000	48089000	0	31793000
P54709;C9JXZ1;C9JA36;P54709-2;H7C547;F8WBY4	P54709;C9JXZ1;C9JA36;P54709-2	Sodium/potassium-transporting ATPase subunit beta-3	ATP1B3	sp|P54709|AT1B3_HUMAN Sodium/potassium-transporting ATPase subunit beta-3 OS=Homo sapiens OX=9606 GN=ATP1B3 PE=1 SV=1;tr|C9JXZ1|C9JXZ1_HUMAN Sodium/potassium-transporting ATPase subunit beta-3 (Fragment) OS=Homo sapiens OX=9606 GN=ATP1B3 PE=1 SV=1;tr|C9JA3	4	4	4	21.1	21.1	21.1	31.512	0	5.3758	313190000	14	0	0	6.8	6.8	10.4	0	5	6.8	21.1	5	17.2	11.8	11.8	5	6.8	0	9	9	15.8	6.8	0	0	0	0	12610000	0	0	0	27275000	0	20673000	17331000	13415000	0
P16615-5;P16615-2;P16615-3;P16615;P16615-4;H7C5W9;J3QSY6;O14983-3;O14983-2;O14983	P16615-5;P16615-2;P16615-3;P16615;P16615-4;H7C5W9	Sarcoplasmic/endoplasmic reticulum calcium ATPase 2	ATP2A2	sp|P16615-5|AT2A2_HUMAN Isoform 5 of Sarcoplasmic/endoplasmic reticulum calcium ATPase 2 OS=Homo sapiens OX=9606 GN=ATP2A2;sp|P16615-2|AT2A2_HUMAN Isoform 2 of Sarcoplasmic/endoplasmic reticulum calcium ATPase 2 OS=Homo sapiens OX=9606 GN=ATP2A2;sp|P16615-	4	4	4	6.2	6.2	6.2	109.73	0	28.206	211850000	16	3.8	6.2	2.3	3.4	2.3	0	0	0	2.3	1.5	3.4	3.8	3.6	0	0	4.7	0	3.6	1.5	0	14481000	16573000	0	17756000	0	0	0	0	0	0	14791000	13620000	12591000	0
P20020-6;P20020;P20020-4;P20020-1;P20020-5;P20020-2;E7ERY9;Q16720-8;Q16720-7;Q16720-6;Q16720-3;Q16720-5;Q16720-2;Q16720-4;Q16720;A0A0U1RQU3;H0YHH6;F8W1V5	P20020-6;P20020;P20020-4;P20020-1;P20020-5;P20020-2;E7ERY9	Plasma membrane calcium-transporting ATPase 1;Calcium-transporting ATPase	ATP2B1	sp|P20020-6|AT2B1_HUMAN Isoform K of Plasma membrane calcium-transporting ATPase 1 OS=Homo sapiens OX=9606 GN=ATP2B1;sp|P20020|AT2B1_HUMAN Plasma membrane calcium-transporting ATPase 1 OS=Homo sapiens OX=9606 GN=ATP2B1 PE=1 SV=4;sp|P20020-4|AT2B1_HUMAN Iso	25	25	16	29.6	29.6	20.3	130.62	0	267.1	8088100000	295	2.1	13.4	8.8	15.9	22	11.6	13.1	12.7	18.8	22	21.7	19.9	18.5	12.2	8.3	18.4	13.3	9.5	14.9	0.9	0	121960000	129040000	191190000	376820000	209210000	278300000	201520000	479290000	369670000	391210000	386540000	245270000	199330000
Q01814;Q01814-8;Q01814-6;Q01814-5;H0Y7S3;Q01814-2;A0A2U3TZI3;Q01814-7;A0A2R8Y4R4;A0A2U3U055;Q01814-4;Q01814-3;A0A2R8Y535	Q01814;Q01814-8;Q01814-6;Q01814-5;H0Y7S3;Q01814-2;A0A2U3TZI3;Q01814-7;A0A2R8Y4R4;A0A2U3U055;Q01814-4;Q01814-3	Plasma membrane calcium-transporting ATPase 2	ATP2B2	sp|Q01814|AT2B2_HUMAN Plasma membrane calcium-transporting ATPase 2 OS=Homo sapiens OX=9606 GN=ATP2B2 PE=1 SV=2;sp|Q01814-8|AT2B2_HUMAN Isoform XB of Plasma membrane calcium-transporting ATPase 2 OS=Homo sapiens OX=9606 GN=ATP2B2;sp|Q01814-6|AT2B2_HUMAN Is	18	13	13	20	15.8	15.8	136.87	0	68.874	1118500000	110	0	9	6.6	9.2	11.5	6.4	7.3	4.7	19.4	10.1	13.4	16	12.3	6.4	7.2	8.8	11.6	4.3	10.6	0	0	14253000	6416100	19321000	56583000	19449000	27511000	0	108950000	44551000	59780000	41921000	51695000	24380000
P23634-7;P23634-6;P23634-8;P23634;P23634-5;P23634-4;P23634-3;P23634-2	P23634-7;P23634-6;P23634-8;P23634;P23634-5;P23634-4;P23634-3;P23634-2	Plasma membrane calcium-transporting ATPase 4	ATP2B4	sp|P23634-7|AT2B4_HUMAN Isoform ZB of Plasma membrane calcium-transporting ATPase 4 OS=Homo sapiens OX=9606 GN=ATP2B4;sp|P23634-6|AT2B4_HUMAN Isoform XB of Plasma membrane calcium-transporting ATPase 4 OS=Homo sapiens OX=9606 GN=ATP2B4;sp|P23634-8|AT2B4_HU	13	4	4	14.5	5.3	5.3	132.59	0	14.41	175790000	11	1.2	4.9	4.2	3.5	7.1	3.9	4.9	4.9	10.2	10.9	11.6	8.7	7.2	4	3.5	6.5	6.5	3.9	5.5	0	0	0	0	0	0	0	0	0	17896000	15065000	13513000	9441300	0	0
P25705;P25705-2;P25705-3;K7EK77;K7ERX7;K7EQH4;K7EJP1;K7ENJ4;K7ESA0	P25705;P25705-2;P25705-3;K7EK77	ATP synthase subunit alpha, mitochondrial	ATP5A1	sp|P25705|ATPA_HUMAN ATP synthase subunit alpha, mitochondrial OS=Homo sapiens OX=9606 GN=ATP5F1A PE=1 SV=1;sp|P25705-2|ATPA_HUMAN Isoform 2 of ATP synthase subunit alpha, mitochondrial OS=Homo sapiens OX=9606 GN=ATP5F1A;sp|P25705-3|ATPA_HUMAN Isoform 3 of	10	10	10	23.5	23.5	23.5	59.75	0	323.31	2634900000	96	15.6	11.4	14.8	13.7	16.6	10.1	8.1	6.3	16.8	16.6	19	19	19	12.5	10.5	19	12.5	20.4	11.8	2.2	71759000	81583000	73193000	91701000	98428000	117530000	86680000	0	102320000	90170000	85320000	89715000	109150000	108960000
P06576;H0YH81;F8W0P7;F8W079;H0YI37	P06576;H0YH81;F8W0P7	ATP synthase subunit beta, mitochondrial;ATP synthase subunit beta	ATP5B	sp|P06576|ATPB_HUMAN ATP synthase subunit beta, mitochondrial OS=Homo sapiens OX=9606 GN=ATP5F1B PE=1 SV=3;tr|H0YH81|H0YH81_HUMAN ATP synthase subunit beta (Fragment) OS=Homo sapiens OX=9606 GN=ATP5F1B PE=1 SV=1;tr|F8W0P7|F8W0P7_HUMAN ATP synthase subunit	11	11	11	30.1	30.1	30.1	56.559	0	131.29	2300900000	146	19.1	19.5	19.8	17	19.5	18.7	17	14.4	17	22.3	17	26.7	22.5	18	20.4	19.3	17	27.2	20.4	14.6	57488000	53482000	48342000	50965000	49955000	81583000	86455000	80666000	52718000	46458000	58083000	53581000	63531000	85213000
P36542-2;P36542	P36542-2;P36542	ATP synthase subunit gamma, mitochondrial	ATP5C1	sp|P36542-2|ATPG_HUMAN Isoform Heart of ATP synthase subunit gamma, mitochondrial OS=Homo sapiens OX=9606 GN=ATP5F1C;sp|P36542|ATPG_HUMAN ATP synthase subunit gamma, mitochondrial OS=Homo sapiens OX=9606 GN=ATP5F1C PE=1 SV=1	2	2	2	7.7	7.7	7.7	32.881	0.00082034	3.3044	63547000	22	0	4	0	4	4	4	0	4	0	4	4	4	4	0	4	4	0	4	4	0	0	0	0	0	0	0	0	0	0	0	0	0	0	0
P30049	P30049	ATP synthase subunit delta, mitochondrial	ATP5D	sp|P30049|ATPD_HUMAN ATP synthase subunit delta, mitochondrial OS=Homo sapiens OX=9606 GN=ATP5F1D PE=1 SV=2	1	1	1	8.3	8.3	8.3	17.49	0	4.474	186020000	33	8.3	8.3	8.3	8.3	8.3	8.3	8.3	8.3	8.3	8.3	8.3	8.3	8.3	8.3	8.3	8.3	8.3	8.3	8.3	8.3	0	0	0	0	0	0	0	5946500	0	0	0	0	0	0
Q5QNZ2;P24539	Q5QNZ2;P24539	ATP synthase F(0) complex subunit B1, mitochondrial	ATP5F1	tr|Q5QNZ2|Q5QNZ2_HUMAN ATP synthase F(0) complex subunit B1, mitochondrial OS=Homo sapiens OX=9606 GN=ATP5PB PE=1 SV=1;sp|P24539|AT5F1_HUMAN ATP synthase F(0) complex subunit B1, mitochondrial OS=Homo sapiens OX=9606 GN=ATP5PB PE=1 SV=2	2	2	2	13.8	13.8	13.8	22.275	0	4.1766	175460000	11	7.7	7.7	7.7	7.7	7.7	7.7	7.7	7.7	7.7	7.7	7.7	7.7	7.7	7.7	7.7	6.2	0	7.7	7.7	0	0	0	0	0	0	0	0	9311200	0	0	0	0	0	0
P56385	P56385	ATP synthase subunit e, mitochondrial	ATP5I	sp|P56385|ATP5I_HUMAN ATP synthase subunit e, mitochondrial OS=Homo sapiens OX=9606 GN=ATP5ME PE=1 SV=2	1	1	1	20.3	20.3	20.3	7.9331	0.0053262	1.9351	17610000	3	0	20.3	20.3	20.3	0	0	0	0	0	0	0	0	0	0	0	20.3	0	20.3	0	0	0	0	0	0	0	0	0	0	0	0	0	0	0	0
A0A494C0K9;H7C0C1;P48047;H7C086	A0A494C0K9;H7C0C1;P48047;H7C086	ATP synthase subunit O, mitochondrial	ATP5O	tr|A0A494C0K9|A0A494C0K9_HUMAN ATP synthase subunit O, mitochondrial OS=Homo sapiens OX=9606 GN=ATP5PO PE=4 SV=1;tr|H7C0C1|H7C0C1_HUMAN Uncharacterized protein (Fragment) OS=Homo sapiens OX=9606 PE=4 SV=2;sp|P48047|ATPO_HUMAN ATP synthase subunit O, mitoch	2	2	2	14.2	14.2	14.2	16.89	0.0041152	2.1064	274650000	17	14.2	7.1	14.2	14.2	0	7.1	7.1	7.1	14.2	14.2	7.1	14.2	14.2	14.2	14.2	14.2	7.1	7.1	14.2	7.1	11596000	0	8739400	10945000	0	0	0	0	11902000	11252000	0	9250300	13888000	12510000
P38606-2;P38606	P38606-2;P38606	V-type proton ATPase catalytic subunit A	ATP6V1A	sp|P38606-2|VATA_HUMAN Isoform 2 of V-type proton ATPase catalytic subunit A OS=Homo sapiens OX=9606 GN=ATP6V1A;sp|P38606|VATA_HUMAN V-type proton ATPase catalytic subunit A OS=Homo sapiens OX=9606 GN=ATP6V1A PE=1 SV=2	1	1	1	3.8	3.8	3.8	64.735	0	6.4902	3343700000	0	3.8	0	0	0	0	3.8	0	0	0	0	0	0	3.8	0	3.8	3.8	3.8	0	0	0	0	0	0	0	0	852740000	0	0	0	0	0	0	0	0
E7ET55;F5H748;B7ZLR4;P35670-3;P35670-4;P35670;P35670-2;A0A0U1RQY8;F5H562	E7ET55;F5H748;B7ZLR4;P35670-3;P35670-4;P35670;P35670-2;A0A0U1RQY8;F5H562	Copper-transporting ATPase 2;WND/140 kDa	ATP7B	tr|E7ET55|E7ET55_HUMAN Copper-transporting ATPase 2 OS=Homo sapiens OX=9606 GN=ATP7B PE=1 SV=2;tr|F5H748|F5H748_HUMAN Copper-transporting ATPase 2 OS=Homo sapiens OX=9606 GN=ATP7B PE=1 SV=1;tr|B7ZLR4|B7ZLR4_HUMAN ATP7B protein OS=Homo sapiens OX=9606 GN=AT	4	4	4	5.8	5.8	5.8	148.4	0	32.655	237500000	27	0	2.5	2.5	4.8	5.8	0	2.5	0	4.8	4.8	4.8	3.5	3.5	0	0	3.5	0	0	2.5	0	0	13767000	10333000	10419000	17600000	0	11378000	0	10938000	8905300	10053000	11697000	8289400	0
Q9UII2	Q9UII2	ATPase inhibitor, mitochondrial	ATPIF1	sp|Q9UII2|ATIF1_HUMAN ATPase inhibitor, mitochondrial OS=Homo sapiens OX=9606 GN=ATP5IF1 PE=1 SV=1	1	1	1	9.4	9.4	9.4	12.249	0	53.592	971570000	7	0	9.4	9.4	0	0	0	9.4	0	9.4	9.4	9.4	9.4	9.4	0	0	9.4	9.4	9.4	0	0	0	0	0	0	0	0	110950000	0	85688000	0	58830000	0	207210000	0
Q9Y679-3;Q9Y679	Q9Y679-3;Q9Y679	Ancient ubiquitous protein 1	AUP1	sp|Q9Y679-3|AUP1_HUMAN Isoform 2 of Ancient ubiquitous protein 1 OS=Homo sapiens OX=9606 GN=AUP1;sp|Q9Y679|AUP1_HUMAN Ancient ubiquitous protein 1 OS=Homo sapiens OX=9606 GN=AUP1 PE=1 SV=2	1	1	1	3.5	3.5	3.5	41.385	0.0059642	1.9167	20143000	3	0	3.5	0	3.5	3.5	0	0	0	0	0	3.5	3.5	0	0	0	0	0	0	0	0	0	0	0	0	3466400	0	0	0	0	0	0	0	0	0
O14965;A3KFJ0	O14965;A3KFJ0	Aurora kinase A	AURKA	sp|O14965|AURKA_HUMAN Aurora kinase A OS=Homo sapiens OX=9606 GN=AURKA PE=1 SV=2;tr|A3KFJ0|A3KFJ0_HUMAN Aurora kinase A OS=Homo sapiens OX=9606 GN=AURKA PE=1 SV=1	2	2	2	6.9	6.9	6.9	45.809	0.0008643	3.8194	148190000	25	3.5	6.9	6.9	6.9	3.5	3.5	3.5	3.5	6.9	3.5	3.5	6.9	3.5	3.5	3.5	0	3.5	0	0	0	0	6770600	9645100	7456200	0	0	0	0	7910300	0	0	6663900	0	0
J3KT86;Q96GD4-4;Q96GD4-2;Q96GD4;Q96GD4-5;J3QLN8	J3KT86;Q96GD4-4;Q96GD4-2;Q96GD4;Q96GD4-5;J3QLN8	Aurora kinase B	AURKB	tr|J3KT86|J3KT86_HUMAN Aurora kinase B (Fragment) OS=Homo sapiens OX=9606 GN=AURKB PE=1 SV=1;sp|Q96GD4-4|AURKB_HUMAN Isoform 4 of Aurora kinase B OS=Homo sapiens OX=9606 GN=AURKB;sp|Q96GD4-2|AURKB_HUMAN Isoform 2 of Aurora kinase B OS=Homo sapiens OX=9606	2	2	2	11.2	11.2	11.2	27.956	0	4.4761	97203000	27	5.4	5.4	11.2	5.4	5.4	5.4	5.4	5.4	5.4	5.4	5.4	5.4	5.4	0	5.4	5.4	5.4	0	5.4	0	0	0	0	0	0	0	4567500	0	0	0	0	0	0	0
P25311;C9JEV0;H7BZJ8	P25311;C9JEV0	Zinc-alpha-2-glycoprotein	AZGP1	sp|P25311|ZA2G_HUMAN Zinc-alpha-2-glycoprotein OS=Homo sapiens OX=9606 GN=AZGP1 PE=1 SV=2;tr|C9JEV0|C9JEV0_HUMAN Zinc-alpha-2-glycoprotein OS=Homo sapiens OX=9606 GN=AZGP1 PE=1 SV=1	3	3	3	14.4	14.4	14.4	34.258	0	50.171	81938000	4	0	0	0	0	0	0	0	0	0	7	0	0	0	0	0	0	0	0	0	0	0	0	0	0	0	0	0	0	0	0	0	0	0	0
O95816-2;O95816	O95816-2;O95816	BAG family molecular chaperone regulator 2	BAG2	sp|O95816-2|BAG2_HUMAN Isoform 2 of BAG family molecular chaperone regulator 2 OS=Homo sapiens OX=9606 GN=BAG2;sp|O95816|BAG2_HUMAN BAG family molecular chaperone regulator 2 OS=Homo sapiens OX=9606 GN=BAG2 PE=1 SV=1	2	2	2	10.1	10.1	10.1	20.189	0.00073855	2.5921	109610000	9	5.1	10.1	10.1	10.1	0	0	0	0	0	5.1	10.1	10.1	0	0	10.1	5.1	0	0	10.1	0	0	12532000	0	15442000	0	0	0	0	0	0	10716000	15215000	0	0
Q9UHR4	Q9UHR4	Brain-specific angiogenesis inhibitor 1-associated protein 2-like protein 1	BAIAP2L1	sp|Q9UHR4|BI2L1_HUMAN Brain-specific angiogenesis inhibitor 1-associated protein 2-like protein 1 OS=Homo sapiens OX=9606 GN=BAIAP2L1 PE=1 SV=2	2	2	2	5.1	5.1	5.1	56.882	0	5.2983	95099000	8	2.9	2.9	2.9	2.9	2.9	0	2.9	2.9	5.1	2.9	5.1	2.9	2.9	2.9	2.9	0	2.9	2.9	2.9	0	0	0	0	0	0	0	0	0	5698800	0	7589800	0	0	0
O75531	O75531	Barrier-to-autointegration factor;Barrier-to-autointegration factor, N-terminally processed	BANF1	sp|O75531|BAF_HUMAN Barrier-to-autointegration factor OS=Homo sapiens OX=9606 GN=BANF1 PE=1 SV=1	1	1	1	15.7	15.7	15.7	10.058	0	95.08	17212000	3	0	0	0	0	0	0	0	0	0	0	0	0	0	0	0	0	0	15.7	15.7	0	0	0	0	0	0	0	0	0	0	0	0	0	0	0
A0A024RCR6;A0A0G2JK23;P46379-2;P46379;P46379-3;A0A0G2JL47;P46379-4;P46379-5;F6S6P2;X6REW1;A0A0G2JJM1;F6UR09;F6U1F2;F6XTU0;A0A0G2JJR8;A0A1B0GX79;F6WML8;F6VEM6;F6X9W3;F6U341;F6TC96;H0Y4L1;H0Y710	A0A024RCR6;A0A0G2JK23;P46379-2;P46379;P46379-3;A0A0G2JL47;P46379-4;P46379-5;F6S6P2;X6REW1;A0A0G2JJM1	Large proline-rich protein BAG6	BAT3;BAG6	tr|A0A024RCR6|A0A024RCR6_HUMAN BAG6 OS=Homo sapiens OX=9606 GN=BAG6 PE=1 SV=1;tr|A0A0G2JK23|A0A0G2JK23_HUMAN Large proline-rich protein BAG6 OS=Homo sapiens OX=9606 GN=BAG6 PE=1 SV=1;sp|P46379-2|BAG6_HUMAN Isoform 2 of Large proline-rich protein BAG6 OS=Ho	11	11	11	14.1	14.1	14.1	118.7	0	148.49	449030000	41	0	11.8	11.6	11.9	2.8	0	0	0	2.8	11.6	6	9	3.8	0.8	0	9.1	0	0	10.6	0	0	27380000	31182000	51857000	0	0	0	0	0	26053000	23913000	36621000	41270000	0
P50895;A0A087WXM8;K7ENU8;K7ERB7	P50895;A0A087WXM8;K7ENU8	Basal cell adhesion molecule	BCAM	sp|P50895|BCAM_HUMAN Basal cell adhesion molecule OS=Homo sapiens OX=9606 GN=BCAM PE=1 SV=2;tr|A0A087WXM8|A0A087WXM8_HUMAN Basal cell adhesion molecule OS=Homo sapiens OX=9606 GN=BCAM PE=1 SV=1;tr|K7ENU8|K7ENU8_HUMAN Basal cell adhesion molecule (Fragment)	20	20	20	45.9	45.9	45.9	67.404	0	323.31	14477000000	443	14.8	4	4	1.8	41.7	36	37.6	35.7	45.9	43.6	45.9	45.9	34.6	35	25.5	18.6	41.2	23.1	23.2	6.5	35170000	0	9725900	0	589100000	361340000	438270000	353890000	1082200000	668120000	799840000	626600000	317360000	274510000
Q9NYF8-4;Q9NYF8-2;Q9NYF8;E9PJA7;A0A1W2PQ43;E9PK09;E9PQN2;E9PKI6;E9PK91;Q9NYF8-3	Q9NYF8-4;Q9NYF8-2;Q9NYF8;E9PJA7;A0A1W2PQ43;E9PK09;E9PQN2;E9PKI6;E9PK91;Q9NYF8-3	Bcl-2-associated transcription factor 1	BCLAF1	sp|Q9NYF8-4|BCLF1_HUMAN Isoform 4 of Bcl-2-associated transcription factor 1 OS=Homo sapiens OX=9606 GN=BCLAF1;sp|Q9NYF8-2|BCLF1_HUMAN Isoform 2 of Bcl-2-associated transcription factor 1 OS=Homo sapiens OX=9606 GN=BCLAF1;sp|Q9NYF8|BCLF1_HUMAN Bcl-2-associ	2	1	1	3.6	2.1	2.1	85.936	0	9.7717	57591000	9	3.6	1.5	2.1	2.1	0	0	0	0	3.6	0	0	0	2.1	2.1	0	0	0	2.1	2.1	0	0	0	0	0	0	0	0	0	3909900	0	0	0	0	0
Q13867;K7ESE8;J3KSD8;K7ES02;J3KS79;K7ENH5	Q13867;K7ESE8;J3KSD8;K7ES02	Bleomycin hydrolase	BLMH	sp|Q13867|BLMH_HUMAN Bleomycin hydrolase OS=Homo sapiens OX=9606 GN=BLMH PE=1 SV=1;tr|K7ESE8|K7ESE8_HUMAN Bleomycin hydrolase (Fragment) OS=Homo sapiens OX=9606 GN=BLMH PE=1 SV=1;tr|J3KSD8|J3KSD8_HUMAN Bleomycin hydrolase (Fragment) OS=Homo sapiens OX=9606	8	8	8	21.3	21.3	21.3	52.562	0	20.06	730310000	14	0	2	2	2	2.6	2	2	2	4.6	4.6	6.4	2	2	2	2	6.4	2	5.7	2	0	0	0	0	0	0	0	0	0	21212000	22741000	22112000	0	0	0
P53004	P53004	Biliverdin reductase A	BLVRA	sp|P53004|BIEA_HUMAN Biliverdin reductase A OS=Homo sapiens OX=9606 GN=BLVRA PE=1 SV=2	1	1	1	7.1	7.1	7.1	33.428	0	36.644	5593900	1	0	0	0	0	0	0	0	0	0	0	0	0	0	0	0	0	0	0	0	0	0	0	0	0	0	0	0	0	0	0	0	0	0	0
A0A087WZT3;Q9H3K6;H3BV85;H3BTW0;A0A0B4J295;H3BVE0;Q9H3K6-2	A0A087WZT3;Q9H3K6;H3BV85;H3BTW0;A0A0B4J295;H3BVE0;Q9H3K6-2	BolA-like protein 2	BOLA2;BOLA2B	tr|A0A087WZT3|A0A087WZT3_HUMAN BolA-like protein 2 OS=Homo sapiens OX=9606 GN=BOLA2B PE=1 SV=2;sp|Q9H3K6|BOLA2_HUMAN BolA-like protein 2 OS=Homo sapiens OX=9606 GN=BOLA2 PE=1 SV=1;tr|H3BV85|H3BV85_HUMAN BolA-like protein 2 OS=Homo sapiens OX=9606 GN=BOLA2B	2	2	2	23	23	23	16.932	0	13.662	123090000	14	10.5	10.5	23	0	12.5	0	0	0	10.5	23	12.5	0	23	12.5	12.5	0	12.5	0	0	0	0	0	14828000	0	0	0	0	0	0	14804000	0	0	14985000	0
H0Y6K2;A0A140T9E9;A0A0G2JK44;P25440-4;P25440-3;P25440;P25440-2;H0YDJ7;U3KPW0;E9PIQ3;U3KQA6;A0A0G2JHL0;A0A140T9F7;A0A140T9V2;A0A0G2JHN8;A0A140T9I1	H0Y6K2;A0A140T9E9;A0A0G2JK44;P25440-4;P25440-3;P25440;P25440-2;H0YDJ7;U3KPW0;E9PIQ3;U3KQA6;A0A0G2JHL0;A0A140T9F7;A0A140T9V2	Bromodomain-containing protein 2	BRD2	tr|H0Y6K2|H0Y6K2_HUMAN Bromodomain-containing protein 2 (Fragment) OS=Homo sapiens OX=9606 GN=BRD2 PE=1 SV=1;tr|A0A140T9E9|A0A140T9E9_HUMAN Bromodomain-containing protein 2 (Fragment) OS=Homo sapiens OX=9606 GN=BRD2 PE=1 SV=1;tr|A0A0G2JK44|A0A0G2JK44_HUMAN	4	2	2	5.5	3.1	3.1	88.288	0.0028189	2.2782	12623000	2	0	0	0	2.1	1.2	1.2	1.2	0	0	1.2	0	1.2	0	0	0	0	0	1.2	4.5	0	0	0	0	0	0	0	0	0	0	0	0	0	0	0
Q15059;Q15059-2;A9J571;Q58F21-5;Q58F21-4;Q58F21;Q58F21-3;Q58F21-2	Q15059;Q15059-2	Bromodomain-containing protein 3	BRD3	sp|Q15059|BRD3_HUMAN Bromodomain-containing protein 3 OS=Homo sapiens OX=9606 GN=BRD3 PE=1 SV=1;sp|Q15059-2|BRD3_HUMAN Isoform 2 of Bromodomain-containing protein 3 OS=Homo sapiens OX=9606 GN=BRD3	15	15	10	24.5	24.5	17.8	79.541	0	87.233	2417300000	105	8	14.2	12.5	18	11.2	16.1	9.5	8	11.4	16	12	14.6	11.7	11	13.5	10.5	6.3	23	24.5	5.2	27152000	72653000	59980000	77494000	57566000	116620000	52831000	48732000	43455000	76921000	83632000	58312000	59756000	77032000
O60885-2;O60885-3;O60885;M0QZD9	O60885-2;O60885-3;O60885;M0QZD9	Bromodomain-containing protein 4	BRD4	sp|O60885-2|BRD4_HUMAN Isoform C of Bromodomain-containing protein 4 OS=Homo sapiens OX=9606 GN=BRD4;sp|O60885-3|BRD4_HUMAN Isoform B of Bromodomain-containing protein 4 OS=Homo sapiens OX=9606 GN=BRD4;sp|O60885|BRD4_HUMAN Bromodomain-containing protein 4	5	1	1	7.3	1.8	1.8	80.462	1	-2	64063000	2	1.1	4.2	4.7	6	6.1	6.1	4.3	1.1	6	6.1	4.7	7.3	4.2	4.2	4.2	2.9	1.1	7.3	7.3	0	0	0	0	0	0	4593000	0	0	0	0	0	0	0	0
Q8TDN6	Q8TDN6	Ribosome biogenesis protein BRX1 homolog	BRIX1	sp|Q8TDN6|BRX1_HUMAN Ribosome biogenesis protein BRX1 homolog OS=Homo sapiens OX=9606 GN=BRIX1 PE=1 SV=2	3	3	3	11.9	11.9	11.9	41.401	0	8.9987	172420000	11	6.5	6.5	11.9	11.9	3.1	3.4	0	0	3.1	0	11.9	3.4	3.4	0	3.1	3.1	0	8.8	11.9	0	9403800	5801100	15121000	17046000	0	0	0	0	0	0	7855300	0	0	0
P35613-2;P35613;A0A087WUV8;P35613-3;P35613-4;A0A087X2B5;A0A2R8YDZ0;I3L192	P35613-2;P35613;A0A087WUV8;P35613-3;P35613-4;A0A087X2B5	Basigin	BSG	sp|P35613-2|BASI_HUMAN Isoform 2 of Basigin OS=Homo sapiens OX=9606 GN=BSG;sp|P35613|BASI_HUMAN Basigin OS=Homo sapiens OX=9606 GN=BSG PE=1 SV=2;tr|A0A087WUV8|A0A087WUV8_HUMAN Basigin OS=Homo sapiens OX=9606 GN=BSG PE=1 SV=1;sp|P35613-3|BASI_HUMAN Isoform	5	5	5	20.1	20.1	20.1	29.221	0	35.793	1314100000	45	6.3	3.7	0	0	20.1	13	13.4	13	20.1	13.4	19.7	19.7	9.3	9.3	9.3	9.3	9.7	9.3	16.4	9.3	0	0	0	0	50785000	36989000	66128000	50972000	71162000	50571000	61867000	60113000	28005000	24771000
A0A0A0MTH9;O14981;O14981-2	A0A0A0MTH9;O14981	TATA-binding protein-associated factor 172	BTAF1	tr|A0A0A0MTH9|A0A0A0MTH9_HUMAN TATA-binding protein-associated factor 172 OS=Homo sapiens OX=9606 GN=BTAF1 PE=1 SV=1;sp|O14981|BTAF1_HUMAN TATA-binding protein-associated factor 172 OS=Homo sapiens OX=9606 GN=BTAF1 PE=1 SV=2	5	5	5	4.1	4.1	4.1	206.93	0	9.2038	156050000	15	0	3.3	3.3	4.1	0	0	0	0	0	2.4	0.6	2.4	0	0	0	3.3	0	0	2.1	0	0	18748000	20197000	20103000	0	0	0	0	0	16538000	0	13480000	0	0
H0Y9Y1;D6RDG3;P20290-2;P20290	H0Y9Y1;D6RDG3;P20290-2;P20290	Transcription factor BTF3	BTF3	tr|H0Y9Y1|H0Y9Y1_HUMAN Transcription factor BTF3 (Fragment) OS=Homo sapiens OX=9606 GN=BTF3 PE=1 SV=2;tr|D6RDG3|D6RDG3_HUMAN Transcription factor BTF3 (Fragment) OS=Homo sapiens OX=9606 GN=BTF3 PE=1 SV=3;sp|P20290-2|BTF3_HUMAN Isoform 2 of Transcription fa	1	1	1	22.1	22.1	22.1	9.3894	0	5.999	25155000	3	0	22.1	0	0	0	0	0	0	0	0	0	22.1	0	0	0	0	0	0	0	0	0	0	0	0	0	0	0	0	0	0	0	3703900	0	0
E9PRZ9;E9PM92;O00193	E9PRZ9;E9PM92;O00193	Small acidic protein	C11orf58;SMAP	tr|E9PRZ9|E9PRZ9_HUMAN Chromosome 11 open reading frame 58 (Fragment) OS=Homo sapiens OX=9606 GN=C11orf58 PE=1 SV=1;tr|E9PM92|E9PM92_HUMAN Chromosome 11 open reading frame 58 OS=Homo sapiens OX=9606 GN=C11orf58 PE=1 SV=2;sp|O00193|SMAP_HUMAN Small acidic p	1	1	1	17.8	17.8	17.8	10.038	0	4.783	10622000	2	0	0	0	17.8	0	17.8	0	0	0	17.8	0	0	0	0	0	0	0	0	17.8	0	0	0	0	0	0	3542900	0	0	0	0	0	0	0	0
E9PLD3;A0A494BXY3;E9PRG8	E9PLD3;A0A494BXY3;E9PRG8	Uncharacterized protein C11orf98	C11orf98	tr|E9PLD3|E9PLD3_HUMAN Uncharacterized protein OS=Homo sapiens OX=9606 PE=4 SV=1;tr|A0A494BXY3|A0A494BXY3_HUMAN Uncharacterized protein C11orf98 OS=Homo sapiens OX=9606 GN=C11orf98 PE=4 SV=1;sp|E9PRG8|CK098_HUMAN Uncharacterized protein C11orf98 OS=Homo sa	1	1	1	13.1	13.1	13.1	11.6	0.0040816	2.0658	11721000	2	0	0	0	13.1	0	0	0	0	0	0	13.1	13.1	0	0	13.1	0	0	13.1	13.1	0	0	0	0	0	0	0	0	0	0	0	1497800	0	0	0
Q9BQ61;K7ELS0;K7ERU7;K7EN60	Q9BQ61	Uncharacterized protein C19orf43	C19orf43	sp|Q9BQ61|TRIR_HUMAN Telomerase RNA component interacting RNase OS=Homo sapiens OX=9606 GN=TRIR PE=1 SV=1	3	3	3	26.7	26.7	26.7	18.419	0	5.0851	555760000	16	19.9	5.1	5.1	5.1	5.1	5.1	5.1	0	19.9	19.9	5.1	5.1	26.7	26.7	26.7	5.1	26.7	0	26.7	0	0	0	0	0	0	0	0	0	0	29628000	0	0	36668000	48839000
Q8N9M1-3;Q8N9M1-2;Q8N9M1;J3QS80;A0A2R8Y6U9;J3QKZ5	Q8N9M1-3;Q8N9M1-2;Q8N9M1;J3QS80	Uncharacterized protein C19orf47	C19orf47	sp|Q8N9M1-3|CS047_HUMAN Isoform 3 of Uncharacterized protein C19orf47 OS=Homo sapiens OX=9606 GN=C19orf47;sp|Q8N9M1-2|CS047_HUMAN Isoform 2 of Uncharacterized protein C19orf47 OS=Homo sapiens OX=9606 GN=C19orf47;sp|Q8N9M1|CS047_HUMAN Uncharacterized protei	3	3	3	12.1	12.1	12.1	29.751	0	4.9521	39018000	15	0	0	0	5	5	0	3.2	0	0	5	0	3.2	0	5	0	5	5	5	5	0	0	0	0	0	0	0	0	0	0	0	0	0	0	0
Q07021;I3L3Q7;I3L3B0	Q07021;I3L3Q7;I3L3B0	Complement component 1 Q subcomponent-binding protein, mitochondrial	C1QBP	sp|Q07021|C1QBP_HUMAN Complement component 1 Q subcomponent-binding protein, mitochondrial OS=Homo sapiens OX=9606 GN=C1QBP PE=1 SV=1;tr|I3L3Q7|I3L3Q7_HUMAN Complement component 1 Q subcomponent-binding protein, mitochondrial (Fragment) OS=Homo sapiens OX=	3	3	3	18.1	18.1	18.1	31.362	0	49.641	191660000	26	3.9	13.5	13.5	9.6	3.9	3.9	3.9	3.9	3.9	13.5	13.5	13.5	9.6	0	9.6	0	0	9.6	0	0	0	0	12604000	0	0	0	0	0	0	12942000	15946000	11875000	0	0
Q8WWC4;H7C0V0	Q8WWC4;H7C0V0	Uncharacterized protein C2orf47, mitochondrial	C2orf47	sp|Q8WWC4|MAIP1_HUMAN m-AAA protease-interacting protein 1, mitochondrial OS=Homo sapiens OX=9606 GN=MAIP1 PE=1 SV=1;tr|H7C0V0|H7C0V0_HUMAN m-AAA protease-interacting protein 1, mitochondrial (Fragment) OS=Homo sapiens OX=9606 GN=MAIP1 PE=1 SV=1	2	2	2	6.2	6.2	6.2	32.544	0.0041096	2.1009	348880000	6	3.1	6.2	6.2	6.2	6.2	0	0	0	3.1	6.2	3.1	6.2	6.2	3.1	3.1	6.2	3.1	3.1	6.2	0	0	17617000	21859000	25861000	24839000	0	0	0	0	22138000	0	23737000	23595000	0
A6NCS6	A6NCS6	Uncharacterized protein C2orf72	C2orf72	sp|A6NCS6|CB072_HUMAN Uncharacterized protein C2orf72 OS=Homo sapiens OX=9606 GN=C2orf72 PE=1 SV=2	10	10	10	36.6	36.6	36.6	30.48	0	323.31	12029000000	169	5.1	0	0	2.4	36.6	31.5	33.6	31.5	36.6	34.2	36.6	36.6	30.8	28.5	33.9	23.1	36.6	35.6	36.6	17.3	0	0	0	0	633880000	418910000	598010000	515790000	666890000	434820000	580670000	527790000	211970000	318930000
P01024;M0QXZ3;M0QYC8	P01024	Complement C3;Complement C3 beta chain;C3-beta-c;Complement C3 alpha chain;C3a anaphylatoxin;Acylation stimulating protein;Complement C3b alpha chain;Complement C3c alpha chain fragment 1;Complement C3dg fragment;Complement C3g fragment;Complement C3d fragment;Complement C3f fragment;Complement C3c alpha chain fragment 2	C3	sp|P01024|CO3_HUMAN Complement C3 OS=Homo sapiens OX=9606 GN=C3 PE=1 SV=2	9	7	7	7.5	6.3	6.3	187.15	0	59.792	222280000	39	3.9	2	3.9	2	2.6	1.4	1.9	1.9	2.6	3.9	3.2	2.6	6.2	2	2.6	2	1.4	2	1.3	1.3	10475000	0	7647600	0	7324100	0	8876100	6958800	9905300	10396000	9726600	0	41284000	0
Q8NDZ4;E7ET39;C9JY09;Q8NDZ4-2	Q8NDZ4;E7ET39;C9JY09;Q8NDZ4-2	Deleted in autism protein 1	C3orf58	sp|Q8NDZ4|DIK2A_HUMAN Divergent protein kinase domain 2A OS=Homo sapiens OX=9606 GN=DIPK2A PE=1 SV=1;tr|E7ET39|E7ET39_HUMAN Divergent protein kinase domain 2A OS=Homo sapiens OX=9606 GN=DIPK2A PE=1 SV=1;tr|C9JY09|C9JY09_HUMAN Divergent protein kinase domai	4	4	4	19.3	19.3	19.3	49.481	0	21.023	253170000	15	3.7	3.7	3.7	0	3.7	8.4	3.7	3.7	8.4	3.7	3.7	3.7	3.7	3.7	0	3.7	17.4	3.7	3.7	0	0	0	0	0	0	0	0	0	13290000	0	0	0	0	0
O43570-2;O43570;B3KUB4	O43570-2;O43570;B3KUB4	Carbonic anhydrase 12	CA12	sp|O43570-2|CAH12_HUMAN Isoform 2 of Carbonic anhydrase 12 OS=Homo sapiens OX=9606 GN=CA12;sp|O43570|CAH12_HUMAN Carbonic anhydrase 12 OS=Homo sapiens OX=9606 GN=CA12 PE=1 SV=1;tr|B3KUB4|B3KUB4_HUMAN Carbonic anhydrase 12 OS=Homo sapiens OX=9606 GN=CA12 PE	5	5	5	19.8	19.8	19.8	38.407	0	20.638	870950000	69	0	0	0	0	16.3	8.5	8.5	4.4	19.8	11.1	16.3	16.3	9.6	7.9	7.9	0	14.6	4.4	4.4	4.4	0	0	0	0	45839000	32702000	36192000	0	63896000	38402000	53704000	51005000	23502000	19194000
A0A087X1W8;A0A0A0MTJ8;X5DQS5;Q9BY67-5;Q9BY67;Q9BY67-4;Q9BY67-3;A0A087X0T8;Q9BY67-2;F5H125;H0YG94	A0A087X1W8;A0A0A0MTJ8;X5DQS5;Q9BY67-5;Q9BY67;Q9BY67-4;Q9BY67-3;A0A087X0T8;Q9BY67-2	Cell adhesion molecule 1	CADM1	tr|A0A087X1W8|A0A087X1W8_HUMAN Cell adhesion molecule 1 OS=Homo sapiens OX=9606 GN=CADM1 PE=1 SV=1;tr|A0A0A0MTJ8|A0A0A0MTJ8_HUMAN Cell adhesion molecule 1 (Fragment) OS=Homo sapiens OX=9606 GN=CADM1 PE=1 SV=1;tr|X5DQS5|X5DQS5_HUMAN Cell adhesion molecule 1	3	3	3	9.2	9.2	9.2	45.676	0	8.6648	508340000	25	0	0	0	0	3.9	6.1	6.1	2.2	9.2	6.1	6.1	9.2	6.1	6.1	6.1	2.2	6.1	2.2	6.1	2.2	0	0	0	0	0	16291000	20622000	0	55502000	22145000	27041000	19716000	12006000	15429000
Q8NFZ8	Q8NFZ8	Cell adhesion molecule 4	CADM4	sp|Q8NFZ8|CADM4_HUMAN Cell adhesion molecule 4 OS=Homo sapiens OX=9606 GN=CADM4 PE=1 SV=1	6	6	6	20.1	20.1	20.1	42.785	0	215.31	2130800000	84	0	0	0	0	20.1	11.1	11.1	13.9	20.1	10.8	20.1	14.9	13.9	13.9	13.9	11.1	13.9	9.8	13.9	5.2	0	0	0	0	112420000	49096000	69185000	89388000	171420000	67421000	131130000	67555000	75506000	60891000
Q05682-5;E9PGZ1;E7EX44;Q05682-3;Q05682-4;Q05682-6;Q05682-2;Q05682;C9J813;C9JEK3;C9JE79;F8WE61	Q05682-5;E9PGZ1;E7EX44;Q05682-3;Q05682-4;Q05682-6;Q05682-2;Q05682;C9J813	Caldesmon	CALD1	sp|Q05682-5|CALD1_HUMAN Isoform 5 of Caldesmon OS=Homo sapiens OX=9606 GN=CALD1;tr|E9PGZ1|E9PGZ1_HUMAN Caldesmon OS=Homo sapiens OX=9606 GN=CALD1 PE=1 SV=1;tr|E7EX44|E7EX44_HUMAN Caldesmon OS=Homo sapiens OX=9606 GN=CALD1 PE=1 SV=1;sp|Q05682-3|CALD1_HUMAN	22	22	22	44.4	44.4	44.4	61.212	0	323.31	8039400000	229	38.2	36.8	41.9	32.3	30.1	13.7	16.4	5.3	26.3	37.2	38.2	36.8	26.1	32.5	34.4	10.7	31.8	16.2	39.7	10.3	581820000	449190000	393120000	196080000	171050000	85638000	137180000	0	162070000	334900000	317850000	389970000	209210000	231450000
P0DP25;P0DP24;P0DP23;E7ETZ0;H0Y7A7;E7EMB3;G3V361;Q96HY3;G3V226;F8WBR5;M0QZ52;G3V479	P0DP25;P0DP24;P0DP23;E7ETZ0;H0Y7A7;E7EMB3;G3V361;Q96HY3;G3V226		CALM1;CALM2	sp|P0DP25|CALM3_HUMAN Calmodulin-3 OS=Homo sapiens OX=9606 GN=CALM3 PE=1 SV=1;sp|P0DP24|CALM2_HUMAN Calmodulin-2 OS=Homo sapiens OX=9606 GN=CALM2 PE=1 SV=1;sp|P0DP23|CALM1_HUMAN Calmodulin-1 OS=Homo sapiens OX=9606 GN=CALM1 PE=1 SV=1;tr|E7ETZ0|E7ETZ0_HUMAN	4	4	4	22.8	22.8	22.8	16.837	0	113.92	4309700000	43	14.8	22.8	14.8	14.8	22.8	12.1	14.8	14.8	14.8	22.8	14.8	22.8	22.8	22.8	22.8	22.8	22.8	22.8	22.8	14.8	248290000	231340000	125510000	101380000	140350000	0	73975000	66303000	175040000	181930000	149190000	212570000	146580000	96843000
P27482	P27482	Calmodulin-like protein 3	CALML3	sp|P27482|CALL3_HUMAN Calmodulin-like protein 3 OS=Homo sapiens OX=9606 GN=CALML3 PE=1 SV=2	3	3	3	25.5	25.5	25.5	16.891	0	123.88	162060000	4	0	0	0	0	0	0	0	0	0	8.1	0	0	0	0	0	0	0	0	0	0	0	0	0	0	0	0	0	0	0	0	0	0	0	0
Q9NZT1	Q9NZT1	Calmodulin-like protein 5	CALML5	sp|Q9NZT1|CALL5_HUMAN Calmodulin-like protein 5 OS=Homo sapiens OX=9606 GN=CALML5 PE=1 SV=2	2	2	2	21.2	21.2	21.2	15.892	0	170.77	952130000	8	5.5	0	5.5	0	0	5.5	5.5	0	5.5	21.2	0	5.5	5.5	5.5	0	5.5	5.5	21.2	5.5	0	0	0	0	0	0	0	0	0	0	61185000	0	0	0	0
P27797;K7EL50;K7EJB9	P27797	Calreticulin	CALR	sp|P27797|CALR_HUMAN Calreticulin OS=Homo sapiens OX=9606 GN=CALR PE=1 SV=1	3	3	3	12.2	12.2	12.2	48.141	0.00087796	4.0582	75471000	5	0	0	0	0	5.8	0	0	0	0	0	0	0	3.4	0	5.8	0	0	3.4	0	0	0	0	0	0	0	0	0	0	0	0	0	0	0	0
D6R938;E9PBG7;E9PF82;Q13557-8;Q13557-12;Q13557-10;Q13557;Q13557-6;Q13557-11;E9PBE8;E7EQE4;H7BXS4;Q8WU40;Q5SWX3;A0A2Q3DQE3;Q13554-7;Q13554-4;Q13557-9;Q13554-6;Q13555-10;Q13557-5;Q13554-3;Q13557-3;Q13554-8;Q13554-5;Q13557-4;Q13555-3;Q13555-5;Q13555-4;Q13555-7;Q13555-11;Q13555-9;Q13554-2;Q13555-2;Q13555-8;Q13555;Q13555-6;Q13554;D6RHX9;E7ETC9;H0Y9J2;Q9UQM7;Q9UQM7-2	D6R938;E9PBG7;E9PF82;Q13557-8;Q13557-12;Q13557-10;Q13557;Q13557-6;Q13557-11;E9PBE8;E7EQE4;H7BXS4;Q8WU40;Q5SWX3;A0A2Q3DQE3;Q13554-7;Q13554-4;Q13557-9;Q13554-6;Q13555-10;Q13557-5;Q13554-3;Q13557-3;Q13554-8;Q13554-5;Q13557-4;Q13555-3;Q13555-5;Q13555-4;Q13555-7;Q13555-11;Q13555-9;Q13554-2;Q13555-2;Q13555-8;Q13555;Q13555-6;Q13554	Calcium/calmodulin-dependent protein kinase type II subunit delta;Calcium/calmodulin-dependent protein kinase type II subunit beta;Calcium/calmodulin-dependent protein kinase type II subunit gamma	CAMK2D;CAMK2B;CAMK2G	tr|D6R938|D6R938_HUMAN Calcium/calmodulin-dependent protein kinase (CaM kinase) II delta, isoform CRA_e OS=Homo sapiens OX=9606 GN=CAMK2D PE=1 SV=1;tr|E9PBG7|E9PBG7_HUMAN Calcium/calmodulin-dependent protein kinase type II subunit delta OS=Homo sapiens OX=	3	3	3	11.6	11.6	11.6	56.298	0	7.7638	152040000	8	11.6	5.6	5.6	2.4	2.4	0	0	2.4	8.4	5.6	5.6	5.6	2.4	8.4	2.4	2.4	2.4	0	2.4	0	8620300	10871000	0	0	0	0	0	0	0	7596800	0	9983800	0	0
Q86VP6;Q86VP6-2;A0A0C4DGH5;H0YH27;Q86VP6-3	Q86VP6;Q86VP6-2;A0A0C4DGH5	Cullin-associated NEDD8-dissociated protein 1	CAND1	sp|Q86VP6|CAND1_HUMAN Cullin-associated NEDD8-dissociated protein 1 OS=Homo sapiens OX=9606 GN=CAND1 PE=1 SV=2;sp|Q86VP6-2|CAND1_HUMAN Isoform 2 of Cullin-associated NEDD8-dissociated protein 1 OS=Homo sapiens OX=9606 GN=CAND1;tr|A0A0C4DGH5|A0A0C4DGH5_HUMA	21	21	21	27.1	27.1	27.1	136.37	0	323.31	1781200000	120	2.4	23.6	13.5	20.3	13.2	2.6	1.1	2.4	8.3	17.9	11.6	18.5	13.7	6.1	7.7	11.5	1.3	2.8	15.8	1.3	14071000	195390000	168920000	121430000	63724000	14351000	0	26448000	45409000	93942000	68665000	119060000	80460000	23042000
P27824;P27824-2;P27824-3;H0Y9Q7;D6RGY2;D6RFL1;D6RB85;D6RDP7;H0Y9H1;D6RAQ8;D6RAU8;D6RHJ3;D6RD16	P27824;P27824-2;P27824-3	Calnexin	CANX	sp|P27824|CALX_HUMAN Calnexin OS=Homo sapiens OX=9606 GN=CANX PE=1 SV=2;sp|P27824-2|CALX_HUMAN Isoform 2 of Calnexin OS=Homo sapiens OX=9606 GN=CANX;sp|P27824-3|CALX_HUMAN Isoform 3 of Calnexin OS=Homo sapiens OX=9606 GN=CANX	14	14	14	25.5	25.5	25.5	67.567	0	323.31	6685400000	170	13.2	17.2	12	12.7	22.8	22.8	22.8	19.6	21.6	20.3	24.3	22.8	22.8	20.3	22.8	20.3	20.3	16.4	20.6	10.6	92385000	80712000	91503000	59999000	294730000	247950000	299200000	275100000	289080000	233450000	326220000	192120000	237200000	264990000
Q01518-2;Q01518	Q01518-2;Q01518	Adenylyl cyclase-associated protein 1	CAP1	sp|Q01518-2|CAP1_HUMAN Isoform 2 of Adenylyl cyclase-associated protein 1 OS=Homo sapiens OX=9606 GN=CAP1;sp|Q01518|CAP1_HUMAN Adenylyl cyclase-associated protein 1 OS=Homo sapiens OX=9606 GN=CAP1 PE=1 SV=5	2	2	2	6.1	6.1	6.1	51.83	0	21.491	32516000	4	0	0	0	0	0	3.8	0	0	3.8	0	0	0	0	0	0	0	0	2.3	0	0	0	0	0	0	0	0	0	0	0	0	0	0	0	0
E7EV01;O15484;A0A3B3IRX8;K7EP62;E9PS73	E7EV01;O15484;A0A3B3IRX8	Calpain-5	CAPN5	tr|E7EV01|E7EV01_HUMAN Calpain-5 OS=Homo sapiens OX=9606 GN=CAPN5 PE=1 SV=2;sp|O15484|CAN5_HUMAN Calpain-5 OS=Homo sapiens OX=9606 GN=CAPN5 PE=1 SV=2;tr|A0A3B3IRX8|A0A3B3IRX8_HUMAN Calpain-5 (Fragment) OS=Homo sapiens OX=9606 GN=CAPN5 PE=1 SV=1	14	14	14	23.8	23.8	23.8	77.469	0	135.19	5020700000	180	2.2	0	0	0	22.1	17.6	22.1	20	23.8	18.5	22.2	20.7	22.2	20	20.7	14	20.9	16.3	20	7.6	0	0	0	0	372340000	195990000	219900000	230830000	272680000	140680000	160270000	130320000	183930000	160710000
U3KQE2;K7EM73;K7EIV0;A0A075B7C0;K7ELJ7;A0A0C4DGQ5;P04632	U3KQE2;K7EM73;K7EIV0;A0A075B7C0;K7ELJ7;A0A0C4DGQ5;P04632	Calpain small subunit 1	CAPNS1	tr|U3KQE2|U3KQE2_HUMAN Calpain small subunit 1 (Fragment) OS=Homo sapiens OX=9606 GN=CAPNS1 PE=1 SV=1;tr|K7EM73|K7EM73_HUMAN Calpain small subunit 1 (Fragment) OS=Homo sapiens OX=9606 GN=CAPNS1 PE=1 SV=1;tr|K7EIV0|K7EIV0_HUMAN Calpain small subunit 1 (Frag	1	1	1	9.3	9.3	9.3	18.445	0.00082919	3.3951	183590000	12	0	9.3	0	9.3	9.3	9.3	9.3	9.3	9.3	9.3	9.3	9.3	9.3	9.3	9.3	9.3	9.3	9.3	9.3	0	0	0	0	0	0	0	0	5872700	0	0	0	0	0	0
P52907	P52907	F-actin-capping protein subunit alpha-1	CAPZA1	sp|P52907|CAZA1_HUMAN F-actin-capping protein subunit alpha-1 OS=Homo sapiens OX=9606 GN=CAPZA1 PE=1 SV=3	12	12	10	68.5	68.5	59.1	32.922	0	323.31	3384300000	186	64.3	55.2	48.3	55.2	43	25.2	25.2	22.4	43	55.2	48.3	48.3	52.4	35	52.4	40.2	25.5	30.4	48.6	0	188000000	204880000	149420000	163130000	99586000	72611000	67513000	71635000	80991000	119400000	156590000	156670000	109280000	69991000
P47755;C9JUG7;F8W9N7;A0A0D9SET8;P47755-2	P47755;C9JUG7;F8W9N7;A0A0D9SET8;P47755-2	F-actin-capping protein subunit alpha-2	CAPZA2	sp|P47755|CAZA2_HUMAN F-actin-capping protein subunit alpha-2 OS=Homo sapiens OX=9606 GN=CAPZA2 PE=1 SV=3;tr|C9JUG7|C9JUG7_HUMAN F-actin-capping protein subunit alpha OS=Homo sapiens OX=9606 GN=CAPZA2 PE=1 SV=1;tr|F8W9N7|F8W9N7_HUMAN F-actin-capping protei	8	6	6	49.3	39.9	39.9	32.949	0	238.56	1196300000	76	40.2	49.3	34.6	40.2	21.3	15.7	9.4	9.4	35	40.2	43.7	40.2	34.6	34.6	34.6	22.7	29.4	22	34.6	6.3	76575000	73860000	48507000	56105000	27862000	0	0	0	47389000	53029000	56315000	59394000	41484000	42456000
B1AK87;B1AK88;P47756-2;P47756;B1AK85	B1AK87;B1AK88;P47756-2;P47756;B1AK85	F-actin-capping protein subunit beta	CAPZB	tr|B1AK87|B1AK87_HUMAN F-actin-capping protein subunit beta OS=Homo sapiens OX=9606 GN=CAPZB PE=1 SV=1;tr|B1AK88|B1AK88_HUMAN F-actin-capping protein subunit beta OS=Homo sapiens OX=9606 GN=CAPZB PE=1 SV=1;sp|P47756-2|CAPZB_HUMAN Isoform 2 of F-actin-cappi	8	8	8	31.9	31.9	31.9	29.295	0	25.11	1384400000	80	31.9	26.9	26.5	26.9	26.5	18.1	9.2	6.2	21.2	26.5	26.9	26.9	21.2	16.2	23.5	21.2	23.5	15	23.8	0	86391000	79192000	58870000	59698000	40521000	21804000	32152000	0	37276000	50996000	46892000	48789000	61578000	30901000
A0A2U3TZM1;A0A2R8YE77;O14936-3;O14936;A0A2U3TZN6;A0A2U3TZM4;A0A2R8Y6F8;O14936-4;O14936-6;O14936-2;A0A2R8Y3B3;A0A2R8YFN5;A0A2R8YEK3;Q5JS72;Q5JS74;O14936-5;A0A2R8YEJ7;Q5JS79;A0A2R8Y6D8;A0A2R8YGH2;A0A2R8Y4K4;A0A2R8Y7X6	A0A2U3TZM1;A0A2R8YE77;O14936-3;O14936;A0A2U3TZN6;A0A2U3TZM4;A0A2R8Y6F8;O14936-4;O14936-6;O14936-2;A0A2R8Y3B3;A0A2R8YFN5;A0A2R8YEK3;Q5JS72;Q5JS74;O14936-5	Peripheral plasma membrane protein CASK	CASK	tr|A0A2U3TZM1|A0A2U3TZM1_HUMAN Peripheral plasma membrane protein CASK OS=Homo sapiens OX=9606 GN=CASK PE=1 SV=1;tr|A0A2R8YE77|A0A2R8YE77_HUMAN Calcium/calmodulin-dependent serine protein kinase (MAGUK family), isoform CRA_c OS=Homo sapiens OX=9606 GN=CASK	8	8	8	11.7	11.7	11.7	103.16	0	16.211	150910000	17	1.3	0	0	1.3	6.9	1.3	2.3	1.3	8.8	4.6	5.5	4.7	7	0	0	0	0	0	2	0	0	0	0	0	21509000	0	9099300	0	19036000	7448600	8541500	7039700	12301000	0
P31944	P31944	Caspase-14;Caspase-14 subunit p17, mature form;Caspase-14 subunit p10, mature form;Caspase-14 subunit p20, intermediate form;Caspase-14 subunit p8, intermediate form	CASP14	sp|P31944|CASPE_HUMAN Caspase-14 OS=Homo sapiens OX=9606 GN=CASP14 PE=1 SV=2	6	6	6	26	26	26	27.679	0	104.17	268930000	24	0	0	0	0	9.1	9.1	0	0	9.1	3.3	0	0	0	0	0	5.8	3.3	9.1	0	0	0	0	0	0	21240000	13750000	0	0	17499000	0	0	0	0	0
P04040	P04040	Catalase	CAT	sp|P04040|CATA_HUMAN Catalase OS=Homo sapiens OX=9606 GN=CAT PE=1 SV=3	6	6	6	16.3	16.3	16.3	59.755	0	9.8382	292980000	22	2.8	2.8	7.4	0	7.2	0	0	0	10.2	10.2	0	2.8	7.2	3	2.3	0	3	14	0	0	0	0	20033000	0	22119000	0	0	0	22508000	16214000	0	0	23072000	0
E9PQ63;A8MTM1;P16152-2;P16152;O75828	E9PQ63;A8MTM1;P16152-2;P16152;O75828	Carbonyl reductase [NADPH] 1;Carbonyl reductase [NADPH] 3	CBR1;CBR3	tr|E9PQ63|E9PQ63_HUMAN Carbonyl reductase [NADPH] 1 OS=Homo sapiens OX=9606 GN=CBR1 PE=1 SV=1;tr|A8MTM1|A8MTM1_HUMAN Carbonyl reductase [NADPH] 1 OS=Homo sapiens OX=9606 GN=CBR1 PE=1 SV=1;sp|P16152-2|CBR1_HUMAN Isoform 2 of Carbonyl reductase [NADPH] 1 OS=	1	1	1	7.3	7.3	7.3	19.022	0.0041408	2.1365	49169000	11	7.3	0	7.3	0	7.3	7.3	0	0	7.3	7.3	0	0	7.3	7.3	0	0	0	0	0	0	0	0	0	0	0	2886900	0	0	0	0	0	0	0	0
P0DN79;P35520;P35520-2;C9JMA6;H7C2H4	P0DN79;P35520;P35520-2	Cystathionine beta-synthase	CBS	sp|P0DN79|CBSL_HUMAN Cystathionine beta-synthase-like protein OS=Homo sapiens OX=9606 GN=CBSL PE=1 SV=1;sp|P35520|CBS_HUMAN Cystathionine beta-synthase OS=Homo sapiens OX=9606 GN=CBS PE=1 SV=2;sp|P35520-2|CBS_HUMAN Isoform 2 of Cystathionine beta-synthase	5	5	5	11.6	11.6	11.6	60.586	0	10.271	366260000	41	9.8	11.6	9.8	5.4	9.8	3.1	7.4	3.1	9.8	11.6	7.4	7.4	11.6	11.6	7.8	0	7.8	0	3.1	0	19750000	11912000	20239000	8178300	9489700	0	11704000	0	12788000	15460000	11213000	10325000	23600000	22035000
Q8N163-2;Q8N163;G3V119;H0YB24;H0YC69;E5RFJ3;H0YC58;E5RGU7;E5RHJ4	Q8N163-2;Q8N163;G3V119;H0YB24	Cell cycle and apoptosis regulator protein 2	CCAR2	sp|Q8N163-2|CCAR2_HUMAN Isoform 2 of Cell cycle and apoptosis regulator protein 2 OS=Homo sapiens OX=9606 GN=CCAR2;sp|Q8N163|CCAR2_HUMAN Cell cycle and apoptosis regulator protein 2 OS=Homo sapiens OX=9606 GN=CCAR2 PE=1 SV=2;tr|G3V119|G3V119_HUMAN Cell cyc	9	9	9	16.4	16.4	16.4	103.14	0	287.24	449750000	54	4.4	2.6	3.5	3.5	3.5	3.5	5.2	1.6	5.2	3.5	3.5	4.4	2.6	2.6	1.6	6.2	1.6	2.6	8	7.9	10612000	12472000	14191000	17763000	11735000	20304000	16264000	0	13936000	13013000	11810000	18572000	11201000	14393000
Q96CT7;M0R2F5	Q96CT7;M0R2F5	Coiled-coil domain-containing protein 124	CCDC124	sp|Q96CT7|CC124_HUMAN Coiled-coil domain-containing protein 124 OS=Homo sapiens OX=9606 GN=CCDC124 PE=1 SV=1;tr|M0R2F5|M0R2F5_HUMAN Coiled-coil domain-containing protein 124 (Fragment) OS=Homo sapiens OX=9606 GN=CCDC124 PE=1 SV=8	2	2	2	12.1	12.1	12.1	25.835	0	4.1903	11082000	1	0	0	0	0	0	0	0	0	0	0	0	0	0	0	0	0	0	0	0	0	0	0	0	0	0	0	0	0	0	0	0	0	0	0
P51684	P51684	C-C chemokine receptor type 6	CCR6	sp|P51684|CCR6_HUMAN C-C chemokine receptor type 6 OS=Homo sapiens OX=9606 GN=CCR6 PE=1 SV=2	2	2	2	5.6	5.6	5.6	42.494	0.00074794	2.6773	81218000	3	0	0	0	0	2.4	0	0	0	2.4	5.6	2.4	2.4	0	0	0	0	5.6	0	0	0	0	0	0	0	0	0	0	0	0	0	0	0	0	0
P78371-2;P78371;F8VQ14;F5GWF6	P78371-2;P78371;F8VQ14;F5GWF6	T-complex protein 1 subunit beta	CCT2	sp|P78371-2|TCPB_HUMAN Isoform 2 of T-complex protein 1 subunit beta OS=Homo sapiens OX=9606 GN=CCT2;sp|P78371|TCPB_HUMAN T-complex protein 1 subunit beta OS=Homo sapiens OX=9606 GN=CCT2 PE=1 SV=4;tr|F8VQ14|F8VQ14_HUMAN T-complex protein 1 subunit beta OS=	8	8	8	22.7	22.7	22.7	52.717	0	115.98	1328000000	105	12.3	19.7	19.7	16.6	14.8	9.8	9.8	7.6	16.6	20.3	16.6	19.7	14.8	14.1	16.6	12.5	14.1	12.3	14.1	5.1	29683000	34344000	54822000	36053000	36052000	39685000	49050000	45478000	32585000	42125000	37591000	34474000	45275000	47627000
P49368;B4DUR8;P49368-2;E9PRC8;Q5SZX6;Q5SZX9;E9PQ35;E9PM09;Q5SZW8	P49368;B4DUR8;P49368-2	T-complex protein 1 subunit gamma	CCT3	sp|P49368|TCPG_HUMAN T-complex protein 1 subunit gamma OS=Homo sapiens OX=9606 GN=CCT3 PE=1 SV=4;tr|B4DUR8|B4DUR8_HUMAN T-complex protein 1 subunit gamma OS=Homo sapiens OX=9606 GN=CCT3 PE=1 SV=1;sp|P49368-2|TCPG_HUMAN Isoform 2 of T-complex protein 1 subu	9	9	9	19.4	19.4	19.4	60.533	0	12.326	1145900000	64	6.1	5.9	14.1	7.9	6.1	3.9	3.7	3.7	7.3	9.7	9.5	14.1	13.4	9.9	15.8	4	5.9	6.1	6.1	6.1	26659000	30117000	39912000	27429000	30035000	38845000	36951000	32591000	38587000	44198000	35637000	39117000	30491000	40817000
P50991;P50991-2	P50991;P50991-2	T-complex protein 1 subunit delta	CCT4	sp|P50991|TCPD_HUMAN T-complex protein 1 subunit delta OS=Homo sapiens OX=9606 GN=CCT4 PE=1 SV=4;sp|P50991-2|TCPD_HUMAN Isoform 2 of T-complex protein 1 subunit delta OS=Homo sapiens OX=9606 GN=CCT4	10	10	10	22.1	22.1	22.1	57.924	0	36.89	2188400000	35	4.5	16.9	10.9	16.5	3.5	1.5	0	6.7	1.5	16.5	9.6	11.7	9.3	3.9	14.1	14.1	1.5	5.9	19.1	0	0	102120000	0	158770000	0	0	0	106550000	0	92001000	106340000	157530000	94005000	0
B7ZAR1;E9PCA1;P48643;E7ENZ3;P48643-2	B7ZAR1;E9PCA1;P48643;E7ENZ3;P48643-2	T-complex protein 1 subunit epsilon	CCT5	tr|B7ZAR1|B7ZAR1_HUMAN T-complex protein 1 subunit epsilon OS=Homo sapiens OX=9606 GN=CCT5 PE=1 SV=1;tr|E9PCA1|E9PCA1_HUMAN T-complex protein 1 subunit epsilon OS=Homo sapiens OX=9606 GN=CCT5 PE=1 SV=1;sp|P48643|TCPE_HUMAN T-complex protein 1 subunit epsil	3	3	3	9.7	9.7	9.7	55.348	0	255.32	72264000	5	0	0	2.2	0	2.2	0	0	0	0	0	0	2.2	3.8	2.2	2.2	2.2	2.2	2.2	2.2	0	0	0	0	0	0	0	0	0	0	0	0	0	0	0
P40227;P40227-2;Q92526-2;Q92526-3;Q92526	P40227;P40227-2	T-complex protein 1 subunit zeta	CCT6A	sp|P40227|TCPZ_HUMAN T-complex protein 1 subunit zeta OS=Homo sapiens OX=9606 GN=CCT6A PE=1 SV=3;sp|P40227-2|TCPZ_HUMAN Isoform 2 of T-complex protein 1 subunit zeta OS=Homo sapiens OX=9606 GN=CCT6A	7	7	7	20.3	20.3	20.3	58.024	0	237.62	529470000	50	4	18.1	16.6	15.1	10.4	4	7.9	4	6.4	18.1	5.5	14.1	15.6	10.4	7.9	4	4	4	7.9	0	0	19996000	26709000	22355000	13986000	0	14137000	0	16846000	25068000	17689000	20759000	14084000	20976000
Q99832-3;Q99832;F8WAM2;Q99832-4;Q99832-2	Q99832-3;Q99832;F8WAM2;Q99832-4	T-complex protein 1 subunit eta	CCT7	sp|Q99832-3|TCPH_HUMAN Isoform 3 of T-complex protein 1 subunit eta OS=Homo sapiens OX=9606 GN=CCT7;sp|Q99832|TCPH_HUMAN T-complex protein 1 subunit eta OS=Homo sapiens OX=9606 GN=CCT7 PE=1 SV=2;tr|F8WAM2|F8WAM2_HUMAN T-complex protein 1 subunit eta (Fragm	4	4	4	9	9	9	54.804	0.00087873	4.0657	399640000	13	2	2	3.8	3.8	3.8	2	2	3.8	3.8	3.8	3.8	3.8	3.8	3.8	3.8	3.8	3.8	3.8	3.8	2	0	0	12608000	11193000	13423000	0	0	15028000	13432000	14674000	12950000	12119000	19249000	16496000
P50990-2;P50990;H7C4C8;P50990-3;H7C2U0	P50990-2;P50990;H7C4C8;P50990-3	T-complex protein 1 subunit theta	CCT8	sp|P50990-2|TCPQ_HUMAN Isoform 2 of T-complex protein 1 subunit theta OS=Homo sapiens OX=9606 GN=CCT8;sp|P50990|TCPQ_HUMAN T-complex protein 1 subunit theta OS=Homo sapiens OX=9606 GN=CCT8 PE=1 SV=4;tr|H7C4C8|H7C4C8_HUMAN T-complex protein 1 subunit theta	6	6	6	18.3	18.3	18.3	57.645	0	68.845	840310000	45	4.7	6.6	8.9	1.9	2.8	0	3.8	0	1.9	11.5	13.4	6.6	4.7	6.6	8.9	1.9	6.6	1.9	6	0	33400000	22918000	22844000	0	0	0	30617000	0	0	29010000	26883000	22971000	32369000	41782000
K4DIA7;E9PMR4;P48509;E9PRJ3	K4DIA7;E9PMR4;P48509;E9PRJ3	Tetraspanin;CD151 antigen	CD151	tr|K4DIA7|K4DIA7_HUMAN Tetraspanin (Fragment) OS=Homo sapiens OX=9606 GN=CD151 PE=1 SV=1;tr|E9PMR4|E9PMR4_HUMAN Tetraspanin OS=Homo sapiens OX=9606 GN=CD151 PE=1 SV=1;sp|P48509|CD151_HUMAN CD151 antigen OS=Homo sapiens OX=9606 GN=CD151 PE=1 SV=3;tr|E9PRJ3|	3	3	3	11.7	11.7	11.7	25.588	0	75.265	11483000000	89	4.3	0	0	0	11.7	11.7	11.7	11.7	11.7	11.7	11.7	11.7	11.7	7.4	11.7	7.4	11.7	7.4	7.4	7.4	0	0	0	0	687740000	234880000	587490000	458840000	750370000	328510000	472350000	352630000	290950000	265410000
A0A0C4DGH0;Q5ZPR3-3;Q5ZPR3-4;Q5ZPR3;H0YK40;H0YK59;H0YL10;Q5ZPR3-2;H0YLT8;H0YN85	A0A0C4DGH0;Q5ZPR3-3;Q5ZPR3-4;Q5ZPR3;H0YK40;H0YK59;H0YL10;Q5ZPR3-2	CD276 antigen	CD276	tr|A0A0C4DGH0|A0A0C4DGH0_HUMAN CD276 antigen OS=Homo sapiens OX=9606 GN=CD276 PE=1 SV=1;sp|Q5ZPR3-3|CD276_HUMAN Isoform 3 of CD276 antigen OS=Homo sapiens OX=9606 GN=CD276;sp|Q5ZPR3-4|CD276_HUMAN Isoform 4 of CD276 antigen OS=Homo sapiens OX=9606 GN=CD276;	5	5	5	17.5	17.5	17.5	41.767	0	323.31	2622700000	62	4.6	0	0	0	17.5	13.9	9.5	13.9	17.5	17.5	17.5	14.9	13.1	9.5	9.5	7.2	13.9	7	9.5	7	0	0	0	0	114920000	96986000	103800000	72836000	202010000	106530000	132490000	81623000	74415000	69751000
O60449-3;O60449-2;Q8IX05;A0A087WT00;Q8IX05-2	O60449-3;O60449-2;Q8IX05;A0A087WT00;Q8IX05-2	CD302 antigen	CD302	sp|O60449-3|LY75_HUMAN Isoform 3 of Lymphocyte antigen 75 OS=Homo sapiens OX=9606 GN=LY75;sp|O60449-2|LY75_HUMAN Isoform 2 of Lymphocyte antigen 75 OS=Homo sapiens OX=9606 GN=LY75;sp|Q8IX05|CD302_HUMAN CD302 antigen OS=Homo sapiens OX=9606 GN=CD302 PE=1 SV	2	2	2	1.5	1.5	1.5	209.44	0	9.5504	236070000	3	0	0	0	0	1.5	0.4	1.5	0.4	1.5	1.5	1.5	1.5	0.4	0.4	0.4	0.4	0.4	0.4	0.4	0	0	0	0	0	10928000	0	8584100	0	12671000	10186000	7141500	10435000	0	0
P28907;H0Y950;P28907-2	P28907;H0Y950	ADP-ribosyl cyclase/cyclic ADP-ribose hydrolase 1	CD38	sp|P28907|CD38_HUMAN ADP-ribosyl cyclase/cyclic ADP-ribose hydrolase 1 OS=Homo sapiens OX=9606 GN=CD38 PE=1 SV=2;tr|H0Y950|H0Y950_HUMAN ADP-ribosyl cyclase/cyclic ADP-ribose hydrolase 1 (Fragment) OS=Homo sapiens OX=9606 GN=CD38 PE=1 SV=8	10	10	10	36.7	36.7	36.7	34.328	0	237.43	5625500000	86	4.3	4.3	0	0	32.7	18.3	17.3	11	21.3	29.3	26.7	25.3	17	14.3	17	14.3	32.7	14.3	25.7	14.3	0	0	0	0	266740000	146250000	191530000	216770000	256990000	155390000	210370000	186490000	216040000	228240000
H0YD13;H0Y2P0;P16070-18;P16070-12;P16070-14;P16070-13;P16070-11;P16070-10;P16070-16;P16070-8;P16070-17;P16070-6;P16070-4;P16070-3;P16070-7;P16070-5;P16070;H0YE40;J3KN83;H0YDX6;H0YD17;H0YDW7;H0YCV9;H0Y5E4;P16070-15;P16070-9	H0YD13;H0Y2P0;P16070-18;P16070-12;P16070-14;P16070-13;P16070-11;P16070-10;P16070-16;P16070-8;P16070-17;P16070-6;P16070-4;P16070-3;P16070-7;P16070-5;P16070;H0YE40	CD44 antigen	CD44	tr|H0YD13|H0YD13_HUMAN CD44 antigen OS=Homo sapiens OX=9606 GN=CD44 PE=1 SV=2;tr|H0Y2P0|H0Y2P0_HUMAN CD44 antigen (Fragment) OS=Homo sapiens OX=9606 GN=CD44 PE=1 SV=1;sp|P16070-18|CD44_HUMAN Isoform 18 of CD44 antigen OS=Homo sapiens OX=9606 GN=CD44;sp|P16	5	5	5	29.1	29.1	29.1	22.683	0	45.685	1294700000	73	0	0	0	0	19.9	12.1	12.1	17.5	25.2	25.2	17.5	19.9	12.1	12.1	12.1	5.8	21.4	12.1	17.5	5.8	0	0	0	0	60617000	37805000	44691000	35949000	106490000	52922000	69367000	34998000	27970000	28753000
P15529-15;P15529-12;P15529-14;P15529-11;P15529-13;P15529-10;P15529;P15529-9;P15529-8	P15529-15;P15529-12;P15529-14;P15529-11;P15529-13;P15529-10;P15529;P15529-9;P15529-8	Membrane cofactor protein	CD46	sp|P15529-15|MCP_HUMAN Isoform K of Membrane cofactor protein OS=Homo sapiens OX=9606 GN=CD46;sp|P15529-12|MCP_HUMAN Isoform E of Membrane cofactor protein OS=Homo sapiens OX=9606 GN=CD46;sp|P15529-14|MCP_HUMAN Isoform I of Membrane cofactor protein OS=Hom	5	2	2	12.1	3.2	3.2	39.313	0	9.5879	2181500000	48	0	0	0	0	7.8	7.5	7.5	5.2	12.1	7.8	7.8	7.8	7.8	5.5	7.5	7.5	7.8	7.5	9.8	7.5	0	0	0	0	122250000	57061000	64275000	53550000	137690000	81292000	96018000	107790000	60400000	52893000
P15529-7;P15529-4;P15529-6;P15529-3;P15529-5;P15529-2;P15529-16;R4GN18	P15529-7;P15529-4;P15529-6;P15529-3;P15529-5;P15529-2;P15529-16	Membrane cofactor protein	CD46	sp|P15529-7|MCP_HUMAN Isoform L of Membrane cofactor protein OS=Homo sapiens OX=9606 GN=CD46;sp|P15529-4|MCP_HUMAN Isoform F of Membrane cofactor protein OS=Homo sapiens OX=9606 GN=CD46;sp|P15529-6|MCP_HUMAN Isoform J of Membrane cofactor protein OS=Homo s	5	5	2	14.6	14.6	5.9	39.803	0	323.31	5403400000	58	0	0	0	0	8.2	8.2	8.2	5.9	12.4	10.4	8.2	8.2	8.2	8.2	10.4	8.2	10.4	8.2	10.1	8.2	0	0	0	0	309780000	131920000	167870000	189030000	467860000	292340000	322880000	214020000	120430000	106600000
F8VNT9;F8VV56;F8W022;F8VWK8;P08962-3;P08962-2;P08962	F8VNT9;F8VV56;F8W022;F8VWK8;P08962-3;P08962-2;P08962	Tetraspanin;CD63 antigen	CD63	tr|F8VNT9|F8VNT9_HUMAN CD63 antigen (Fragment) OS=Homo sapiens OX=9606 GN=CD63 PE=1 SV=1;tr|F8VV56|F8VV56_HUMAN CD63 antigen OS=Homo sapiens OX=9606 GN=CD63 PE=1 SV=1;tr|F8W022|F8W022_HUMAN Tetraspanin (Fragment) OS=Homo sapiens OX=9606 GN=CD63 PE=1 SV=1;t	2	2	2	13.5	13.5	13.5	14.265	0	316.53	7624700000	22	7.5	13.5	7.5	13.5	7.5	13.5	7.5	13.5	13.5	7.5	7.5	13.5	13.5	13.5	13.5	13.5	13.5	13.5	13.5	7.5	0	56345000	0	51670000	0	249090000	0	229460000	315700000	0	0	259240000	253740000	301070000
J3QLM0;P09564	J3QLM0;P09564	T-cell antigen CD7	CD7	tr|J3QLM0|J3QLM0_HUMAN T-cell antigen CD7 OS=Homo sapiens OX=9606 GN=CD7 PE=1 SV=1;sp|P09564|CD7_HUMAN T-cell antigen CD7 OS=Homo sapiens OX=9606 GN=CD7 PE=1 SV=1	1	1	1	10.4	10.4	10.4	23.041	0	27.626	1234700000	29	0	0	0	0	10.4	0	10.4	10.4	10.4	10.4	0	10.4	10.4	10.4	10.4	0	10.4	10.4	0	0	0	0	0	0	0	0	0	87946000	0	0	0	0	0	0
P60033;E9PRJ8;H0YDL9;H0YDJ9;A6NMH8;E9PJK1;E9PIF1;H0YEE2;E9PM31;E9PQV4	P60033;E9PRJ8;H0YDL9;H0YDJ9;A6NMH8;E9PJK1;E9PIF1	CD81 antigen;Tetraspanin	CD81	sp|P60033|CD81_HUMAN CD81 antigen OS=Homo sapiens OX=9606 GN=CD81 PE=1 SV=1;tr|E9PRJ8|E9PRJ8_HUMAN Tetraspanin (Fragment) OS=Homo sapiens OX=9606 GN=CD81 PE=1 SV=1;tr|H0YDL9|H0YDL9_HUMAN Tetraspanin (Fragment) OS=Homo sapiens OX=9606 GN=CD81 PE=1 SV=1;tr|H	6	6	6	38.6	38.6	38.6	25.809	0	323.31	87429000000	476	11.9	11.9	11.9	8.5	35.2	35.2	28.4	28.4	31.8	28.4	28.4	28.4	28.4	25	25	25	28.4	28.4	28.4	28.4	34375000	17144000	21833000	0	3240300000	2452700000	3876300000	2486000000	6891900000	3069200000	4097900000	3030700000	885330000	1546100000
P48960-2;P48960-3;P48960;K7EPE8;M0QY55;B4DWB8;M0R0K5;Q9UHX3-4;Q9UHX3-6;Q9UHX3-3;Q9UHX3-2;Q9UHX3	P48960-2;P48960-3;P48960	CD97 antigen;CD97 antigen subunit alpha;CD97 antigen subunit beta	CD97	sp|P48960-2|CD97_HUMAN Isoform 2 of CD97 antigen OS=Homo sapiens OX=9606 GN=CD97;sp|P48960-3|CD97_HUMAN Isoform 3 of CD97 antigen OS=Homo sapiens OX=9606 GN=CD97;sp|P48960|CD97_HUMAN CD97 antigen OS=Homo sapiens OX=9606 GN=CD97 PE=1 SV=4	9	9	9	18.6	18.6	18.6	81.742	0	323.31	4295300000	107	0	0	0	0	16.3	9.3	8.2	7.3	17.5	9	9	14.3	12.9	7.1	10.9	0	18.6	12	9.3	0	0	0	0	0	318270000	71545000	149170000	137090000	282560000	120090000	70016000	71942000	154830000	138290000
P14209;A0A096LP69;P14209-3;A8MQT7;P14209-2	P14209;A0A096LP69;P14209-3;A8MQT7;P14209-2	CD99 antigen	CD99	sp|P14209|CD99_HUMAN CD99 antigen OS=Homo sapiens OX=9606 GN=CD99 PE=1 SV=1;tr|A0A096LP69|A0A096LP69_HUMAN CD99 antigen OS=Homo sapiens OX=9606 GN=CD99 PE=1 SV=1;sp|P14209-3|CD99_HUMAN Isoform 3 of CD99 antigen OS=Homo sapiens OX=9606 GN=CD99;tr|A8MQT7|A8M	4	4	4	45.4	45.4	45.4	18.848	0	27.406	2136200000	64	0	0	0	0	45.4	13	28.6	28.6	45.4	45.4	45.4	28.6	45.4	28.6	45.4	5.4	45.4	28.6	45.4	13	0	0	0	0	105930000	38541000	58811000	42127000	158680000	50202000	98497000	61752000	91033000	76420000
H0Y4H3;A0A0U1RQT8;Q8TCZ2-3;Q8TCZ2-2;Q8TCZ2;Q8TCZ2-5	H0Y4H3;A0A0U1RQT8;Q8TCZ2-3;Q8TCZ2-2;Q8TCZ2;Q8TCZ2-5	CD99 antigen-like protein 2	CD99L2	tr|H0Y4H3|H0Y4H3_HUMAN CD99 antigen-like protein 2 (Fragment) OS=Homo sapiens OX=9606 GN=CD99L2 PE=1 SV=2;tr|A0A0U1RQT8|A0A0U1RQT8_HUMAN CD99 antigen-like protein 2 (Fragment) OS=Homo sapiens OX=9606 GN=CD99L2 PE=1 SV=1;sp|Q8TCZ2-3|C99L2_HUMAN Isoform 3 of	1	1	1	9.6	9.6	9.6	16.493	0.0040513	2.0284	0	1	0	0	0	0	0	0	0	0	0	0	0	0	0	0	0	0	0	0	0	0	0	0	0	0	0	0	0	0	0	0	0	0	0	0
Q5JYX0;P60953-1;P60953;A0A494C1M1;A0A494BZX6	Q5JYX0;P60953-1;P60953;A0A494C1M1;A0A494BZX6	Cell division control protein 42 homolog	CDC42	tr|Q5JYX0|Q5JYX0_HUMAN Cell division control protein 42 homolog (Fragment) OS=Homo sapiens OX=9606 GN=CDC42 PE=1 SV=1;sp|P60953-1|CDC42_HUMAN Isoform 1 of Cell division control protein 42 homolog OS=Homo sapiens OX=9606 GN=CDC42;sp|P60953|CDC42_HUMAN Cell	2	2	2	23.5	23.5	23.5	15.18	0.0041812	2.1889	291250000	25	0	8.1	8.1	0	8.1	0	8.1	0	23.5	23.5	23.5	8.1	8.1	0	23.5	23.5	23.5	0	8.1	8.1	0	7483300	0	0	18363000	0	0	0	18867000	13810000	19554000	8696800	22804000	0
Q00587-2;Q00587;B0QYC6;B0QYC7;B0QYC8	Q00587-2;Q00587	Cdc42 effector protein 1	CDC42EP1	sp|Q00587-2|BORG5_HUMAN Isoform 2 of Cdc42 effector protein 1 OS=Homo sapiens OX=9606 GN=CDC42EP1;sp|Q00587|BORG5_HUMAN Cdc42 effector protein 1 OS=Homo sapiens OX=9606 GN=CDC42EP1 PE=1 SV=1	6	6	6	25.8	25.8	25.8	39.686	0	17.364	1373500000	88	15.9	25.8	25.8	25.8	8.3	13	11.7	13	15.9	18.2	22.9	22.9	17.2	12.5	25.8	20.6	12.5	9.6	17.7	9.6	17863000	33210000	42907000	45995000	39466000	41290000	44719000	67701000	33209000	37635000	47078000	38323000	44448000	36873000
D6REL0;Q9NRR3	D6REL0;Q9NRR3	CDC42 small effector protein 2	CDC42SE2	tr|D6REL0|D6REL0_HUMAN CDC42 small effector protein 2 OS=Homo sapiens OX=9606 GN=CDC42SE2 PE=1 SV=1;sp|Q9NRR3|C42S2_HUMAN CDC42 small effector protein 2 OS=Homo sapiens OX=9606 GN=CDC42SE2 PE=1 SV=1	1	1	1	33.3	33.3	33.3	5.8705	0.0014472	2.444	28944000	4	0	0	0	0	33.3	0	0	0	33.3	33.3	0	0	0	0	0	0	0	0	0	0	0	0	0	0	4760800	0	0	0	0	0	0	0	0	0
A0A3B3IRP5;Q6P1J9;A0A1B0GUB2;A0A2R8YHB3;A0A2R8Y640	A0A3B3IRP5;Q6P1J9;A0A1B0GUB2;A0A2R8YHB3	Parafibromin	CDC73	tr|A0A3B3IRP5|A0A3B3IRP5_HUMAN Parafibromin OS=Homo sapiens OX=9606 GN=CDC73 PE=1 SV=1;sp|Q6P1J9|CDC73_HUMAN Parafibromin OS=Homo sapiens OX=9606 GN=CDC73 PE=1 SV=1;tr|A0A1B0GUB2|A0A1B0GUB2_HUMAN Parafibromin OS=Homo sapiens OX=9606 GN=CDC73 PE=1 SV=1;tr|A	5	5	5	14.7	14.7	14.7	54.155	0	7.5855	286920000	7	2.3	4.6	6.6	6	0	6	0	0	6	2.3	6	6	3.7	3.7	6	6	3.7	8.3	11.8	0	0	0	0	0	0	0	0	0	0	0	0	0	0	0
A0A087WXI5;P12830;P12830-2;A0A087WX17;A0A087WU43;H3BNC6;H3BVI7	A0A087WXI5;P12830;P12830-2;A0A087WX17;A0A087WU43	Cadherin-1;E-Cad/CTF1;E-Cad/CTF2;E-Cad/CTF3	CDH1	tr|A0A087WXI5|A0A087WXI5_HUMAN Cadherin-1 OS=Homo sapiens OX=9606 GN=CDH1 PE=1 SV=1;sp|P12830|CADH1_HUMAN Cadherin-1 OS=Homo sapiens OX=9606 GN=CDH1 PE=1 SV=3;sp|P12830-2|CADH1_HUMAN Isoform 2 of Cadherin-1 OS=Homo sapiens OX=9606 GN=CDH1;tr|A0A087WX17|A0A	7	7	7	11.4	11.4	11.4	100.03	0	31.299	1051100000	57	0	1.3	1.3	1.3	6	2.9	3.1	1.3	11.4	4.7	4.7	6.3	6.9	3.1	3.1	1.3	10.1	3.1	2.9	0	0	0	0	0	44146000	0	0	0	42888000	26480000	23996000	30380000	56148000	35000000
Q12864;E7EN24	Q12864;E7EN24	Cadherin-17	CDH17	sp|Q12864|CAD17_HUMAN Cadherin-17 OS=Homo sapiens OX=9606 GN=CDH17 PE=2 SV=3;tr|E7EN24|E7EN24_HUMAN Cadherin-17 OS=Homo sapiens OX=9606 GN=CDH17 PE=1 SV=1	6	6	6	13	13	13	92.218	0	38.071	488860000	49	0	0	0	0	10.5	3.2	5.9	4.6	9.9	5.9	9.9	6	0	1.3	1.9	0	0	0	0	0	0	0	0	0	25876000	26819000	29334000	31944000	30171000	20074000	40175000	25442000	0	0
P19022-2;P19022	P19022-2;P19022	Cadherin-2	CDH2	sp|P19022-2|CADH2_HUMAN Isoform 2 of Cadherin-2 OS=Homo sapiens OX=9606 GN=CDH2;sp|P19022|CADH2_HUMAN Cadherin-2 OS=Homo sapiens OX=9606 GN=CDH2 PE=1 SV=4	2	2	2	3.5	3.5	3.5	97.039	0	11.585	361020000	29	0	2.1	3.5	3.5	3.5	0	2.1	3.5	3.5	3.5	3.5	3.5	1.5	3.5	1.5	3.5	3.5	3.5	3.5	0	0	0	3266200	6735700	17876000	0	0	15312000	26475000	17453000	17902000	20537000	0	10413000
Q5QPR4;A0A0D9SEI3;Q5QPR3;A0A0D9SER5;A0A0D9SEN2;P21127-6;P21127-9;Q9UQ88-4;P21127-8;Q9UQ88-3;Q9UQ88-2;P21127-3;P21127-2;Q9UQ88;P21127;Q9UQ88-5;Q9UQ88-10;P21127-12;P21127-4;P21127-5;P21127-10;Q9UQ88-9;Q9UQ88-8;E9PFJ2;A0A087WYI9;A0A087X1I0;J3KS35;E7ESP2	Q5QPR4;A0A0D9SEI3;Q5QPR3;A0A0D9SER5;A0A0D9SEN2;P21127-6;P21127-9;Q9UQ88-4;P21127-8;Q9UQ88-3;Q9UQ88-2;P21127-3;P21127-2;Q9UQ88;P21127;Q9UQ88-5;Q9UQ88-10;P21127-12;P21127-4;P21127-5;P21127-10;Q9UQ88-9	Cyclin-dependent kinase 11B;Cyclin-dependent kinase 11A	CDK11A;CDK11B	tr|Q5QPR4|Q5QPR4_HUMAN Cyclin-dependent kinase 11A OS=Homo sapiens OX=9606 GN=CDK11A PE=1 SV=1;tr|A0A0D9SEI3|A0A0D9SEI3_HUMAN Cyclin-dependent kinase 11B OS=Homo sapiens OX=9606 GN=CDK11B PE=1 SV=1;tr|Q5QPR3|Q5QPR3_HUMAN Cyclin-dependent kinase 11A OS=Homo	6	6	6	10.6	10.6	10.6	86.823	0	6.9963	179420000	16	0	1.7	0	1.7	1.7	1.7	0	0	0	1.7	0	1.7	1.3	1.3	1.3	1.3	1.3	6	10.6	1.3	0	0	0	0	0	0	0	0	0	0	0	0	0	0
Q2L6G8;G8JLG2;Q15517	Q2L6G8;G8JLG2;Q15517	Corneodesmosin	CDSN	tr|Q2L6G8|Q2L6G8_HUMAN CDSN OS=Homo sapiens OX=9606 GN=CDSN PE=1 SV=1;tr|G8JLG2|G8JLG2_HUMAN CDSN OS=Homo sapiens OX=9606 GN=CDSN PE=1 SV=1;sp|Q15517|CDSN_HUMAN Corneodesmosin OS=Homo sapiens OX=9606 GN=CDSN PE=1 SV=3	2	2	2	5.1	5.1	5.1	51.539	0	7.5477	374960000	13	0	0	0	0	3.4	3.4	3.4	0	3.4	3.4	0	0	3.4	0	0	0	3.4	5.1	0	0	0	0	0	0	0	0	0	0	0	0	0	0	0	0
P13688-2;P13688-8;P13688-10;P13688;P13688-3;P13688-4;P13688-11;P13688-9;P13688-6;P13688-5;M0R2K4;M0R109;P13688-7;P40198-2;P40199	P13688-2;P13688-8;P13688-10;P13688;P13688-3;P13688-4;P13688-11;P13688-9;P13688-6;P13688-5;M0R2K4;M0R109;P13688-7	Carcinoembryonic antigen-related cell adhesion molecule 1	CEACAM1	sp|P13688-2|CEAM1_HUMAN Isoform 2 of Carcinoembryonic antigen-related cell adhesion molecule 1 OS=Homo sapiens OX=9606 GN=CEACAM1;sp|P13688-8|CEAM1_HUMAN Isoform 8 of Carcinoembryonic antigen-related cell adhesion molecule 1 OS=Homo sapiens OX=9606 GN=CEAC	4	4	4	17.7	17.7	17.7	45.95	0	51.807	701050000	45	0	0	0	0	9.8	4.8	9.8	9.8	17.7	14.6	14.6	9.6	9.8	4.8	4.8	0	12.9	0	4.8	0	0	0	0	0	34022000	0	33759000	0	77810000	37444000	36193000	37064000	0	0
Q9BXW7-2;Q9BXW7	Q9BXW7-2;Q9BXW7	Cat eye syndrome critical region protein 5	CECR5	sp|Q9BXW7-2|HDHD5_HUMAN Isoform 1 of Haloacid dehalogenase-like hydrolase domain-containing 5 OS=Homo sapiens OX=9606 GN=HDHD5;sp|Q9BXW7|HDHD5_HUMAN Haloacid dehalogenase-like hydrolase domain-containing 5 OS=Homo sapiens OX=9606 GN=HDHD5 PE=1 SV=1	1	1	1	4.3	4.3	4.3	43.588	0.0090674	1.778	9640600	1	0	0	0	0	0	0	0	0	0	0	0	0	4.3	0	0	0	0	0	0	0	0	0	0	0	0	0	0	0	0	0	0	0	5721200	0
H3BQV8;A0A140TA63;P23141-3;P23141;P23141-2	H3BQV8;A0A140TA63;P23141-3;P23141;P23141-2	Liver carboxylesterase 1	CES1	tr|H3BQV8|H3BQV8_HUMAN Liver carboxylesterase 1 (Fragment) OS=Homo sapiens OX=9606 GN=CES1 PE=1 SV=2;tr|A0A140TA63|A0A140TA63_HUMAN Liver carboxylesterase 1 (Fragment) OS=Homo sapiens OX=9606 GN=CES1 PE=1 SV=1;sp|P23141-3|EST1_HUMAN Isoform 3 of Liver carb	1	1	1	16	16	16	14.856	0.00079936	3.11	5148900	1	0	0	0	0	0	0	0	0	0	0	0	0	0	0	0	0	0	0	0	0	0	0	0	0	0	0	0	0	0	0	0	0	0	0
G3V1A4;E9PK25;P23528;E9PP50;E9PQB7;E9PLJ3;E9PS23;Q9Y281-3;Q9Y281	G3V1A4;E9PK25;P23528;E9PP50;E9PQB7	Cofilin-1	CFL1	tr|G3V1A4|G3V1A4_HUMAN Cofilin 1 (Non-muscle), isoform CRA_a OS=Homo sapiens OX=9606 GN=CFL1 PE=1 SV=1;tr|E9PK25|E9PK25_HUMAN Cofilin-1 OS=Homo sapiens OX=9606 GN=CFL1 PE=1 SV=1;sp|P23528|COF1_HUMAN Cofilin-1 OS=Homo sapiens OX=9606 GN=CFL1 PE=1 SV=3;tr|E9	7	7	7	54.4	54.4	54.4	16.811	0	116.73	1143700000	68	53	47.7	35.6	27.5	24.2	24.2	18.8	8.1	21.5	26.8	14.8	37.6	22.8	32.9	15.4	27.5	26.2	20.8	20.8	13.4	66912000	45097000	44004000	23401000	32492000	29547000	19735000	0	46697000	39007000	26836000	33904000	63697000	36262000
Q9P2M7;Q9P2M7-2;A2A3M4;A6PVU7	Q9P2M7;Q9P2M7-2	Cingulin	CGN	sp|Q9P2M7|CING_HUMAN Cingulin OS=Homo sapiens OX=9606 GN=CGN PE=1 SV=2;sp|Q9P2M7-2|CING_HUMAN Isoform 2 of Cingulin OS=Homo sapiens OX=9606 GN=CGN	9	9	9	10.4	10.4	10.4	136.38	0	30.045	616000000	49	8.1	10.4	6.4	5	2.8	0	0	0	2.8	7.4	7.2	7.4	1.5	0.8	4.3	0	1.6	5	6.4	0	47671000	37835000	36352000	31797000	23664000	0	0	0	12612000	17659000	36438000	31234000	0	0
Q96BP2	Q96BP2	Coiled-coil-helix-coiled-coil-helix domain-containing protein 1	CHCHD1	sp|Q96BP2|CHCH1_HUMAN Coiled-coil-helix-coiled-coil-helix domain-containing protein 1 OS=Homo sapiens OX=9606 GN=CHCHD1 PE=1 SV=1	1	1	1	13.6	13.6	13.6	13.475	0	4.7341	67139000	12	0	13.6	0	13.6	13.6	0	0	0	0	0	0	0	13.6	0	13.6	13.6	13.6	13.6	0	0	0	0	0	0	4598600	0	0	0	0	0	0	0	0	0
A0A2R8Y5M9;A0A2R8YE38;A0A2R8Y7I0;K7EMY3;A0A2R8YDW2;A0A2R8Y4X2;A0A2R8Y5Z7;A0A2R8YD40;A0A2R8YDJ9;A0A2R8YER1;A0A2R8Y8C1;A0A2R8Y445;A0A2R8Y425;A0A2R8Y5J0;A0A2R8YFK9;A0A2U3TZM0;A0A2R8YFD8;F5GWX5;A0A2R8Y212;A0A2R8Y521;A0A0C4DGG9;Q14839;Q14839-2;Q8TDI0;Q12873-2;Q12873;Q12873-3	A0A2R8Y5M9;A0A2R8YE38;A0A2R8Y7I0;K7EMY3;A0A2R8YDW2;A0A2R8Y4X2;A0A2R8Y5Z7;A0A2R8YD40;A0A2R8YDJ9;A0A2R8YER1;A0A2R8Y8C1;A0A2R8Y445;A0A2R8Y425;A0A2R8Y5J0;A0A2R8YFK9;A0A2U3TZM0;A0A2R8YFD8;F5GWX5;A0A2R8Y212;A0A2R8Y521;A0A0C4DGG9;Q14839;Q14839-2;Q8TDI0;Q12873-2;Q12873;Q12873-3	Chromodomain-helicase-DNA-binding protein 4;Chromodomain-helicase-DNA-binding protein 5;Chromodomain-helicase-DNA-binding protein 3	CHD5;CHD4;CHD3	tr|A0A2R8Y5M9|A0A2R8Y5M9_HUMAN Chromodomain-helicase-DNA-binding protein 4 (Fragment) OS=Homo sapiens OX=9606 GN=CHD4 PE=1 SV=1;tr|A0A2R8YE38|A0A2R8YE38_HUMAN Chromodomain-helicase-DNA-binding protein 4 (Fragment) OS=Homo sapiens OX=9606 GN=CHD4 PE=1 SV=1;	2	2	2	4.3	4.3	4.3	62.972	0.0008658	3.8443	2943600000	32	4.3	4.3	4.3	4.3	4.3	4.3	4.3	2.2	4.3	4.3	4.3	4.3	4.3	4.3	4.3	4.3	4.3	4.3	4.3	2.2	65218000	53280000	70949000	34769000	64570000	92310000	130940000	0	97306000	40099000	145950000	50852000	151150000	105840000
Q8NE62	Q8NE62	Choline dehydrogenase, mitochondrial	CHDH	sp|Q8NE62|CHDH_HUMAN Choline dehydrogenase, mitochondrial OS=Homo sapiens OX=9606 GN=CHDH PE=1 SV=2	4	4	4	10.9	10.9	10.9	65.358	0	7.0443	354090000	26	4.9	4.9	4.9	2.9	4.9	4.9	4.9	4.9	8.9	4.9	6.9	6.9	6.9	4	2	6.9	2.9	2	4	0	15618000	14835000	14758000	0	14789000	16369000	15047000	15271000	14307000	0	13335000	13422000	16528000	0
H0YKE7;F5GX29;H0YNG9;Q99653;H0YLX1	H0YKE7;F5GX29;H0YNG9;Q99653;H0YLX1	Calcineurin B homologous protein 1	CHP1	tr|H0YKE7|H0YKE7_HUMAN Calcineurin B homologous protein 1 OS=Homo sapiens OX=9606 GN=CHP1 PE=1 SV=1;tr|F5GX29|F5GX29_HUMAN Calcineurin B homologous protein 1 OS=Homo sapiens OX=9606 GN=CHP1 PE=1 SV=1;tr|H0YNG9|H0YNG9_HUMAN Calcineurin B homologous protein	2	2	2	20.3	20.3	20.3	14.27	0.0066181	1.9117	129920000	4	0	11.4	11.4	11.4	11.4	0	11.4	11.4	20.3	20.3	20.3	11.4	11.4	0	11.4	11.4	11.4	0	20.3	0	0	0	0	0	0	0	0	0	14971000	10930000	16999000	0	0	0
Q8NET6;A0A087WU70;Q8NET6-2	Q8NET6;A0A087WU70;Q8NET6-2	Carbohydrate sulfotransferase 13	CHST13	sp|Q8NET6|CHSTD_HUMAN Carbohydrate sulfotransferase 13 OS=Homo sapiens OX=9606 GN=CHST13 PE=1 SV=1;tr|A0A087WU70|A0A087WU70_HUMAN Carbohydrate sulfotransferase OS=Homo sapiens OX=9606 GN=CHST13 PE=1 SV=1;sp|Q8NET6-2|CHSTD_HUMAN Isoform 2 of Carbohydrate su	2	2	2	6.7	6.7	6.7	38.919	0.00074405	2.6367	171300000	14	3.5	3.5	3.5	6.7	6.7	3.5	3.5	3.5	6.7	3.5	3.5	3.5	6.7	3.5	6.7	6.7	6.7	6.7	6.7	0	0	0	0	0	8090200	0	0	0	7525000	0	0	0	7168800	0
K7ENX8;K7ELV6;K7EJV5;K7ELT6;K7EJV1;K7EMY9;K7EPM4;K7ER40;K7EQR7;D6W5Y5;Q14011;Q14011-2	K7ENX8;K7ELV6;K7EJV5;K7ELT6;K7EJV1;K7EMY9;K7EPM4;K7ER40;K7EQR7;D6W5Y5;Q14011;Q14011-2	Cold-inducible RNA-binding protein	CIRBP	tr|K7ENX8|K7ENX8_HUMAN Cold-inducible RNA-binding protein (Fragment) OS=Homo sapiens OX=9606 GN=CIRBP PE=1 SV=2;tr|K7ELV6|K7ELV6_HUMAN Cold-inducible RNA-binding protein (Fragment) OS=Homo sapiens OX=9606 GN=CIRBP PE=1 SV=2;tr|K7EJV5|K7EJV5_HUMAN Cold-indu	1	1	1	17.5	17.5	17.5	8.9138	0.0008058	3.1589	48278000	6	17.5	17.5	0	17.5	0	17.5	0	0	0	17.5	0	17.5	0	17.5	17.5	17.5	0	0	17.5	0	0	0	0	0	0	3776200	0	0	0	0	0	0	0	0
C9J7Y4;Q8WWK9-4;Q8WWK9-6;Q8WWK9-5;Q8WWK9	C9J7Y4;Q8WWK9-4;Q8WWK9-6;Q8WWK9-5;Q8WWK9	Cytoskeleton-associated protein 2	CKAP2	tr|C9J7Y4|C9J7Y4_HUMAN Cytoskeleton-associated protein 2 (Fragment) OS=Homo sapiens OX=9606 GN=CKAP2 PE=1 SV=1;sp|Q8WWK9-4|CKAP2_HUMAN Isoform 2 of Cytoskeleton-associated protein 2 OS=Homo sapiens OX=9606 GN=CKAP2;sp|Q8WWK9-6|CKAP2_HUMAN Isoform 4 of Cyto	1	1	1	13.4	13.4	13.4	10.865	0.00082508	3.3531	20438000	1	0	13.4	0	0	13.4	0	0	0	0	13.4	0	0	0	0	0	0	0	0	0	0	0	0	0	0	2373400	0	0	0	0	0	0	0	0	0
Q07065	Q07065	Cytoskeleton-associated protein 4	CKAP4	sp|Q07065|CKAP4_HUMAN Cytoskeleton-associated protein 4 OS=Homo sapiens OX=9606 GN=CKAP4 PE=1 SV=2	8	8	8	19.6	19.6	19.6	66.022	0	212.69	1303300000	121	14.5	12.5	14.5	17.3	15.1	12.3	7.1	5.3	15.1	17.3	17.3	14.5	12.3	9	6.8	10	10	14.3	14.5	1.8	36705000	38241000	28536000	40095000	49692000	46980000	36594000	28763000	33866000	33037000	50005000	39209000	36543000	32326000
Q14008-2;Q14008;Q14008-3;E9PQH5;H0YDX5;H0YCF6;H0YEK7	Q14008-2;Q14008;Q14008-3	Cytoskeleton-associated protein 5	CKAP5	sp|Q14008-2|CKAP5_HUMAN Isoform 2 of Cytoskeleton-associated protein 5 OS=Homo sapiens OX=9606 GN=CKAP5;sp|Q14008|CKAP5_HUMAN Cytoskeleton-associated protein 5 OS=Homo sapiens OX=9606 GN=CKAP5 PE=1 SV=3;sp|Q14008-3|CKAP5_HUMAN Isoform 3 of Cytoskeleton-ass	22	22	22	16.2	16.2	16.2	218.52	0	61.964	1341800000	79	0	11.3	12.4	13.9	5.3	0	0	0.6	3	11.5	9	11.8	2	0.6	1.3	10.1	0	0	13.5	0	0	108430000	87634000	179840000	25355000	0	0	0	16399000	56247000	48078000	106040000	9764700	0
H0Y5T1;F8WA11;Q7Z460-2;Q7Z460-4;Q7Z460-5;Q7Z460-3;Q7Z460;C9JP76;C9J151	H0Y5T1;F8WA11;Q7Z460-2;Q7Z460-4;Q7Z460-5;Q7Z460-3;Q7Z460	CLIP-associating protein 1	CLASP1	tr|H0Y5T1|H0Y5T1_HUMAN CLIP-associating protein 1 (Fragment) OS=Homo sapiens OX=9606 GN=CLASP1 PE=1 SV=2;tr|F8WA11|F8WA11_HUMAN CLIP-associating protein 1 OS=Homo sapiens OX=9606 GN=CLASP1 PE=1 SV=2;sp|Q7Z460-2|CLAP1_HUMAN Isoform 2 of CLIP-associating pro	8	6	6	8.5	6.6	6.6	139.93	0	8.4055	108410000	11	0	5.6	5.6	6.7	1	0	0	0	0	2.8	1.8	6.1	1.8	0	0.6	2.1	0	0.6	8.5	0	0	12809000	10511000	17022000	0	0	0	0	0	0	0	10046000	0	0
E3W994;J3KR49;A0A0U1RQI6;E7ERI8;E7EW49;O75122;O75122-3;B3KR06;E7ENG2;O75122-2;H7C4X8;H7C5M8;C9J668;H7C4I5;D6RBU8	E3W994;J3KR49;A0A0U1RQI6;E7ERI8;E7EW49;O75122;O75122-3	CLIP-associating protein 2	CLASP2	tr|E3W994|E3W994_HUMAN CLIP-associating protein 2 OS=Homo sapiens OX=9606 GN=CLASP2 PE=1 SV=2;tr|J3KR49|J3KR49_HUMAN CLIP-associating protein 2 OS=Homo sapiens OX=9606 GN=CLASP2 PE=1 SV=1;tr|A0A0U1RQI6|A0A0U1RQI6_HUMAN CLIP-associating protein 2 OS=Homo sa	15	15	13	17.2	17.2	15.3	138.86	0	178.96	902530000	67	0.8	15.9	15.9	15.9	7.2	1.3	1.3	0	2	14.1	8.7	14.6	5.5	2.5	2.5	10	1.3	1.5	13.1	0	0	64680000	64091000	107560000	24970000	0	0	0	20376000	46106000	37169000	77987000	40868000	21558000
Q96S66-2;Q96S66;Q96S66-4;Q96S66-3	Q96S66-2;Q96S66;Q96S66-4;Q96S66-3	Chloride channel CLIC-like protein 1	CLCC1	sp|Q96S66-2|CLCC1_HUMAN Isoform 2 of Chloride channel CLIC-like protein 1 OS=Homo sapiens OX=9606 GN=CLCC1;sp|Q96S66|CLCC1_HUMAN Chloride channel CLIC-like protein 1 OS=Homo sapiens OX=9606 GN=CLCC1 PE=1 SV=1;sp|Q96S66-4|CLCC1_HUMAN Isoform 4 of Chloride c	2	2	2	6.2	6.2	6.2	56.266	0.0007446	2.6448	125510000	14	0	2.4	2.4	2.4	2.4	2.4	2.4	2.4	2.4	6.2	2.4	2.4	0	2.4	2.4	2.4	2.4	2.4	2.4	2.4	0	0	0	0	0	0	0	4283800	0	0	0	0	0	0
O95832	O95832	Claudin-1	CLDN1	sp|O95832|CLD1_HUMAN Claudin-1 OS=Homo sapiens OX=9606 GN=CLDN1 PE=1 SV=1	4	4	4	22.7	22.7	22.7	22.744	0	92.352	1834900000	91	0	0	0	0	11.4	11.4	11.4	11.4	15.2	19	11.4	22.7	11.4	19	11.4	7.1	15.2	15.2	15.2	7.1	0	0	0	0	73462000	56599000	71245000	51587000	90583000	75037000	45956000	78402000	36818000	37850000
D6RIU2;D6RDP6;D6RHU6;D6RDY1;D6RA76;D6RC11;D6R9S8;D6RCE6;D6RFX6;D6RDI6;D6RCR8;A0A0R4J2F2;Q9NY35-2;Q9NY35;H0Y8T9;D6RAZ7;D6RD48;D6R9K1;D6RB31;D6RCP3;Q9NY35-3	D6RIU2;D6RDP6;D6RHU6;D6RDY1;D6RA76;D6RC11;D6R9S8;D6RCE6;D6RFX6;D6RDI6;D6RCR8;A0A0R4J2F2;Q9NY35-2;Q9NY35;H0Y8T9;D6RAZ7;D6RD48	Claudin domain-containing protein 1	CLDND1	tr|D6RIU2|D6RIU2_HUMAN Claudin domain-containing protein 1 (Fragment) OS=Homo sapiens OX=9606 GN=CLDND1 PE=1 SV=1;tr|D6RDP6|D6RDP6_HUMAN Claudin domain-containing protein 1 (Fragment) OS=Homo sapiens OX=9606 GN=CLDND1 PE=1 SV=1;tr|D6RHU6|D6RHU6_HUMAN Claud	6	6	6	49.3	49.3	49.3	16.049	0	39.058	789780000	72	10.9	0	0	0	37	37	31.9	37	49.3	42.8	42.8	39.1	43.5	37	23.9	0	49.3	37	26.8	15.9	0	0	0	0	47058000	25745000	31559000	24294000	71434000	25157000	51318000	23249000	18676000	18431000
O14967;D6RAZ4;O14967-2	O14967;D6RAZ4;O14967-2	Calmegin	CLGN	sp|O14967|CLGN_HUMAN Calmegin OS=Homo sapiens OX=9606 GN=CLGN PE=1 SV=1;tr|D6RAZ4|D6RAZ4_HUMAN Calmegin (Fragment) OS=Homo sapiens OX=9606 GN=CLGN PE=1 SV=1;sp|O14967-2|CLGN_HUMAN Isoform 2 of Calmegin OS=Homo sapiens OX=9606 GN=CLGN	2	2	2	3.9	3.9	3.9	70.038	0.00083126	3.3989	53988000	13	0	0	0	2.3	2.3	0	2.3	0	2.3	2.3	2.3	2.3	2.3	2.3	2.3	2.3	2.3	0	0	0	0	0	0	0	0	0	2176500	0	0	0	0	0	0	0
O00299	O00299	Chloride intracellular channel protein 1	CLIC1	sp|O00299|CLIC1_HUMAN Chloride intracellular channel protein 1 OS=Homo sapiens OX=9606 GN=CLIC1 PE=1 SV=4	5	5	5	24.5	24.5	24.5	26.922	0	7.7012	374930000	17	19.5	19.5	19.5	7.1	7.1	5	7.1	0	7.1	24.5	12	7.1	19.5	7.1	7.1	3.3	3.3	3.3	0	0	17878000	13076000	20850000	14266000	14884000	0	18670000	0	14759000	20403000	15569000	16792000	16107000	19827000
Q14677-2;Q14677;Q14677-3;H0YD52	Q14677-2;Q14677;Q14677-3	Clathrin interactor 1	CLINT1	sp|Q14677-2|EPN4_HUMAN Isoform 2 of Clathrin interactor 1 OS=Homo sapiens OX=9606 GN=CLINT1;sp|Q14677|EPN4_HUMAN Clathrin interactor 1 OS=Homo sapiens OX=9606 GN=CLINT1 PE=1 SV=1;sp|Q14677-3|EPN4_HUMAN Isoform 3 of Clathrin interactor 1 OS=Homo sapiens OX=	4	4	4	9.3	9.3	9.3	68.166	0	15.934	273080000	21	9.3	9.3	5	7.2	5	0	0	0	4.3	7	2.2	7	5	0	5	2.7	5	2.2	9.3	0	35970000	22961000	10921000	12880000	7872700	0	0	0	12838000	9864800	0	15006000	9261300	0
O76031	O76031	ATP-dependent Clp protease ATP-binding subunit clpX-like, mitochondrial	CLPX	sp|O76031|CLPX_HUMAN ATP-dependent Clp protease ATP-binding subunit clpX-like, mitochondrial OS=Homo sapiens OX=9606 GN=CLPX PE=1 SV=2	2	2	2	4.3	4.3	4.3	69.223	0.00079808	3.1019	50129000	4	0	4.3	2.2	2.1	0	0	2.2	2.2	2.2	0	2.2	2.2	2.1	0	0	0	0	0	0	0	0	4353900	0	0	0	0	0	0	0	0	0	0	0	0
P09496-2;F8WF69;P09496-4;P09496-3;P09496;P09496-5;C9J8P9	P09496-2;F8WF69;P09496-4;P09496-3;P09496	Clathrin light chain A	CLTA	sp|P09496-2|CLCA_HUMAN Isoform Non-brain of Clathrin light chain A OS=Homo sapiens OX=9606 GN=CLTA;tr|F8WF69|F8WF69_HUMAN Clathrin light chain OS=Homo sapiens OX=9606 GN=CLTA PE=1 SV=1;sp|P09496-4|CLCA_HUMAN Isoform 4 of Clathrin light chain A OS=Homo sapi	5	5	5	22	22	22	23.662	0	251.44	818770000	43	18.3	18.3	14.2	17.9	9.6	14.2	0	4.6	14.2	18.3	14.2	22	14.2	14.2	18.3	4.6	14.2	14.2	14.2	0	67388000	50119000	26219000	29786000	0	21614000	0	0	25339000	23272000	29872000	40538000	24495000	28156000
A0A087WVQ6;Q00610-2;Q00610;J3KS13;P53675-2;P53675;A0A087WX41;K7EJJ5;J3KRF5;J3QL20;J3KSQ2;A0A087WV74;A0A087WXH4	A0A087WVQ6;Q00610-2;Q00610	Clathrin heavy chain;Clathrin heavy chain 1	CLTC	tr|A0A087WVQ6|A0A087WVQ6_HUMAN Clathrin heavy chain OS=Homo sapiens OX=9606 GN=CLTC PE=1 SV=1;sp|Q00610-2|CLH1_HUMAN Isoform 2 of Clathrin heavy chain 1 OS=Homo sapiens OX=9606 GN=CLTC;sp|Q00610|CLH1_HUMAN Clathrin heavy chain 1 OS=Homo sapiens OX=9606 GN=	41	41	41	33.8	33.8	33.8	192.06	0	323.31	7363100000	405	28.9	29.7	27.2	25	13.9	8.6	6.3	2.5	15.3	19.8	20.7	25.3	16.9	11.4	14.7	11.1	12.2	17.5	21.4	1.1	581800000	506260000	322740000	354180000	167730000	136270000	79101000	41567000	166070000	259400000	261240000	338590000	174230000	187670000
H0YC35;P10909-3;P10909-4;P10909-6;P10909;P10909-5;P10909-2;H0YAS8;E7ERK6;H0YLK8	H0YC35;P10909-3;P10909-4;P10909-6;P10909;P10909-5;P10909-2;H0YAS8	Clusterin;Clusterin;Clusterin beta chain;Clusterin alpha chain	CLU	tr|H0YC35|H0YC35_HUMAN Clusterin (Fragment) OS=Homo sapiens OX=9606 GN=CLU PE=1 SV=1;sp|P10909-3|CLUS_HUMAN Isoform 3 of Clusterin OS=Homo sapiens OX=9606 GN=CLU;sp|P10909-4|CLUS_HUMAN Isoform 4 of Clusterin OS=Homo sapiens OX=9606 GN=CLU;sp|P10909-6|CLUS_	3	3	3	16.2	16.2	16.2	33.419	0.00084602	3.5846	199480000	7	12.3	12.3	12.3	8.1	8.1	8.1	8.1	8.1	12.3	12.3	12.3	8.1	16.2	8.1	0	3.9	8.1	0	12.3	0	7787700	5753300	7043500	0	0	0	0	0	0	11575000	8895400	0	8773400	0
Q7Z7K0	Q7Z7K0	COX assembly mitochondrial protein homolog	CMC1	sp|Q7Z7K0|COXM1_HUMAN COX assembly mitochondrial protein homolog OS=Homo sapiens OX=9606 GN=CMC1 PE=1 SV=1	1	1	1	9.4	9.4	9.4	12.49	0	10.736	34875000	3	9.4	0	0	0	9.4	0	0	0	0	0	0	0	9.4	9.4	0	0	9.4	0	0	0	0	0	0	0	5111700	0	0	0	0	0	0	0	0	0
I3L3C2;B3KQJ8;H3BUD5;Q96MX0	I3L3C2;B3KQJ8;H3BUD5;Q96MX0	CKLF-like MARVEL transmembrane domain-containing protein 3	CMTM3	tr|I3L3C2|I3L3C2_HUMAN CKLF-like MARVEL transmembrane domain-containing protein 3 OS=Homo sapiens OX=9606 GN=CMTM3 PE=1 SV=1;tr|B3KQJ8|B3KQJ8_HUMAN CKLF-like MARVEL transmembrane domain containing 3, isoform CRA_b OS=Homo sapiens OX=9606 GN=CMTM3 PE=1 SV=1	1	1	1	12.5	12.5	12.5	10.656	0.0040541	2.0292	129590000	1	0	0	0	0	0	0	0	0	12.5	0	12.5	12.5	0	0	0	0	0	0	0	0	0	0	0	0	0	0	0	0	0	0	0	0	0	0
F8WDZ3;Q96FZ5-2;Q96FZ5	F8WDZ3;Q96FZ5-2;Q96FZ5	CKLF-like MARVEL transmembrane domain-containing protein 7	CMTM7	tr|F8WDZ3|F8WDZ3_HUMAN CKLF-like MARVEL transmembrane domain-containing protein 7 OS=Homo sapiens OX=9606 GN=CMTM7 PE=1 SV=1;sp|Q96FZ5-2|CKLF7_HUMAN Isoform 2 of CKLF-like MARVEL transmembrane domain-containing protein 7 OS=Homo sapiens OX=9606 GN=CMTM7;sp	1	1	1	5.3	5.3	5.3	16.172	0.00079239	3.0627	728090000	0	0	0	0	0	5.3	5.3	5.3	0	5.3	5.3	5.3	5.3	0	5.3	0	0	0	0	5.3	0	0	0	0	0	0	0	39177000	0	0	0	0	0	0	0
Q15417;E9PDU6;Q15417-3;Q15417-2	Q15417;E9PDU6;Q15417-3;Q15417-2	Calponin-3;Calponin	CNN3	sp|Q15417|CNN3_HUMAN Calponin-3 OS=Homo sapiens OX=9606 GN=CNN3 PE=1 SV=1;tr|E9PDU6|E9PDU6_HUMAN Calponin (Fragment) OS=Homo sapiens OX=9606 GN=CNN3 PE=1 SV=1;sp|Q15417-3|CNN3_HUMAN Isoform 3 of Calponin-3 OS=Homo sapiens OX=9606 GN=CNN3;sp|Q15417-2|CNN3_H	5	5	5	16.4	16.4	16.4	36.413	0	5.0406	243580000	31	9.7	3.3	9.7	10.9	6.7	6.7	3.3	0	3.3	12.2	9.7	9.7	6.7	14	9.7	3.3	6.7	0	9.7	0	15798000	0	21219000	7391600	8746700	10185000	0	0	0	10724000	9085400	11494000	10833000	16019000
A5YKK6;A5YKK6-2;A5YKK6-3;A5YKK6-4;H3BMZ2;H3BVC9;H3BNB1;H3BR89;H3BMH0;H3BTH2;H3BT18;H3BU44	A5YKK6;A5YKK6-2;A5YKK6-3;A5YKK6-4	CCR4-NOT transcription complex subunit 1	CNOT1	sp|A5YKK6|CNOT1_HUMAN CCR4-NOT transcription complex subunit 1 OS=Homo sapiens OX=9606 GN=CNOT1 PE=1 SV=2;sp|A5YKK6-2|CNOT1_HUMAN Isoform 2 of CCR4-NOT transcription complex subunit 1 OS=Homo sapiens OX=9606 GN=CNOT1;sp|A5YKK6-3|CNOT1_HUMAN Isoform 3 of CC	49	49	49	28.8	28.8	28.8	266.94	0	323.31	5625600000	238	0.8	23.7	21.4	25.1	10.3	0	0.6	0	7.5	18.7	16.7	19.5	12.7	2.5	4.3	16.9	0.7	2.9	22.9	0	0	446060000	551040000	861690000	196720000	0	0	0	57448000	239860000	297100000	451980000	177900000	18504000
Q9UKZ1;H7C0C7	Q9UKZ1;H7C0C7	CCR4-NOT transcription complex subunit 11	CNOT11	sp|Q9UKZ1|CNO11_HUMAN CCR4-NOT transcription complex subunit 11 OS=Homo sapiens OX=9606 GN=CNOT11 PE=1 SV=1;tr|H7C0C7|H7C0C7_HUMAN CCR4-NOT transcription complex subunit 11 (Fragment) OS=Homo sapiens OX=9606 GN=CNOT11 PE=1 SV=1	2	2	2	4.5	4.5	4.5	55.215	0.00075643	2.7685	57913000	9	0	0	4.5	4.5	0	0	0	0	0	2.4	2.4	4.5	0	0	0	2.4	0	0	4.5	0	0	0	7645600	11021000	0	0	0	0	0	0	0	11624000	0	0
F8VUB4;F8VV52;Q9NZN8-4;Q9NZN8;F8VRS8;F8W145;F8VP97;Q9NZN8-2;Q9NZN8-5;F8VQF4;H0YH84;F8VVY1;H0YI11;F8VX63;F8VVD4;F8VRJ3;F8VWH8;F8VQD8;A0A087X050	F8VUB4;F8VV52;Q9NZN8-4;Q9NZN8;F8VRS8;F8W145;F8VP97;Q9NZN8-2;Q9NZN8-5	CCR4-NOT transcription complex subunit 2	CNOT2	tr|F8VUB4|F8VUB4_HUMAN CCR4-NOT transcription complex subunit 2 OS=Homo sapiens OX=9606 GN=CNOT2 PE=1 SV=2;tr|F8VV52|F8VV52_HUMAN CCR4-NOT transcription complex subunit 2 (Fragment) OS=Homo sapiens OX=9606 GN=CNOT2 PE=1 SV=1;sp|Q9NZN8-4|CNOT2_HUMAN Isoform	7	7	7	23.1	23.1	23.1	57.419	0	88.809	657920000	35	0	18.8	18.8	18.8	1.7	0	0	0	1.7	18.8	14	18.8	6.5	4.8	4.8	18.8	0	0	18.3	0	0	62766000	49586000	86990000	0	0	0	0	0	39815000	30206000	53790000	34836000	0
B7Z6J7;O75175;H7C3F5;A0A2H2FJL5;H0Y5X7;H7C148;A0A2R8Y691;A0A2R8Y4W0;A0A0G2JNJ7;A0A2R8Y6N5;A0A2R8Y7Z8	B7Z6J7;O75175;H7C3F5;A0A2H2FJL5;H0Y5X7;H7C148	CCR4-NOT transcription complex subunit 3	CNOT3	tr|B7Z6J7|B7Z6J7_HUMAN CCR4-NOT transcription complex subunit 3 OS=Homo sapiens OX=9606 GN=CNOT3 PE=1 SV=1;sp|O75175|CNOT3_HUMAN CCR4-NOT transcription complex subunit 3 OS=Homo sapiens OX=9606 GN=CNOT3 PE=1 SV=1;tr|H7C3F5|H7C3F5_HUMAN CCR4-NOT transcripti	6	6	6	14.1	14.1	14.1	76.568	0	260.86	752590000	58	0	14.1	10.3	12.3	1.7	0	0	0	2.6	7	7	8.9	7	1.7	2.6	8.9	0	0	8.9	0	0	69582000	53761000	89027000	0	0	0	0	0	43690000	45112000	82138000	18906000	0
Q9UIV1;Q9UIV1-2;H0YBT3;E5RGH2;H0YAV9	Q9UIV1;Q9UIV1-2	CCR4-NOT transcription complex subunit 7	CNOT7	sp|Q9UIV1|CNOT7_HUMAN CCR4-NOT transcription complex subunit 7 OS=Homo sapiens OX=9606 GN=CNOT7 PE=1 SV=3;sp|Q9UIV1-2|CNOT7_HUMAN Isoform 2 of CCR4-NOT transcription complex subunit 7 OS=Homo sapiens OX=9606 GN=CNOT7	4	4	4	26	26	26	32.745	0	35.4	109660000	15	0	8.8	3.9	26	0	0	0	0	0	10.9	0	15.8	8.8	0	0	15.8	0	0	3.9	0	0	14951000	0	19369000	0	0	0	0	0	12072000	0	16786000	7552900	0
B7Z9U0;E5RIL2;Q9UFF9-2;Q9UFF9-3;Q9UFF9	B7Z9U0;E5RIL2;Q9UFF9-2;Q9UFF9-3;Q9UFF9	CCR4-NOT transcription complex subunit 8	CNOT8	tr|B7Z9U0|B7Z9U0_HUMAN cDNA, FLJ78954, highly similar to CCR4-NOT transcription complex subunit 8 OS=Homo sapiens OX=9606 GN=CNOT8 PE=1 SV=1;tr|E5RIL2|E5RIL2_HUMAN CCR4-NOT transcription complex subunit 8 (Fragment) OS=Homo sapiens OX=9606 GN=CNOT8 PE=1 SV	1	1	1	10.9	10.9	10.9	14.656	0.0090264	1.7585	10746000	2	0	10.9	10.9	10.9	0	0	0	0	0	0	0	0	0	0	0	0	0	0	10.9	0	0	0	0	0	0	0	0	0	0	0	0	0	0	0
P09543-2;P09543;K7EN66;C9K0L8;K7ERZ0;K7ERC4	P09543-2;P09543;K7EN66;C9K0L8;K7ERZ0;K7ERC4	2,3-cyclic-nucleotide 3-phosphodiesterase	CNP	sp|P09543-2|CN37_HUMAN Isoform CNPI of 2,3-cyclic-nucleotide 3-phosphodiesterase OS=Homo sapiens OX=9606 GN=CNP;sp|P09543|CN37_HUMAN 2,3-cyclic-nucleotide 3-phosphodiesterase OS=Homo sapiens OX=9606 GN=CNP PE=1 SV=2;tr|K7EN66|K7EN66_HUMAN 2,3-cycli	2	2	2	6	6	6	45.098	0	22.593	104030000	12	2.7	0	3.2	2.7	2.7	0	2.7	0	2.7	6	0	3.2	3.2	0	0	0	3.2	0	3.2	0	0	0	0	0	0	0	0	0	0	0	0	0	0	0
X6R5Z6;Q5JTJ3-3;Q5JTJ3;Q5JTJ3-2	X6R5Z6;Q5JTJ3-3;Q5JTJ3;Q5JTJ3-2	Cytochrome c oxidase assembly factor 6 homolog	COA6	tr|X6R5Z6|X6R5Z6_HUMAN Cytochrome c oxidase assembly factor 6 homolog OS=Homo sapiens OX=9606 GN=COA6 PE=1 SV=1;sp|Q5JTJ3-3|COA6_HUMAN Isoform 3 of Cytochrome c oxidase assembly factor 6 homolog OS=Homo sapiens OX=9606 GN=COA6;sp|Q5JTJ3|COA6_HUMAN Cytochro	1	1	1	9	9	9	18.006	0	6.2047	170760000	13	9	0	9	0	9	0	0	0	0	0	9	9	9	0	9	0	9	0	0	0	0	0	0	0	9526100	0	0	0	0	0	0	0	0	0
A0A087WVI0;E9PBL8;Q8WTW3;J3KSY3;J3QKY9;J3KRP4;J3QLT5	A0A087WVI0;E9PBL8;Q8WTW3	Conserved oligomeric Golgi complex subunit 1	COG1	tr|A0A087WVI0|A0A087WVI0_HUMAN Conserved oligomeric Golgi complex subunit 1 OS=Homo sapiens OX=9606 GN=COG1 PE=1 SV=1;tr|E9PBL8|E9PBL8_HUMAN Conserved oligomeric Golgi complex subunit 1 (Fragment) OS=Homo sapiens OX=9606 GN=COG1 PE=1 SV=2;sp|Q8WTW3|COG1_HU	5	5	5	7.8	7.8	7.8	104.79	0	50.722	341470000	27	0	6.6	5.3	7.8	2.2	0	0	0	0	5.3	3.7	6.6	2.2	0	2.2	5	0	0	7.8	0	0	25954000	21994000	38128000	0	0	0	0	0	22608000	17887000	29138000	0	0
B7Z2Y2;Q14746-2;Q14746	B7Z2Y2;Q14746-2;Q14746	Conserved oligomeric Golgi complex subunit 2	COG2	tr|B7Z2Y2|B7Z2Y2_HUMAN Conserved oligomeric Golgi complex subunit 2 OS=Homo sapiens OX=9606 GN=COG2 PE=1 SV=1;sp|Q14746-2|COG2_HUMAN Isoform 2 of Conserved oligomeric Golgi complex subunit 2 OS=Homo sapiens OX=9606 GN=COG2;sp|Q14746|COG2_HUMAN Conserved ol	3	3	3	6.2	6.2	6.2	76.078	0	12.471	136950000	14	0	2.4	6.2	6.2	2.4	0	0	0	0	3.8	3.8	2.4	2.4	0	0	3.8	0	0	3.8	0	0	0	13373000	16376000	0	0	0	0	0	12363000	10417000	0	0	0
Q96JB2;A0A087WTH9;Q96JB2-2	Q96JB2	Conserved oligomeric Golgi complex subunit 3	COG3	sp|Q96JB2|COG3_HUMAN Conserved oligomeric Golgi complex subunit 3 OS=Homo sapiens OX=9606 GN=COG3 PE=1 SV=3	9	9	9	16.3	16.3	16.3	94.095	0	21.493	248460000	20	0	13.8	14.9	16.3	1.1	0	0	0	0	12.3	10.7	9.7	0	0	1.6	8.1	0	0	9.2	0	0	23684000	22701000	40568000	0	0	0	0	0	18122000	15743000	21442000	0	0
A0A0A0MS45;J3KNI1;Q9H9E3;Q9H9E3-2;Q9H9E3-3;E9PRT5;H3BSD2;H3BMV9;J3QLW1	A0A0A0MS45;J3KNI1;Q9H9E3;Q9H9E3-2;Q9H9E3-3	Conserved oligomeric Golgi complex subunit 4	COG4	tr|A0A0A0MS45|A0A0A0MS45_HUMAN Conserved oligomeric Golgi complex subunit 4 OS=Homo sapiens OX=9606 GN=COG4 PE=1 SV=1;tr|J3KNI1|J3KNI1_HUMAN Conserved oligomeric Golgi complex subunit 4 OS=Homo sapiens OX=9606 GN=COG4 PE=1 SV=1;sp|Q9H9E3|COG4_HUMAN Conserv	5	5	5	9.6	9.6	9.6	87.183	0	28.712	180320000	25	0	5.7	3.8	9.6	2	0	0	0	0	3.8	3.8	5.5	3.8	0	0	3.8	0	0	7.7	0	0	14697000	16813000	25609000	0	0	0	0	0	11366000	9332300	13309000	11592000	0
Q9UP83-3;Q9UP83;Q9UP83-2;U3KQU7	Q9UP83-3;Q9UP83;Q9UP83-2;U3KQU7	Conserved oligomeric Golgi complex subunit 5	COG5	sp|Q9UP83-3|COG5_HUMAN Isoform 3 of Conserved oligomeric Golgi complex subunit 5 OS=Homo sapiens OX=9606 GN=COG5;sp|Q9UP83|COG5_HUMAN Conserved oligomeric Golgi complex subunit 5 OS=Homo sapiens OX=9606 GN=COG5 PE=1 SV=3;sp|Q9UP83-2|COG5_HUMAN Isoform 2 of	2	2	2	3.5	3.5	3.5	90.808	0.00078989	3.039	111920000	8	0	3.5	3.5	3.5	0	0	0	0	0	3.5	3.5	3.5	3.5	0	0	3.5	0	0	3.5	0	0	9194600	8056000	12825000	0	0	0	0	0	9780900	7092400	9226200	7452100	0
Q9Y2V7-2;Q9Y2V7	Q9Y2V7-2;Q9Y2V7	Conserved oligomeric Golgi complex subunit 6	COG6	sp|Q9Y2V7-2|COG6_HUMAN Isoform 2 of Conserved oligomeric Golgi complex subunit 6 OS=Homo sapiens OX=9606 GN=COG6;sp|Q9Y2V7|COG6_HUMAN Conserved oligomeric Golgi complex subunit 6 OS=Homo sapiens OX=9606 GN=COG6 PE=1 SV=2	3	3	3	6.7	6.7	6.7	68.411	0.00084034	3.495	31961000	7	0	6.7	2.6	6.7	0	0	0	0	0	0	0	2.6	0	0	0	2.6	0	0	3.9	0	0	0	0	8236100	0	0	0	0	0	0	0	0	0	0
P83436	P83436	Conserved oligomeric Golgi complex subunit 7	COG7	sp|P83436|COG7_HUMAN Conserved oligomeric Golgi complex subunit 7 OS=Homo sapiens OX=9606 GN=COG7 PE=1 SV=1	1	1	1	1.7	1.7	1.7	86.343	0.0041124	2.1018	21619000	4	0	1.7	1.7	1.7	0	0	0	0	0	0	1.7	0	0	0	0	1.7	0	0	0	0	0	0	0	0	0	0	0	0	0	0	2668000	0	0	0
B4DYU2;Q96MW5;A0A087X1T3;H3BSH5;H3BQV3	B4DYU2;Q96MW5;A0A087X1T3;H3BSH5;H3BQV3	Conserved oligomeric Golgi complex subunit 8	COG8	tr|B4DYU2|B4DYU2_HUMAN Conserved oligomeric Golgi complex subunit 8 OS=Homo sapiens OX=9606 GN=COG8 PE=1 SV=1;sp|Q96MW5|COG8_HUMAN Conserved oligomeric Golgi complex subunit 8 OS=Homo sapiens OX=9606 GN=COG8 PE=1 SV=2;tr|A0A087X1T3|A0A087X1T3_HUMAN Conserv	2	2	2	5.9	5.9	5.9	71.208	0.00075301	2.7293	46866000	1	0	1.4	4.5	5.9	1.4	0	0	0	0	0	1.4	1.4	0	0	0	0	0	0	4.5	0	0	0	0	14753000	0	0	0	0	0	0	0	0	0	0
P39060-2;P39060-1;P39060;H7BXV5;H7C457	P39060-2;P39060-1;P39060;H7BXV5	Collagen alpha-1(XVIII) chain;Endostatin	COL18A1	sp|P39060-2|COIA1_HUMAN Isoform 3 of Collagen alpha-1(XVIII) chain OS=Homo sapiens OX=9606 GN=COL18A1;sp|P39060-1|COIA1_HUMAN Isoform 2 of Collagen alpha-1(XVIII) chain OS=Homo sapiens OX=9606 GN=COL18A1;sp|P39060|COIA1_HUMAN Collagen alpha-1(XVIII) chain	6	6	6	8.4	8.4	8.4	135.76	0	6.7689	232580000	8	0.8	3.1	2.5	8.4	0.8	1.5	0.8	0.8	0.8	1.5	3.1	7.2	0.8	0.8	2.6	3.1	0.8	0	1.5	0.8	0	23914000	0	25964000	0	0	0	0	0	0	0	28161000	0	0
P02452	P02452	Collagen alpha-1(I) chain	COL1A1	sp|P02452|CO1A1_HUMAN Collagen alpha-1(I) chain OS=Homo sapiens OX=9606 GN=COL1A1 PE=1 SV=5	9	9	8	8	8	7	138.94	0	120.67	14217000000	184	6.4	6.2	8	7	6.4	7	7	7	7	7	7	6.2	6.5	7	7	6.5	7	6.4	7	7	348520000	231570000	356770000	299410000	358350000	613140000	669420000	704170000	365140000	217190000	321460000	274220000	401650000	607020000
A0A087WTA8;P08123	A0A087WTA8;P08123	Collagen alpha-2(I) chain	COL1A2	tr|A0A087WTA8|A0A087WTA8_HUMAN Collagen alpha-2(I) chain OS=Homo sapiens OX=9606 GN=COL1A2 PE=1 SV=1;sp|P08123|CO1A2_HUMAN Collagen alpha-2(I) chain OS=Homo sapiens OX=9606 GN=COL1A2 PE=1 SV=7	6	6	6	4.1	4.1	4.1	129.15	0	72.434	7587500000	76	3.3	3.3	4.1	4.1	4.1	3.3	3.4	2.8	2.1	3.5	3.5	3.4	2.7	3.4	3.3	3.4	2.7	2.1	3.4	1.3	223940000	87166000	255020000	177810000	194980000	310080000	387530000	436910000	218480000	124810000	208410000	170520000	233850000	397140000
Q96A83-2;Q96A83	Q96A83-2;Q96A83	Collagen alpha-1(XXVI) chain	COL26A1	sp|Q96A83-2|COQA1_HUMAN Isoform 2 of Collagen alpha-1(XXVI) chain OS=Homo sapiens OX=9606 GN=COL26A1;sp|Q96A83|COQA1_HUMAN Collagen alpha-1(XXVI) chain OS=Homo sapiens OX=9606 GN=COL26A1 PE=1 SV=1	1	1	1	3	3	3	45.13	0	5.4115	168060000	14	3	3	3	3	3	3	0	3	3	3	3	3	3	3	3	3	0	0	3	0	0	0	0	0	0	0	0	10381000	0	0	0	0	0	0
CON__P04258;P02461	CON__P04258;P02461	Collagen alpha-1(III) chain	COL3A1	;sp|P02461|CO3A1_HUMAN Collagen alpha-1(III) chain OS=Homo sapiens OX=9606 GN=COL3A1 PE=1 SV=4	1	1	1	0.8	0.8	0.8	138.44	0	127.65	1925200000	36	0.8	0.8	0.8	0.8	0.8	0.8	0.8	0.8	0.8	0.8	0.8	0.8	0.8	0.8	0.8	0.8	0.8	0.8	0.8	0.8	0	0	0	0	0	0	0	90041000	0	0	0	0	0	0
Q8NBJ5;M0QYH0	Q8NBJ5;M0QYH0	Procollagen galactosyltransferase 1	COLGALT1	sp|Q8NBJ5|GT251_HUMAN Procollagen galactosyltransferase 1 OS=Homo sapiens OX=9606 GN=COLGALT1 PE=1 SV=1;tr|M0QYH0|M0QYH0_HUMAN Procollagen galactosyltransferase 1 (Fragment) OS=Homo sapiens OX=9606 GN=COLGALT1 PE=1 SV=1	2	2	2	4.8	4.8	4.8	71.635	0.002809	2.2556	163330000	5	4.8	2.4	4.8	4.8	2.4	0	0	4.8	2.4	4.8	4.8	4.8	4.8	2.4	2.4	0	0	0	0	0	8499800	0	11183000	10180000	0	0	0	8939300	0	7230700	9138500	6180300	11375000	0
A0A3B3ISC6;A0A3B3IS84;P53621;P53621-2;A0A3B3IU89;A0A3B3IT15;A0A3B3ITI7;A0A3B3ISK1;A0A3B3ITV3	A0A3B3ISC6;A0A3B3IS84;P53621;P53621-2;A0A3B3IU89;A0A3B3IT15	Coatomer subunit alpha;Xenin;Proxenin	COPA	tr|A0A3B3ISC6|A0A3B3ISC6_HUMAN Coatomer subunit alpha (Fragment) OS=Homo sapiens OX=9606 GN=COPA PE=1 SV=1;tr|A0A3B3IS84|A0A3B3IS84_HUMAN Coatomer subunit alpha OS=Homo sapiens OX=9606 GN=COPA PE=1 SV=1;sp|P53621|COPA_HUMAN Coatomer subunit alpha OS=Homo s	3	3	3	4.7	4.7	4.7	114.87	0	5.6576	122160000	17	2.7	2.7	2.7	1.3	0	0	0	0	0	2.7	1.3	1.3	2.7	0	1.3	1.3	4.7	2.7	1.3	0	6748500	9021500	12583000	0	0	0	0	0	0	8621200	0	0	9999900	0
P53618;E9PP63;E9PKQ1;E9PP73	P53618	Coatomer subunit beta	COPB1	sp|P53618|COPB_HUMAN Coatomer subunit beta OS=Homo sapiens OX=9606 GN=COPB1 PE=1 SV=3	4	4	4	5.8	5.8	5.8	107.14	0	7.8727	189610000	16	1.6	4.2	2.6	4.2	0	0	0	0	1.6	4.2	2.6	3.1	1.6	0	0	4.7	0	0	4.2	0	0	0	0	0	0	0	0	0	0	21202000	0	0	0	0
Q9Y678	Q9Y678	Coatomer subunit gamma-1	COPG1	sp|Q9Y678|COPG1_HUMAN Coatomer subunit gamma-1 OS=Homo sapiens OX=9606 GN=COPG1 PE=1 SV=1	3	3	3	4.6	4.6	4.6	97.717	0	4.4362	99921000	16	1.3	2.6	2.6	2.6	0	0	0	0	1.3	2.6	1.4	2.6	1.3	1.3	1.3	4.6	1.3	1.3	4.6	0	0	7224900	5467300	10606000	0	0	0	0	0	4897500	0	6389400	0	0
F8W651;F8VYZ4;F8VVA7;P61923-5;P61923;P61923-4;F8VYK5;F8VXB1;F8VUC5;F8W156;F8VXR1;F8VYE0;P61923-2;P61923-3	F8W651;F8VYZ4;F8VVA7;P61923-5;P61923;P61923-4;F8VYK5;F8VXB1;F8VUC5;F8W156;F8VXR1;F8VYE0;P61923-2;P61923-3	Coatomer subunit zeta-1	COPZ1	tr|F8W651|F8W651_HUMAN Coatomer subunit zeta-1 OS=Homo sapiens OX=9606 GN=COPZ1 PE=1 SV=1;tr|F8VYZ4|F8VYZ4_HUMAN Coatomer subunit zeta-1 OS=Homo sapiens OX=9606 GN=COPZ1 PE=1 SV=1;tr|F8VVA7|F8VVA7_HUMAN Coatomer subunit zeta-1 OS=Homo sapiens OX=9606 GN=CO	2	2	2	37	37	37	13.393	0	81.162	25907000	6	0	9.2	9.2	9.2	0	0	0	0	0	0	0	0	0	0	0	0	0	27.7	9.2	0	0	0	0	0	0	0	0	0	0	0	0	0	0	0
Q9ULV4;Q9ULV4-2;Q9ULV4-3;B4E3S0;F8W1H8;F8VUX3;F8VSA4;F8VRE9;H0YHL7;F8VTT6;F8VVB7	Q9ULV4;Q9ULV4-2;Q9ULV4-3;B4E3S0	Coronin-1C;Coronin	CORO1C	sp|Q9ULV4|COR1C_HUMAN Coronin-1C OS=Homo sapiens OX=9606 GN=CORO1C PE=1 SV=1;sp|Q9ULV4-2|COR1C_HUMAN Isoform 2 of Coronin-1C OS=Homo sapiens OX=9606 GN=CORO1C;sp|Q9ULV4-3|COR1C_HUMAN Isoform 3 of Coronin-1C OS=Homo sapiens OX=9606 GN=CORO1C;tr|B4E3S0|B4E3S	5	5	5	13.5	13.5	13.5	53.248	0	40.389	1036900000	59	11.8	11.8	13.5	5.9	8.4	4.2	7.6	7.6	8.4	7.6	11.8	11.8	8.4	10.1	11.8	11.8	10.1	7.6	5.9	2.5	93907000	45673000	44170000	0	30011000	25997000	24702000	26458000	30951000	27813000	31509000	38178000	33884000	37133000
Q92828	Q92828	Coronin-2A	CORO2A	sp|Q92828|COR2A_HUMAN Coronin-2A OS=Homo sapiens OX=9606 GN=CORO2A PE=1 SV=2	2	2	2	4	4	4	59.763	0.0053727	1.9834	26437000	4	1.9	2.1	4	2.1	0	0	0	0	0	0	0	1.9	0	0	0	0	0	0	0	0	0	0	5517300	0	0	0	0	0	0	0	0	0	0	0
C9J8T6;Q14061	C9J8T6;Q14061	Cytochrome c oxidase copper chaperone	COX17	tr|C9J8T6|C9J8T6_HUMAN Cytochrome c oxidase copper chaperone OS=Homo sapiens OX=9606 GN=COX17 PE=1 SV=1;sp|Q14061|COX17_HUMAN Cytochrome c oxidase copper chaperone OS=Homo sapiens OX=9606 GN=COX17 PE=1 SV=2	1	1	1	16.3	16.3	16.3	10.853	0	13.328	199170000	27	16.3	16.3	16.3	16.3	16.3	16.3	0	0	16.3	16.3	16.3	16.3	16.3	16.3	16.3	16.3	16.3	0	0	0	0	0	13433000	0	0	0	0	0	0	0	0	0	22394000	0
O75976;O75976-2;J3QQJ4;J3QRJ9	O75976;O75976-2	Carboxypeptidase D	CPD	sp|O75976|CBPD_HUMAN Carboxypeptidase D OS=Homo sapiens OX=9606 GN=CPD PE=1 SV=2;sp|O75976-2|CBPD_HUMAN Isoform 2 of Carboxypeptidase D OS=Homo sapiens OX=9606 GN=CPD	31	31	31	31.7	31.7	31.7	152.93	0	307.46	8680300000	402	0	0	0	0.9	25.3	17.9	17	16.7	30.9	26.2	21.2	22	23.1	19.5	15.4	10	23.6	10	15.7	5.6	0	0	0	0	384760000	280280000	229660000	358500000	526330000	249350000	260760000	249880000	302590000	295160000
F2Z2V0;B0QZ18;Q99829;H0Y524;A6PVH9	F2Z2V0;B0QZ18;Q99829;H0Y524;A6PVH9	Copine-1	CPNE1	tr|F2Z2V0|F2Z2V0_HUMAN Copine-1 (Fragment) OS=Homo sapiens OX=9606 GN=CPNE1 PE=1 SV=1;tr|B0QZ18|B0QZ18_HUMAN Copine-1 OS=Homo sapiens OX=9606 GN=CPNE1 PE=1 SV=1;sp|Q99829|CPNE1_HUMAN Copine-1 OS=Homo sapiens OX=9606 GN=CPNE1 PE=1 SV=1;tr|H0Y524|H0Y524_HUMA	2	2	2	5.4	5.4	5.4	58.634	0	4.9896	87689000	6	1.7	5.4	1.7	1.7	5.4	3.8	0	0	1.7	5.4	3.8	5.4	1.7	1.7	3.8	3.8	0	0	0	0	0	7732100	0	0	6439500	0	0	0	0	5907400	0	6822900	0	0
P36551;P36551-2;D6RER6	P36551;P36551-2	Oxygen-dependent coproporphyrinogen-III oxidase, mitochondrial	CPOX	sp|P36551|HEM6_HUMAN Oxygen-dependent coproporphyrinogen-III oxidase, mitochondrial OS=Homo sapiens OX=9606 GN=CPOX PE=1 SV=3;sp|P36551-2|HEM6_HUMAN Isoform 2 of Oxygen-dependent coproporphyrinogen-III oxidase, mitochondrial OS=Homo sapiens OX=9606 GN=CPOX	4	4	4	13.4	13.4	13.4	50.151	0	7.7986	330050000	11	13.4	7.3	7	3.7	3.7	3.7	3.7	0	11	0	7.7	7	10.1	10.1	10.1	3.3	11	4	3.7	0	18290000	13957000	18543000	0	0	0	0	0	14737000	0	17072000	10760000	24244000	17106000
Q9BRF8	Q9BRF8	Serine/threonine-protein phosphatase CPPED1	CPPED1	sp|Q9BRF8|CPPED_HUMAN Serine/threonine-protein phosphatase CPPED1 OS=Homo sapiens OX=9606 GN=CPPED1 PE=1 SV=3	1	1	1	9.2	9.2	9.2	35.548	0.00078247	2.9738	3581000	1	0	0	0	0	0	0	0	0	0	0	0	0	0	0	0	0	0	0	0	0	0	0	0	0	0	0	0	0	0	0	0	0	0	0
P31327;P31327-3;Q5R211;P31327-2;C9JTA4;E7EWJ3	P31327;P31327-3;Q5R211	Carbamoyl-phosphate synthase [ammonia], mitochondrial	CPS1	sp|P31327|CPSM_HUMAN Carbamoyl-phosphate synthase [ammonia], mitochondrial OS=Homo sapiens OX=9606 GN=CPS1 PE=1 SV=2;sp|P31327-3|CPSM_HUMAN Isoform 3 of Carbamoyl-phosphate synthase [ammonia], mitochondrial OS=Homo sapiens OX=9606 GN=CPS1;tr|Q5R211|Q5R211_	5	5	5	4.5	4.5	4.5	164.94	0	5.0764	300520000	12	0.9	1.7	2.3	0	3.2	0.9	0.9	0	1.5	2.6	2.3	0.8	3.7	1.5	0.9	0.9	1.5	1.8	1.7	0	0	0	14791000	0	21166000	0	0	0	0	13285000	15348000	0	23392000	0
H7C0X5;Q9H3G5;H7C218	H7C0X5;Q9H3G5;H7C218	Probable serine carboxypeptidase CPVL	CPVL	tr|H7C0X5|H7C0X5_HUMAN Probable serine carboxypeptidase CPVL (Fragment) OS=Homo sapiens OX=9606 GN=CPVL PE=1 SV=1;sp|Q9H3G5|CPVL_HUMAN Probable serine carboxypeptidase CPVL OS=Homo sapiens OX=9606 GN=CPVL PE=1 SV=2;tr|H7C218|H7C218_HUMAN Probable serine ca	3	3	3	17.8	17.8	17.8	21.076	0.00085837	3.6841	175860000	16	13.3	17.8	13.3	7.2	0	6.1	6.1	0	7.2	13.3	7.2	13.3	17.8	13.3	17.8	11.7	0	0	7.2	0	8413400	7110400	7010900	0	0	0	0	0	0	5635000	0	6174300	63065000	11239000
P46109	P46109	Crk-like protein	CRKL	sp|P46109|CRKL_HUMAN Crk-like protein OS=Homo sapiens OX=9606 GN=CRKL PE=1 SV=1	3	3	3	13.2	13.2	13.2	33.777	0	41.079	380430000	31	7.9	13.2	13.2	5	5	5	5	5	5	7.9	10.2	7.9	7.9	7.9	7.9	5	5	5	7.9	0	18951000	13812000	19232000	0	0	0	0	0	0	15012000	18807000	12233000	15419000	24073000
O75534-2;O75534;O75534-3;O75534-4;E9PLD4;E9PLT0	O75534-2;O75534;O75534-3;O75534-4;E9PLD4;E9PLT0	Cold shock domain-containing protein E1	CSDE1	sp|O75534-2|CSDE1_HUMAN Isoform 2 of Cold shock domain-containing protein E1 OS=Homo sapiens OX=9606 GN=CSDE1;sp|O75534|CSDE1_HUMAN Cold shock domain-containing protein E1 OS=Homo sapiens OX=9606 GN=CSDE1 PE=1 SV=2;sp|O75534-3|CSDE1_HUMAN Isoform 3 of Cold	2	2	2	3.5	3.5	3.5	85.746	0.00081566	3.2433	71373000	14	3.5	1.7	3.5	3.5	0	1.7	0	0	1.7	1.8	0	1.7	3.5	1.8	1.7	1.8	1.7	0	0	0	0	0	0	0	0	0	0	0	0	0	0	0	0	0
P55060-3;P55060;P55060-4;P55060-2	P55060-3;P55060;P55060-4	Exportin-2	CSE1L	sp|P55060-3|XPO2_HUMAN Isoform 3 of Exportin-2 OS=Homo sapiens OX=9606 GN=CSE1L;sp|P55060|XPO2_HUMAN Exportin-2 OS=Homo sapiens OX=9606 GN=CSE1L PE=1 SV=3;sp|P55060-4|XPO2_HUMAN Isoform 4 of Exportin-2 OS=Homo sapiens OX=9606 GN=CSE1L	35	35	35	48.7	48.7	48.7	107.78	0	323.31	11884000000	359	3.9	47.8	43.4	45.9	34.7	7.9	6.6	6.6	29.7	41.8	38.2	45.3	39	15.1	31.1	44.2	0	15.4	41.5	2.4	6469500	1249100000	744990000	1673700000	277010000	34096000	14736000	17293000	168920000	749120000	552780000	821840000	202930000	73537000
P78368;Q9Y6M4-5;Q9Y6M4-3;Q9Y6M4-4;Q9Y6M4;Q9Y6M4-2;A0A087WW97;A0A087WZK4;A0A0U1RQK2;H0YBN6;A0A0U1RR14;A0A087WXD7;A0A087WWF5;K7ESB6;U3KQA5;A0A0U1RQT7;Q8IXA3;A0A0U1RQY7;U3KQB3;Q9Y6M4-6;Q9HCP0-2;Q9HCP0	P78368;Q9Y6M4-5;Q9Y6M4-3;Q9Y6M4-4;Q9Y6M4;Q9Y6M4-2	Casein kinase I isoform gamma-2;Casein kinase I isoform gamma-3	CSNK1G2;CSNK1G3	sp|P78368|KC1G2_HUMAN Casein kinase I isoform gamma-2 OS=Homo sapiens OX=9606 GN=CSNK1G2 PE=1 SV=1;sp|Q9Y6M4-5|KC1G3_HUMAN Isoform 5 of Casein kinase I isoform gamma-3 OS=Homo sapiens OX=9606 GN=CSNK1G3;sp|Q9Y6M4-3|KC1G3_HUMAN Isoform 3 of Casein kinase I	3	3	3	8.9	8.9	8.9	47.457	0	5.8735	130650000	14	0	0	0	0	8.9	0	0	0	7	0	4.8	4.8	0	0	2.2	0	7	4.8	2.2	0	0	0	0	0	0	0	0	0	17593000	0	0	0	0	0
A0A2R8YF43;A0A2R8YD58;E7EU96;Q8NEV1;P68400;A0A2R8Y4D6;A0A2R8Y4H0;A0A2R8YDP2;A0A2R8Y5A0;A0A2R8YFU2;P68400-2;A0A087WY74;A0A2R8YDY7;A0A2R8YEW1;V9GYA2	A0A2R8YF43;A0A2R8YD58;E7EU96;Q8NEV1;P68400;A0A2R8Y4D6;A0A2R8Y4H0;A0A2R8YDP2;A0A2R8Y5A0;A0A2R8YFU2;P68400-2	Casein kinase II subunit alpha 3;Casein kinase II subunit alpha	CSNK2A1;CSNK2A3	tr|A0A2R8YF43|A0A2R8YF43_HUMAN Casein kinase II subunit alpha OS=Homo sapiens OX=9606 GN=CSNK2A1 PE=1 SV=1;tr|A0A2R8YD58|A0A2R8YD58_HUMAN Casein kinase II subunit alpha OS=Homo sapiens OX=9606 GN=CSNK2A1 PE=1 SV=1;tr|E7EU96|E7EU96_HUMAN Casein kinase II su	3	3	3	14.9	14.9	14.9	41.79	0	33.009	130010000	7	0	9.4	9.4	5.2	0	0	5.2	0	0	9.4	9.4	5.2	0	4.1	5.5	0	0	4.1	9.6	0	0	9504600	10455000	0	0	0	0	0	0	10288000	16564000	0	0	0
Q5SRQ6;P67870;Q5SRQ3;N0E472;A0A0G2JM12;N0E644;A0A0G2JM58	Q5SRQ6;P67870;Q5SRQ3;N0E472;A0A0G2JM12	Casein kinase II subunit beta	CSNK2B;CSNK2B-LY6G5B-1181;CSNK2B-LY6G5B--991	tr|Q5SRQ6|Q5SRQ6_HUMAN Casein kinase II subunit beta OS=Homo sapiens OX=9606 GN=CSNK2B PE=1 SV=2;sp|P67870|CSK2B_HUMAN Casein kinase II subunit beta OS=Homo sapiens OX=9606 GN=CSNK2B PE=1 SV=1;tr|Q5SRQ3|Q5SRQ3_HUMAN Casein kinase II subunit beta OS=Homo sa	3	3	3	17.9	17.9	17.9	26.925	0	10.488	663840000	50	13.2	17.9	17.9	17.9	13.2	13.2	13.2	6	13.2	17.9	17.9	17.9	17.9	17.9	17.9	13.2	13.2	17.9	17.9	0	14127000	19683000	21685000	24418000	20211000	20441000	15681000	0	13611000	20410000	32625000	29447000	14434000	17608000
F8VQR7;F8VW96;Q16527	F8VQR7;F8VW96;Q16527	Cysteine and glycine-rich protein 2	CSRP2	tr|F8VQR7|F8VQR7_HUMAN Cysteine and glycine-rich protein 2 OS=Homo sapiens OX=9606 GN=CSRP2 PE=1 SV=1;tr|F8VW96|F8VW96_HUMAN Cysteine and glycine-rich protein 2 OS=Homo sapiens OX=9606 GN=CSRP2 PE=1 SV=1;sp|Q16527|CSRP2_HUMAN Cysteine and glycine-rich prot	2	2	2	16	16	16	20.677	0	4.4283	269620000	20	7	7	7	7	7	7	7	7	7	16	7	16	7	7	7	0	0	0	7	7	0	0	0	0	0	0	0	0	0	14246000	0	13323000	0	0
C9J0E4;P01040	C9J0E4;P01040	Cystatin-A;Cystatin-A, N-terminally processed	CSTA	tr|C9J0E4|C9J0E4_HUMAN Cystatin-A OS=Homo sapiens OX=9606 GN=CSTA PE=1 SV=1;sp|P01040|CYTA_HUMAN Cystatin-A OS=Homo sapiens OX=9606 GN=CSTA PE=1 SV=1	2	2	2	33.3	33.3	33.3	7.0861	0.00077101	2.9009	304170000	9	0	0	0	0	14.3	14.3	14.3	0	33.3	14.3	14.3	0	0	14.3	0	14.3	14.3	33.3	0	14.3	0	0	0	0	0	0	0	0	50858000	0	0	0	0	0
P04080;A0A1W2PQG6;A0A1W2PS52	P04080;A0A1W2PQG6	Cystatin-B	CSTB	sp|P04080|CYTB_HUMAN Cystatin-B OS=Homo sapiens OX=9606 GN=CSTB PE=1 SV=2;tr|A0A1W2PQG6|A0A1W2PQG6_HUMAN Cystatin-B (Fragment) OS=Homo sapiens OX=9606 GN=CSTB PE=1 SV=1	4	4	4	45.9	45.9	45.9	11.139	0	98.143	2618900000	114	22.4	34.7	45.9	45.9	33.7	22.4	33.7	33.7	45.9	45.9	45.9	45.9	45.9	45.9	45.9	33.7	33.7	11.2	34.7	21.4	60303000	69168000	98328000	68116000	68439000	101310000	123020000	85991000	63571000	143680000	88590000	65072000	105400000	169100000
P35221;P35221-2;G3XAM7;P35221-3;E5RIB1;E5RG03;E5RGY6;E5RJ41;E5RHV7;E5RJL0;E5RIE0;P26232-3;P26232-2;P26232-5;P26232;E5RFM3;E5RJP7;E5RGD2;H0YBB8;E5RGY7;E5RJZ2;E5RGG4;E5RJ43;E5RGS1;E5RIT8;A0A087WZL6;E5RGU3;E5RHJ5;E5RFG3;E5RFK9;E5RFM5;C9IZ88;A0A0A0MTJ6;A0A0A0MRI5;P26232-4;P26232-6	P35221;P35221-2;G3XAM7;P35221-3	Catenin alpha-1	CTNNA1	sp|P35221|CTNA1_HUMAN Catenin alpha-1 OS=Homo sapiens OX=9606 GN=CTNNA1 PE=1 SV=1;sp|P35221-2|CTNA1_HUMAN Isoform 2 of Catenin alpha-1 OS=Homo sapiens OX=9606 GN=CTNNA1;tr|G3XAM7|G3XAM7_HUMAN Catenin (Cadherin-associated protein), alpha 1, 102kDa, isoform	20	20	20	35.5	35.5	35.5	100.07	0	323.31	4052400000	280	4.9	10.8	14.8	18.5	26.9	7.6	10.7	11.5	24.3	18.4	20.6	18.5	29.1	20.2	15.6	19.8	17.1	12.7	21.1	3.3	14698000	32076000	48494000	57826000	190920000	121550000	116560000	106700000	145440000	99764000	111380000	109410000	146590000	120820000
Q5JTQ6;Q9UBT7-3;Q9UBT7-2;Q9UBT7	Q5JTQ6;Q9UBT7-3;Q9UBT7-2;Q9UBT7	Alpha-catulin	CTNNAL1	tr|Q5JTQ6|Q5JTQ6_HUMAN Alpha-catulin OS=Homo sapiens OX=9606 GN=CTNNAL1 PE=1 SV=1;sp|Q9UBT7-3|CTNL1_HUMAN Isoform 3 of Alpha-catulin OS=Homo sapiens OX=9606 GN=CTNNAL1;sp|Q9UBT7-2|CTNL1_HUMAN Isoform 2 of Alpha-catulin OS=Homo sapiens OX=9606 GN=CTNNAL1;sp	1	1	1	10.9	10.9	10.9	19.503	0.00083542	3.4255	42942000	2	0	10.9	0	10.9	10.9	10.9	0	0	10.9	10.9	10.9	10.9	0	0	0	10.9	10.9	0	10.9	0	0	0	0	0	0	873030	0	0	0	0	0	0	0	0
A0A2R8Y804;A0A2R8Y543;A0A2R8Y5C3;A0A2R8Y750;B4DGU4;A0A2R8YCH5;A0A2R8Y5A3;P35222;A0A2R8Y5Z1;A0A2R8Y7Z0;A0A2R8Y6G0;A0A2R8Y815;A0A2R8YG06;C9IZ65;E9PDF9;E7EV28;E7EMJ5	A0A2R8Y804;A0A2R8Y543;A0A2R8Y5C3;A0A2R8Y750;B4DGU4;A0A2R8YCH5;A0A2R8Y5A3;P35222;A0A2R8Y5Z1;A0A2R8Y7Z0;A0A2R8Y6G0	Catenin beta-1	CTNNB1	tr|A0A2R8Y804|A0A2R8Y804_HUMAN Catenin beta-1 OS=Homo sapiens OX=9606 GN=CTNNB1 PE=1 SV=1;tr|A0A2R8Y543|A0A2R8Y543_HUMAN Catenin beta-1 OS=Homo sapiens OX=9606 GN=CTNNB1 PE=1 SV=1;tr|A0A2R8Y5C3|A0A2R8Y5C3_HUMAN Catenin beta-1 OS=Homo sapiens OX=9606 GN=CTN	18	16	16	40.7	36.5	36.5	77.206	0	323.31	3788900000	331	11.3	27.1	18.1	20.2	31.1	16.7	21.7	17.5	30.6	22.1	30.5	30.6	34.9	18.2	17.2	26.9	27.9	17	27.4	3.7	12906000	50719000	35599000	46919000	156850000	87972000	115010000	83568000	135140000	92571000	110660000	104220000	163150000	109980000
C9JZR2;O60716-21;O60716-19;O60716-18;O60716-17;O60716-13;O60716-11;O60716-10;O60716-9;O60716-5;O60716-3;O60716-2;O60716;O60716-24;O60716-23;O60716-22;O60716-20;O60716-16;O60716-15;O60716-14;O60716-12;O60716-8;O60716-7;O60716-6;O60716-4;O60716-29;O60716-27;O60716-26;O60716-25;O60716-32;O60716-31;O60716-30;O60716-28;E9PRE2;H0YC95;E9PKY0	C9JZR2;O60716-21;O60716-19;O60716-18;O60716-17;O60716-13;O60716-11;O60716-10;O60716-9;O60716-5;O60716-3;O60716-2;O60716;O60716-24;O60716-23;O60716-22;O60716-20;O60716-16;O60716-15;O60716-14;O60716-12;O60716-8;O60716-7;O60716-6;O60716-4;O60716-29;O60716-27;O60716-26;O60716-25;O60716-32;O60716-31;O60716-30;O60716-28	Catenin delta-1	CTNND1	tr|C9JZR2|C9JZR2_HUMAN Catenin delta-1 OS=Homo sapiens OX=9606 GN=CTNND1 PE=1 SV=2;sp|O60716-21|CTND1_HUMAN Isoform 3A of Catenin delta-1 OS=Homo sapiens OX=9606 GN=CTNND1;sp|O60716-19|CTND1_HUMAN Isoform 3AC of Catenin delta-1 OS=Homo sapiens OX=9606 GN=C	19	19	19	29.7	29.7	29.7	104.85	0	323.31	3011400000	238	19	17.8	20.7	14.8	22.7	13.2	7.7	7.6	26.9	25.1	20.7	21.4	21.5	15.9	14.1	15.8	15.5	8.8	15.7	0.9	62319000	63522000	70641000	82332000	144340000	81175000	79222000	81896000	117870000	88241000	114080000	90433000	107670000	83958000
Q6PD62;H0YCE8	Q6PD62	RNA polymerase-associated protein CTR9 homolog	CTR9	sp|Q6PD62|CTR9_HUMAN RNA polymerase-associated protein CTR9 homolog OS=Homo sapiens OX=9606 GN=CTR9 PE=1 SV=1	13	13	13	15.4	15.4	15.4	133.5	0	59.348	776300000	41	0.9	6.7	5.8	7.5	4.6	3.5	1.6	1.6	4.2	9.1	8.4	8.6	3.2	2.6	5.1	3.6	0	7.7	8.5	0	0	22275000	20724000	33442000	32514000	0	0	0	0	18273000	18284000	24294000	21944000	31998000
O60911	O60911	Cathepsin L2	CTSV	sp|O60911|CATL2_HUMAN Cathepsin L2 OS=Homo sapiens OX=9606 GN=CTSV PE=1 SV=2	1	1	1	6.9	6.9	6.9	37.329	0	27.07	3312900	1	0	0	0	0	0	0	0	0	0	0	0	0	0	0	0	0	0	0	0	0	0	0	0	0	0	0	0	0	0	0	0	0	0	0
Q14247-3;Q14247;Q14247-2;H0YCD9;H0YEV2	Q14247-3;Q14247;Q14247-2	Src substrate cortactin	CTTN	sp|Q14247-3|SRC8_HUMAN Isoform 3 of Src substrate cortactin OS=Homo sapiens OX=9606 GN=CTTN;sp|Q14247|SRC8_HUMAN Src substrate cortactin OS=Homo sapiens OX=9606 GN=CTTN PE=1 SV=2;sp|Q14247-2|SRC8_HUMAN Isoform 2 of Src substrate cortactin OS=Homo sapiens O	11	11	11	28.5	28.5	28.5	57.466	0	303.09	2746600000	86	26.9	24.2	24.6	21.8	13.6	4.9	5.5	2.9	17.3	13.6	20.1	22	21.8	11.1	17.3	2.9	11.9	4.3	17.2	0	226790000	144710000	171650000	75567000	79768000	0	57702000	0	106470000	75593000	100110000	116920000	103340000	115910000
F8WB16;Q8WZ74	F8WB16;Q8WZ74	Cortactin-binding protein 2	CTTNBP2	tr|F8WB16|F8WB16_HUMAN Cortactin-binding protein 2 OS=Homo sapiens OX=9606 GN=CTTNBP2 PE=1 SV=1;sp|Q8WZ74|CTTB2_HUMAN Cortactin-binding protein 2 OS=Homo sapiens OX=9606 GN=CTTNBP2 PE=1 SV=1	1	1	1	2	2	2	69.052	0.00075358	2.7505	153660000000	86	2	2	2	2	2	2	2	2	2	2	2	2	2	2	2	2	2	2	2	2	0	0	0	0	0	0	0	82720000	0	0	0	0	0	0
A0A0A0MR50;Q13619-2;Q13619	A0A0A0MR50;Q13619-2;Q13619	Cullin-4A	CUL4A	tr|A0A0A0MR50|A0A0A0MR50_HUMAN Cullin-4A OS=Homo sapiens OX=9606 GN=CUL4A PE=1 SV=1;sp|Q13619-2|CUL4A_HUMAN Isoform 2 of Cullin-4A OS=Homo sapiens OX=9606 GN=CUL4A;sp|Q13619|CUL4A_HUMAN Cullin-4A OS=Homo sapiens OX=9606 GN=CUL4A PE=1 SV=3	1	1	1	4	4	4	77.719	0.00086281	3.8062	4731100	1	0	0	0	0	0	0	0	0	0	0	0	0	0	0	0	0	0	0	0	0	0	0	0	0	0	0	0	0	0	0	0	0	0	0
P78310-7;P78310-2;P78310-6;P78310;P78310-5;P78310-4;P78310-3	P78310-7;P78310-2;P78310-6;P78310;P78310-5;P78310-4	Coxsackievirus and adenovirus receptor	CXADR	sp|P78310-7|CXAR_HUMAN Isoform 7 of Coxsackievirus and adenovirus receptor OS=Homo sapiens OX=9606 GN=CXADR;sp|P78310-2|CXAR_HUMAN Isoform 2 of Coxsackievirus and adenovirus receptor OS=Homo sapiens OX=9606 GN=CXADR;sp|P78310-6|CXAR_HUMAN Isoform 6 of Coxs	6	6	6	25.9	25.9	25.9	35.569	0	60.643	1434900000	64	0	0	0	0	14.5	3.7	10.8	4.3	21.9	14.5	21.9	25.9	14.5	6.5	6.5	7.1	17.6	13.9	10.8	2.8	0	0	0	0	70051000	0	47989000	0	96868000	62425000	80410000	65010000	29513000	33689000
D6RFH4;H3BUX2;A0A499FJ32;O43169	D6RFH4;H3BUX2;A0A499FJ32;O43169	Cytochrome b5 type B	CYB5B	tr|D6RFH4|D6RFH4_HUMAN Cytochrome b5 type B OS=Homo sapiens OX=9606 GN=CYB5B PE=1 SV=1;tr|H3BUX2|H3BUX2_HUMAN Cytochrome b5 type B OS=Homo sapiens OX=9606 GN=CYB5B PE=1 SV=1;tr|A0A499FJ32|A0A499FJ32_HUMAN Cytochrome b5 type B OS=Homo sapiens OX=9606 GN=CYB	2	2	2	35.1	35.1	35.1	14.846	0	83.777	201420000	29	0	9.2	0	0	9.2	9.2	9.2	9.2	35.1	9.2	9.2	9.2	9.2	9.2	9.2	9.2	9.2	35.1	9.2	0	0	0	0	0	0	0	0	0	21348000	0	0	0	0	0
P00387-2;P00387;P00387-3;B1AHF3	P00387-2;P00387;P00387-3;B1AHF3	NADH-cytochrome b5 reductase 3;NADH-cytochrome b5 reductase 3 membrane-bound form;NADH-cytochrome b5 reductase 3 soluble form	CYB5R3	sp|P00387-2|NB5R3_HUMAN Isoform 2 of NADH-cytochrome b5 reductase 3 OS=Homo sapiens OX=9606 GN=CYB5R3;sp|P00387|NB5R3_HUMAN NADH-cytochrome b5 reductase 3 OS=Homo sapiens OX=9606 GN=CYB5R3 PE=1 SV=3;sp|P00387-3|NB5R3_HUMAN Isoform 3 of NADH-cytochrome b5 r	4	4	4	24.1	24.1	24.1	31.628	0	43.819	646130000	57	0	6.8	0	0	19.4	11.2	19.4	11.2	19.4	15.8	19.4	11.2	19.4	11.2	11.2	4.3	15.8	4.3	4.3	0	0	0	0	0	31638000	23401000	43821000	32689000	38390000	14691000	34376000	24054000	22104000	31000000
C9JFR7;P99999;CON__P62894	C9JFR7;P99999;CON__P62894	Cytochrome c	CYCS	tr|C9JFR7|C9JFR7_HUMAN Cytochrome c (Fragment) OS=Homo sapiens OX=9606 GN=CYCS PE=1 SV=1;sp|P99999|CYC_HUMAN Cytochrome c OS=Homo sapiens OX=9606 GN=CYCS PE=1 SV=2;	2	2	2	24.8	24.8	24.8	11.333	0.00081169	3.2268	595410000	31	24.8	24.8	24.8	24.8	24.8	24.8	24.8	24.8	24.8	24.8	24.8	24.8	24.8	24.8	24.8	24.8	24.8	24.8	24.8	24.8	24741000	10487000	20081000	15358000	23791000	11665000	25303000	26786000	26661000	12755000	17815000	16878000	38758000	20650000
A0A0C4DFL7;Q16850;Q16850-2;H7C0D0;A0A3B3ITR4;C9IYR8	A0A0C4DFL7;Q16850;Q16850-2	Lanosterol 14-alpha demethylase	CYP51A1	tr|A0A0C4DFL7|A0A0C4DFL7_HUMAN Lanosterol 14-alpha demethylase OS=Homo sapiens OX=9606 GN=CYP51A1 PE=1 SV=1;sp|Q16850|CP51A_HUMAN Lanosterol 14-alpha demethylase OS=Homo sapiens OX=9606 GN=CYP51A1 PE=1 SV=3;sp|Q16850-2|CP51A_HUMAN Isoform 2 of Lanosterol 1	9	9	9	29.1	29.1	29.1	57.278	0	167.97	917580000	57	12	22.2	14.7	14.7	24.4	9.6	10.6	8.3	22.2	22.2	12.4	24.4	26.7	16.5	10.6	20.4	13	10.2	15.1	0	22341000	30508000	17109000	22196000	48736000	26195000	29841000	34574000	42511000	31324000	27988000	25570000	47018000	21360000
Q9Y4D1-2;Q9Y4D1;Q9Y4D1-3;A0A0J9YYF7;Q86T65-4;Q86T65	Q9Y4D1-2;Q9Y4D1;Q9Y4D1-3	Disheveled-associated activator of morphogenesis 1	DAAM1	sp|Q9Y4D1-2|DAAM1_HUMAN Isoform 2 of Disheveled-associated activator of morphogenesis 1 OS=Homo sapiens OX=9606 GN=DAAM1;sp|Q9Y4D1|DAAM1_HUMAN Disheveled-associated activator of morphogenesis 1 OS=Homo sapiens OX=9606 GN=DAAM1 PE=1 SV=2;sp|Q9Y4D1-3|DAAM1_H	6	6	6	6.6	6.6	6.6	122.3	0	9.6395	243960000	17	0	0	0	0	3.8	0.9	0.9	0.9	3.1	2.4	4.6	2.3	0.9	0	0.9	0	0.9	2	1.7	0	0	0	0	0	21154000	0	0	0	20127000	0	20225000	0	0	0
Q14118	Q14118	Dystroglycan;Alpha-dystroglycan;Beta-dystroglycan	DAG1	sp|Q14118|DAG1_HUMAN Dystroglycan OS=Homo sapiens OX=9606 GN=DAG1 PE=1 SV=2	8	8	8	13.2	13.2	13.2	97.44	0	17.915	823500000	65	0	0	0	0	5	3.4	3.4	1.8	8.6	7.5	9.9	5.9	1.6	0	3.4	0	5	2.8	6.6	0	0	0	0	0	59783000	33240000	51235000	0	64457000	31935000	58121000	47422000	0	0
V9GZ61;V9GYC9;V9GYW1;V9GYA7;V9GZ03;V9GYJ9;V9GYL9;P51398-2;P51398-3;P51398	V9GZ61;V9GYC9;V9GYW1;V9GYA7;V9GZ03;V9GYJ9;V9GYL9;P51398-2;P51398-3;P51398	28S ribosomal protein S29, mitochondrial	DAP3	tr|V9GZ61|V9GZ61_HUMAN 28S ribosomal protein S29, mitochondrial (Fragment) OS=Homo sapiens OX=9606 GN=DAP3 PE=1 SV=1;tr|V9GYC9|V9GYC9_HUMAN 28S ribosomal protein S29, mitochondrial (Fragment) OS=Homo sapiens OX=9606 GN=DAP3 PE=1 SV=1;tr|V9GYW1|V9GYW1_HUMAN	1	1	1	14.2	14.2	14.2	12.095	0	4.1847	71257000	13	14.2	14.2	14.2	14.2	14.2	0	0	14.2	14.2	14.2	0	14.2	14.2	14.2	14.2	14.2	14.2	0	0	0	0	0	0	0	4272000	0	0	0	0	0	0	0	0	0
K7EQ02;K7EQ55;K7EK33;Q96EP5-2;Q96EP5	K7EQ02;K7EQ55;K7EK33;Q96EP5-2;Q96EP5	DAZ-associated protein 1	DAZAP1	tr|K7EQ02|K7EQ02_HUMAN DAZ-associated protein 1 (Fragment) OS=Homo sapiens OX=9606 GN=DAZAP1 PE=1 SV=2;tr|K7EQ55|K7EQ55_HUMAN DAZ-associated protein 1 OS=Homo sapiens OX=9606 GN=DAZAP1 PE=1 SV=2;tr|K7EK33|K7EK33_HUMAN DAZ-associated protein 1 OS=Homo sapie	3	3	3	14.4	14.4	14.4	35.02	0.00082102	3.3189	241250000	4	9.5	4.9	9.8	0	9.5	0	4.6	4.9	4.6	0	14.4	0	14.4	9.8	0	9.5	9.5	4.9	9.5	4.9	0	0	0	0	0	0	0	0	0	0	13409000	0	31261000	0
Q16643;Q16643-3;Q16643-2;D6R9W4;D6RFI1;D6R9Q9;D6RCR4	Q16643;Q16643-3;Q16643-2;D6R9W4	Drebrin	DBN1	sp|Q16643|DREB_HUMAN Drebrin OS=Homo sapiens OX=9606 GN=DBN1 PE=1 SV=4;sp|Q16643-3|DREB_HUMAN Isoform 3 of Drebrin OS=Homo sapiens OX=9606 GN=DBN1;sp|Q16643-2|DREB_HUMAN Isoform 2 of Drebrin OS=Homo sapiens OX=9606 GN=DBN1;tr|D6R9W4|D6R9W4_HUMAN Drebrin (F	21	21	21	48.1	48.1	48.1	71.428	0	323.31	15028000000	278	48.1	43.8	38.2	29.3	23	20	8.5	2.5	31.1	28.8	37.6	34.2	28.4	19.6	32.2	11.6	29.7	23	37.8	0	1548900000	1025800000	746170000	547210000	340100000	192140000	72134000	0	400130000	462640000	663340000	806460000	343080000	308100000
Q8NA75	Q8NA75	DDB1- and CUL4-associated factor 4-like protein 2	DCAF4L2	sp|Q8NA75|DC4L2_HUMAN DDB1- and CUL4-associated factor 4-like protein 2 OS=Homo sapiens OX=9606 GN=DCAF4L2 PE=1 SV=1	1	1	1	5.6	5.6	5.6	43.747	0.0041494	2.1469	0	1	0	5.6	0	0	0	0	0	0	0	0	0	0	0	0	0	0	0	0	0	0	0	0	0	0	0	0	0	0	0	0	0	0	0	0
Q8N8Z6-2;Q8N8Z6	Q8N8Z6-2;Q8N8Z6	Discoidin, CUB and LCCL domain-containing protein 1	DCBLD1	sp|Q8N8Z6-2|DCBD1_HUMAN Isoform 2 of Discoidin, CUB and LCCL domain-containing protein 1 OS=Homo sapiens OX=9606 GN=DCBLD1;sp|Q8N8Z6|DCBD1_HUMAN Discoidin, CUB and LCCL domain-containing protein 1 OS=Homo sapiens OX=9606 GN=DCBLD1 PE=1 SV=2	2	2	2	5.8	5.8	5.8	59.195	0	7.6242	96542000	6	0	0	0	0	1.9	1.9	1.9	0	5.8	1.9	1.9	1.9	1.9	0	0	0	1.9	0	0	0	0	0	0	0	0	0	0	0	13097000	0	0	0	0	0
Q96PD2;Q96PD2-2	Q96PD2;Q96PD2-2	Discoidin, CUB and LCCL domain-containing protein 2	DCBLD2	sp|Q96PD2|DCBD2_HUMAN Discoidin, CUB and LCCL domain-containing protein 2 OS=Homo sapiens OX=9606 GN=DCBLD2 PE=1 SV=1;sp|Q96PD2-2|DCBD2_HUMAN Isoform 2 of Discoidin, CUB and LCCL domain-containing protein 2 OS=Homo sapiens OX=9606 GN=DCBLD2	2	2	2	2.8	2.8	2.8	85.034	0.00079051	3.048	207800000	16	0	0	0	0	2.8	1.3	1.3	1.3	1.3	2.8	2.8	2.8	1.3	1.3	0	0	2.8	1.3	1.5	1.3	0	0	0	0	11928000	0	0	0	0	8768300	10577000	10173000	0	0
P81605;P81605-2	P81605;P81605-2	Dermcidin;Survival-promoting peptide;DCD-1	DCD	sp|P81605|DCD_HUMAN Dermcidin OS=Homo sapiens OX=9606 GN=DCD PE=1 SV=2;sp|P81605-2|DCD_HUMAN Isoform 2 of Dermcidin OS=Homo sapiens OX=9606 GN=DCD	2	2	2	20	20	20	11.284	0.00082645	3.3652	659880000	12	10	10	20	20	20	0	0	0	10	0	10	10	20	20	10	20	10	0	10	0	0	0	0	19607000	35810000	0	0	0	0	0	0	0	25158000	0
Q9NPI6-2;Q9NPI6	Q9NPI6-2;Q9NPI6	mRNA-decapping enzyme 1A	DCP1A	sp|Q9NPI6-2|DCP1A_HUMAN Isoform 2 of mRNA-decapping enzyme 1A OS=Homo sapiens OX=9606 GN=DCP1A;sp|Q9NPI6|DCP1A_HUMAN mRNA-decapping enzyme 1A OS=Homo sapiens OX=9606 GN=DCP1A PE=1 SV=3	2	2	2	5	5	5	59.33	0.00075758	2.7757	27898000	2	0	2.8	2.8	5	0	0	0	0	0	2.8	0	2.8	0	0	0	0	0	0	0	0	0	0	0	8175100	0	0	0	0	0	0	0	0	0	0
Q9H773	Q9H773	dCTP pyrophosphatase 1	DCTPP1	sp|Q9H773|DCTP1_HUMAN dCTP pyrophosphatase 1 OS=Homo sapiens OX=9606 GN=DCTPP1 PE=1 SV=1	2	2	2	23.5	23.5	23.5	18.681	0	33.238	8375100	2	0	0	0	0	0	0	0	0	0	0	0	0	0	0	0	0	0	0	0	0	0	0	0	0	0	0	0	0	0	0	0	0	0	0
Q7Z4W1	Q7Z4W1	L-xylulose reductase	DCXR	sp|Q7Z4W1|DCXR_HUMAN L-xylulose reductase OS=Homo sapiens OX=9606 GN=DCXR PE=1 SV=2	1	1	1	7.4	7.4	7.4	25.913	0	7.1699	10078000	1	0	0	7.4	0	0	0	0	0	7.4	0	0	0	7.4	0	0	0	0	0	0	0	0	0	0	0	0	0	0	0	0	0	0	0	0	0
F5GY55;Q16531;F5GWI0;F5GZY8;F5H2L3;F5GYG8;F5H198;Q16531-2	F5GY55;Q16531	DNA damage-binding protein 1	DDB1	tr|F5GY55|F5GY55_HUMAN DNA damage-binding protein 1 OS=Homo sapiens OX=9606 GN=DDB1 PE=1 SV=1;sp|Q16531|DDB1_HUMAN DNA damage-binding protein 1 OS=Homo sapiens OX=9606 GN=DDB1 PE=1 SV=1	8	8	8	10.7	10.7	10.7	121.71	0	56.836	1047200000	65	10.7	6.4	8.1	3.7	7	4.9	6.9	6.4	7.7	10.7	5.6	8.5	8.1	9.4	6.4	2.7	6.4	5.2	6.4	3.7	23964000	17117000	29070000	28169000	26442000	31450000	22633000	43578000	34210000	21840000	18068000	22552000	45361000	70004000
A0A0C4DGS1;P39656-2;P39656-3;P39656;U3KQ84	A0A0C4DGS1;P39656-2;P39656-3;P39656;U3KQ84	Dolichyl-diphosphooligosaccharide--protein glycosyltransferase 48 kDa subunit	DDOST	tr|A0A0C4DGS1|A0A0C4DGS1_HUMAN Dolichyl-diphosphooligosaccharide--protein glycosyltransferase 48 kDa subunit OS=Homo sapiens OX=9606 GN=DDOST PE=1 SV=1;sp|P39656-2|OST48_HUMAN Isoform 2 of Dolichyl-diphosphooligosaccharide--protein glycosyltransferase 48 k	2	2	2	9.1	9.1	9.1	48.799	0	79.429	234630000	19	6.6	6.6	9.1	6.6	6.6	6.6	0	0	6.6	6.6	6.6	6.6	0	0	6.6	0	0	0	6.6	0	13799000	0	0	0	0	0	0	0	0	0	15787000	0	0	0
F1T0B3;A0A087X2G1;Q92499-3;Q92499;Q92499-2	F1T0B3;A0A087X2G1;Q92499-3;Q92499;Q92499-2	ATP-dependent RNA helicase DDX1	DDX1	tr|F1T0B3|F1T0B3_HUMAN ATP-dependent RNA helicase DDX1 OS=Homo sapiens OX=9606 GN=DDX1 PE=1 SV=1;tr|A0A087X2G1|A0A087X2G1_HUMAN ATP-dependent RNA helicase DDX1 OS=Homo sapiens OX=9606 GN=DDX1 PE=1 SV=1;sp|Q92499-3|DDX1_HUMAN Isoform 3 of ATP-dependent RNA	2	2	2	4.4	4.4	4.4	73.915	0.0035039	2.2376	9815400	2	0	2.7	1.7	0	0	0	0	0	0	0	0	2.7	0	0	0	0	0	0	0	0	0	0	0	0	0	0	0	0	0	0	0	3246000	0	0
A0A1X7SBZ2;A0A1W2PQ51;Q92841;Q92841-1;Q92841-3;Q92841-2;A0A0U1RQJ0	A0A1X7SBZ2;A0A1W2PQ51;Q92841;Q92841-1;Q92841-3;Q92841-2	Probable ATP-dependent RNA helicase DDX17	DDX17	tr|A0A1X7SBZ2|A0A1X7SBZ2_HUMAN Probable ATP-dependent RNA helicase DDX17 OS=Homo sapiens OX=9606 GN=DDX17 PE=1 SV=1;tr|A0A1W2PQ51|A0A1W2PQ51_HUMAN Probable ATP-dependent RNA helicase DDX17 OS=Homo sapiens OX=9606 GN=DDX17 PE=1 SV=1;sp|Q92841|DDX17_HUMAN Pr	18	18	13	32.2	32.2	24.6	80.253	0	215.21	4061000000	234	25.7	27.4	26.9	29.5	11.5	9.6	13.2	13.7	26.6	25.7	25.9	28.4	19.5	18.4	14	23.5	16.9	16	25.1	7.7	119360000	153440000	151690000	200930000	114580000	109760000	140240000	134350000	81709000	132880000	124880000	132530000	142520000	114670000
Q9UHI6;E9PJ60;Q9UHI6-2	Q9UHI6	Probable ATP-dependent RNA helicase DDX20	DDX20	sp|Q9UHI6|DDX20_HUMAN Probable ATP-dependent RNA helicase DDX20 OS=Homo sapiens OX=9606 GN=DDX20 PE=1 SV=2	5	5	5	7	7	7	92.239	0	13.302	229940000	13	0	4.9	5.7	5.7	2.2	0	0	0	0	7	4.5	5.7	2.4	2.4	2.4	3.5	0	0	7	0	0	16342000	14372000	41095000	0	0	0	0	0	14852000	9592800	22992000	11569000	6836600
Q9NR30;Q9NR30-2;A0A087WVC1;Q9BQ39	Q9NR30;Q9NR30-2	Nucleolar RNA helicase 2	DDX21	sp|Q9NR30|DDX21_HUMAN Nucleolar RNA helicase 2 OS=Homo sapiens OX=9606 GN=DDX21 PE=1 SV=5;sp|Q9NR30-2|DDX21_HUMAN Isoform 2 of Nucleolar RNA helicase 2 OS=Homo sapiens OX=9606 GN=DDX21	9	9	9	13.5	13.5	13.5	87.343	0	15.25	1004300000	30	5.2	7.9	3.3	11.4	6.9	2.3	1.1	1.8	1.8	4.5	7.7	6.6	6.4	1.9	4.9	5.2	2.3	6.6	6	0	41286000	50101000	0	46191000	59449000	0	0	0	0	40481000	31843000	34962000	31870000	0
Q9NUL7	Q9NUL7	Probable ATP-dependent RNA helicase DDX28	DDX28	sp|Q9NUL7|DDX28_HUMAN Probable ATP-dependent RNA helicase DDX28 OS=Homo sapiens OX=9606 GN=DDX28 PE=1 SV=2	3	3	3	5.7	5.7	5.7	59.58	0.00082988	3.3954	164910000	7	4.1	5.7	3.1	3.1	2.6	1.7	0	1.7	1.7	1.7	4.3	4.1	1.7	1.7	5.7	3.1	0	1.7	4.3	1.7	0	7053200	0	0	0	0	0	0	0	0	0	0	0	0
O00148	O00148	ATP-dependent RNA helicase DDX39A	DDX39A	sp|O00148|DX39A_HUMAN ATP-dependent RNA helicase DDX39A OS=Homo sapiens OX=9606 GN=DDX39A PE=1 SV=2	2	1	1	7	4.2	4.2	49.129	0	14.152	2650000	1	2.8	2.8	2.8	2.8	2.8	2.8	2.8	2.8	2.8	2.8	2.8	2.8	2.8	2.8	2.8	2.8	0	0	0	0	0	0	0	0	0	0	0	0	0	0	0	0	0	0
A0A0D9SEM9	A0A0D9SEM9		DDX39A	tr|A0A0D9SEM9|A0A0D9SEM9_HUMAN ATP-dependent RNA helicase DDX39A (Fragment) OS=Homo sapiens OX=9606 GN=DDX39A PE=1 SV=1	1	1	1	10.4	10.4	10.4	10.925	1	-2	200290000	1	10.4	0	0	0	10.4	10.4	0	10.4	0	10.4	10.4	0	0	0	0	0	0	0	0	0	0	0	0	0	0	0	0	22352000	0	0	0	0	0	0
H0YCC6;A0A140T9X9;H0Y400;F6UJC5;A0A140TA18;A0A140T9X3;A0A0G2JJZ9;Q5STU3;Q13838;Q13838-2;A0A140T996;F6WLT2;O00148-2	H0YCC6;A0A140T9X9;H0Y400;F6UJC5;A0A140TA18;A0A140T9X3;A0A0G2JJZ9;Q5STU3;Q13838;Q13838-2;A0A140T996;F6WLT2;O00148-2	Spliceosome RNA helicase DDX39B;ATP-dependent RNA helicase DDX39A	DDX39B;DDX39A	tr|H0YCC6|H0YCC6_HUMAN Spliceosome RNA helicase DDX39B (Fragment) OS=Homo sapiens OX=9606 GN=DDX39B PE=1 SV=1;tr|A0A140T9X9|A0A140T9X9_HUMAN Spliceosome RNA helicase DDX39B (Fragment) OS=Homo sapiens OX=9606 GN=DDX39B PE=1 SV=1;tr|H0Y400|H0Y400_HUMAN Splic	2	2	1	21.3	21.3	12.8	16.484	0	48.396	214440000	21	8.5	8.5	8.5	8.5	8.5	8.5	8.5	8.5	8.5	8.5	8.5	8.5	8.5	8.5	8.5	8.5	0	0	0	0	0	0	0	0	0	0	0	0	0	0	0	0	0	0
A0A2R8Y5G6;A0A0D9SFB3;A0A2R8YF78;A0A2R8YCW1;A0A0D9SG12;A0A2R8YFR4;A0A2U3TZJ9;A0A2R8YFS5;A0A2R8Y4A4;A0A2R8Y645;A0A0D9SF53;O00571-2;O00571;A0A2R8YDT5;A0A2R8Y7T2;F6S8Q4;A0A2R8YDH3;O15523-2;O15523;A0A0J9YVQ7;A0A087WVZ1;O15523-3;A0A2R8YCU0;A0A2R8Y650;C9J8G5;C9J081	A0A2R8Y5G6;A0A0D9SFB3;A0A2R8YF78;A0A2R8YCW1;A0A0D9SG12;A0A2R8YFR4;A0A2U3TZJ9;A0A2R8YFS5;A0A2R8Y4A4;A0A2R8Y645;A0A0D9SF53;O00571-2;O00571;A0A2R8YDT5;A0A2R8Y7T2;F6S8Q4;A0A2R8YDH3;O15523-2;O15523;A0A0J9YVQ7	ATP-dependent RNA helicase DDX3X;ATP-dependent RNA helicase DDX3Y	DDX3X;DDX3Y	tr|A0A2R8Y5G6|A0A2R8Y5G6_HUMAN ATP-dependent RNA helicase DDX3X OS=Homo sapiens OX=9606 GN=DDX3X PE=1 SV=1;tr|A0A0D9SFB3|A0A0D9SFB3_HUMAN ATP-dependent RNA helicase DDX3X OS=Homo sapiens OX=9606 GN=DDX3X PE=1 SV=1;tr|A0A2R8YF78|A0A2R8YF78_HUMAN ATP-depende	16	15	15	31.8	30.1	30.1	69.047	0	323.31	2370300000	193	19.6	28.3	29.9	28.3	19.5	17.5	21.2	13.7	18.5	23.2	27.7	28	26.4	24.8	21.4	23	16.1	23.6	25.1	4	75737000	91423000	90070000	91624000	66429000	103230000	65999000	71408000	62235000	70975000	65730000	77444000	85479000	72571000
J3KTA4;P17844;P17844-2;J3QRQ7;J3KRX8;J3KTQ4;J3QR02;J3KRZ1;J3QSF1;J3QRN5;X6RLV5	J3KTA4;P17844;P17844-2	Probable ATP-dependent RNA helicase DDX5	DDX5	tr|J3KTA4|J3KTA4_HUMAN Probable ATP-dependent RNA helicase DDX5 OS=Homo sapiens OX=9606 GN=DDX5 PE=1 SV=1;sp|P17844|DDX5_HUMAN Probable ATP-dependent RNA helicase DDX5 OS=Homo sapiens OX=9606 GN=DDX5 PE=1 SV=1;sp|P17844-2|DDX5_HUMAN Isoform 2 of Probable A	15	10	10	27	17.9	17.9	69.086	0	46.715	3202300000	165	19.5	25.1	23	25.1	18.4	21.3	16	13.2	25.4	23	23.1	25.2	17.8	18.2	21.3	23.1	21.3	20.7	22.8	10.4	76100000	103930000	112740000	147320000	77856000	120950000	112220000	131690000	70554000	100040000	99061000	113190000	97102000	102520000
Q9NY93-2;Q9NY93;F8WDT8;G3V0G3;H7C3E9;H7BZN7	Q9NY93-2;Q9NY93;F8WDT8;G3V0G3;H7C3E9	Probable ATP-dependent RNA helicase DDX56	DDX56	sp|Q9NY93-2|DDX56_HUMAN Isoform 2 of Probable ATP-dependent RNA helicase DDX56 OS=Homo sapiens OX=9606 GN=DDX56;sp|Q9NY93|DDX56_HUMAN Probable ATP-dependent RNA helicase DDX56 OS=Homo sapiens OX=9606 GN=DDX56 PE=1 SV=1;tr|F8WDT8|F8WDT8_HUMAN Probable ATP-d	3	3	3	7.1	7.1	7.1	57.274	0	4.1858	117030000	11	0	4.9	7.1	7.1	2.8	2.8	0	0	4.9	4.9	4.9	4.9	7.1	2.2	4.9	7.1	0	4.9	7.1	0	0	4988900	5119200	8425200	0	0	0	0	3940900	3695600	5188700	4099000	12621000	0
P26196	P26196	Probable ATP-dependent RNA helicase DDX6	DDX6	sp|P26196|DDX6_HUMAN Probable ATP-dependent RNA helicase DDX6 OS=Homo sapiens OX=9606 GN=DDX6 PE=1 SV=2	3	3	3	8.5	8.5	8.5	54.416	0	17.636	788760000	34	8.5	8.5	8.5	8.5	8.5	8.5	8.5	8.5	8.5	8.5	8.5	8.5	5.6	8.5	8.5	8.5	8.5	8.5	5.6	4.6	19024000	19869000	21994000	22158000	23701000	29344000	25275000	27581000	22095000	25878000	23514000	25288000	28298000	30908000
Q16698-2;Q16698;E5RJD2;E5RJG7;E5RFV2	Q16698-2;Q16698;E5RJD2;E5RJG7;E5RFV2	2,4-dienoyl-CoA reductase, mitochondrial	DECR1	sp|Q16698-2|DECR_HUMAN Isoform 2 of 2,4-dienoyl-CoA reductase, mitochondrial OS=Homo sapiens OX=9606 GN=DECR1;sp|Q16698|DECR_HUMAN 2,4-dienoyl-CoA reductase, mitochondrial OS=Homo sapiens OX=9606 GN=DECR1 PE=1 SV=1;tr|E5RJD2|E5RJD2_HUMAN 2,4-dienoyl-CoA re	3	3	3	16.3	16.3	16.3	34.994	0	14.701	676240000	47	4	9.5	9.5	16.3	4	4	4	4	10.7	4	16.3	9.5	16.3	10.7	16.3	16.3	16.3	16.3	16.3	10.7	0	23518000	15101000	26055000	0	0	0	0	21734000	0	21473000	22617000	40008000	24892000
Q9NUI1;Q4VXZ8;Q9NUI1-3;A0A0J9YWI0;Q9NUI1-2;A0A0J9YY83;G3V0I9;A0A0J9YXZ6;H7C078	Q9NUI1;Q4VXZ8;Q9NUI1-3;A0A0J9YWI0	Peroxisomal 2,4-dienoyl-CoA reductase	DECR2	sp|Q9NUI1|DECR2_HUMAN Peroxisomal 2,4-dienoyl-CoA reductase OS=Homo sapiens OX=9606 GN=DECR2 PE=1 SV=1;tr|Q4VXZ8|Q4VXZ8_HUMAN Peroxisomal 2,4-dienoyl-CoA reductase OS=Homo sapiens OX=9606 GN=DECR2 PE=1 SV=1;sp|Q9NUI1-3|DECR2_HUMAN Isoform 3 of Peroxisomal	15	15	15	66.4	66.4	66.4	30.777	0	323.31	13124000000	344	51	50.7	66.4	44.5	66.4	49.7	47.6	44.9	64	63	50.3	50	50.3	60.3	47.6	46.9	63.4	49.3	47.6	21.2	462110000	306620000	408870000	231860000	471730000	433240000	428290000	470750000	512340000	409240000	410270000	333220000	619840000	565200000
H0Y993;A0A494C028;P35659;B4DFG0;P35659-2;A0A494C198;H0Y8X0;D6RDA2;D6R9L5	H0Y993;A0A494C028;P35659;B4DFG0;P35659-2;A0A494C198;H0Y8X0	Protein DEK	DEK	tr|H0Y993|H0Y993_HUMAN DEK oncogene (DNA binding), isoform CRA_b OS=Homo sapiens OX=9606 GN=DEK PE=1 SV=2;tr|A0A494C028|A0A494C028_HUMAN Protein DEK OS=Homo sapiens OX=9606 GN=DEK PE=1 SV=1;sp|P35659|DEK_HUMAN Protein DEK OS=Homo sapiens OX=9606 GN=DEK PE=	6	6	6	17.4	17.4	17.4	43.247	0	31.68	1781200000	56	3.2	8.4	8.4	17.4	5	13.9	11.6	8.4	2.4	14.7	14.7	17.4	8.4	5	11.6	13.9	11.6	17.4	13.9	11.6	0	57476000	0	78938000	0	146000000	42617000	77506000	0	45451000	55041000	50063000	0	0
Q15392-2;Q15392;A0A0A0MTI1;H7C4B7	Q15392-2;Q15392;A0A0A0MTI1	Delta(24)-sterol reductase	DHCR24	sp|Q15392-2|DHC24_HUMAN Isoform 2 of Delta(24)-sterol reductase OS=Homo sapiens OX=9606 GN=DHCR24;sp|Q15392|DHC24_HUMAN Delta(24)-sterol reductase OS=Homo sapiens OX=9606 GN=DHCR24 PE=1 SV=2;tr|A0A0A0MTI1|A0A0A0MTI1_HUMAN Delta(24)-sterol reductase OS=Homo	11	11	11	26.9	26.9	26.9	54.75	0	213.2	9358600000	135	3.8	7.2	9.3	5.3	23.8	17.3	17.3	17.3	23.8	13.1	17.3	17.3	21.1	17.3	18.7	13.3	23.8	17.7	12.6	11.2	78959000	66383000	110040000	76311000	411800000	379330000	555840000	521640000	407610000	297000000	349040000	212550000	283550000	319550000
Q9UBM7;E9PJ54;E9PM00;E9PRL8;E9PQ71;E9PIP9;H0YE57	Q9UBM7;E9PJ54;E9PM00	7-dehydrocholesterol reductase	DHCR7	sp|Q9UBM7|DHCR7_HUMAN 7-dehydrocholesterol reductase OS=Homo sapiens OX=9606 GN=DHCR7 PE=1 SV=1;tr|E9PJ54|E9PJ54_HUMAN 7-dehydrocholesterol reductase (Fragment) OS=Homo sapiens OX=9606 GN=DHCR7 PE=1 SV=1;tr|E9PM00|E9PM00_HUMAN 7-dehydrocholesterol reductas	4	4	4	10.5	10.5	10.5	54.489	0	5.2701	582620000	23	4.2	8.8	5.9	8.8	6.5	8.8	8.8	8.8	5.9	8.8	10.5	8.8	5.9	4.2	4.2	8.8	8.8	6.5	8.8	0	17102000	17450000	17901000	16826000	17920000	26273000	28445000	20459000	20714000	18330000	26382000	17599000	18417000	16357000
Q9Y394;H0YJ66;Q9Y394-2;H0YJE4;H0YJR8	Q9Y394;H0YJ66;Q9Y394-2;H0YJE4	Dehydrogenase/reductase SDR family member 7	DHRS7	sp|Q9Y394|DHRS7_HUMAN Dehydrogenase/reductase SDR family member 7 OS=Homo sapiens OX=9606 GN=DHRS7 PE=1 SV=1;tr|H0YJ66|H0YJ66_HUMAN Dehydrogenase/reductase SDR family member 7 (Fragment) OS=Homo sapiens OX=9606 GN=DHRS7 PE=1 SV=1;sp|Q9Y394-2|DHRS7_HUMAN Is	7	7	7	30.4	30.4	30.4	38.298	0	156.58	1547900000	44	0	17.7	17.7	30.4	11.5	9.1	11.2	5.3	20.4	13.6	13.6	17.7	11.2	5.3	20.1	30.4	2.1	7.4	21.5	8.8	0	46744000	36413000	86278000	75023000	68355000	50841000	0	39332000	38032000	51074000	67113000	39129000	0
O43143	O43143	Pre-mRNA-splicing factor ATP-dependent RNA helicase DHX15	DHX15	sp|O43143|DHX15_HUMAN Pre-mRNA-splicing factor ATP-dependent RNA helicase DHX15 OS=Homo sapiens OX=9606 GN=DHX15 PE=1 SV=2	4	4	4	6.3	6.3	6.3	90.932	0	6.6589	225530000	32	1.5	6.3	4.7	4.8	1.5	1.5	1.5	1.5	1.5	3.3	3.3	3.3	1.8	1.8	0	1.8	0	3.4	4.7	0	0	15767000	18726000	20463000	0	0	0	0	0	20818000	0	13839000	0	0
Q08211	Q08211	ATP-dependent RNA helicase A	DHX9	sp|Q08211|DHX9_HUMAN ATP-dependent RNA helicase A OS=Homo sapiens OX=9606 GN=DHX9 PE=1 SV=4	8	8	8	7.6	7.6	7.6	140.96	0	23.603	525290000	42	4.4	7.6	3.9	6.6	3.5	3.4	3.1	0.7	2.3	5.9	5.7	5	3.7	1.7	1.4	2.9	1.7	7.6	4.4	0	17213000	22578000	16069000	30189000	12950000	15707000	12438000	0	15777000	15277000	18739000	16399000	14050000	14563000
H7C0M1;C9IYT0;O60832-2;O60832;H7BZF2;H7C2Q9	H7C0M1;C9IYT0;O60832-2;O60832;H7BZF2;H7C2Q9	H/ACA ribonucleoprotein complex subunit 4	DKC1	tr|H7C0M1|H7C0M1_HUMAN H/ACA ribonucleoprotein complex subunit DKC1 (Fragment) OS=Homo sapiens OX=9606 GN=DKC1 PE=1 SV=1;tr|C9IYT0|C9IYT0_HUMAN H/ACA ribonucleoprotein complex subunit DKC1 (Fragment) OS=Homo sapiens OX=9606 GN=DKC1 PE=1 SV=8;sp|O60832-2|DK	2	2	2	11.8	11.8	11.8	25.722	0.00076161	2.8014	61896000	5	0	5.7	5.7	11.8	5.7	0	0	5.7	0	0	0	5.7	11.8	0	0	0	0	6.1	11.8	0	0	0	0	0	0	0	0	0	0	0	0	0	0	0
H0YDD4;P10515;E9PEJ4	H0YDD4;P10515;E9PEJ4	Acetyltransferase component of pyruvate dehydrogenase complex;Dihydrolipoyllysine-residue acetyltransferase component of pyruvate dehydrogenase complex, mitochondrial	DLAT	tr|H0YDD4|H0YDD4_HUMAN Acetyltransferase component of pyruvate dehydrogenase complex (Fragment) OS=Homo sapiens OX=9606 GN=DLAT PE=1 SV=1;sp|P10515|ODP2_HUMAN Dihydrolipoyllysine-residue acetyltransferase component of pyruvate dehydrogenase complex, mitoch	4	4	4	10.4	10.4	10.4	51.201	0	7.5882	88755000	8	10.4	4.8	0	0	1.7	0	0	0	0	0	0	0	0	3.1	0	0	0	4	0	0	26334000	0	0	0	0	0	0	0	0	0	0	0	0	0
E9PEX6;P09622;P09622-2;P09622-3;F8WDM5;A0A1W2PR83;F2Z2E3	E9PEX6;P09622;P09622-2;P09622-3	Dihydrolipoyl dehydrogenase;Dihydrolipoyl dehydrogenase, mitochondrial	DLD	tr|E9PEX6|E9PEX6_HUMAN Dihydrolipoyl dehydrogenase OS=Homo sapiens OX=9606 GN=DLD PE=1 SV=1;sp|P09622|DLDH_HUMAN Dihydrolipoyl dehydrogenase, mitochondrial OS=Homo sapiens OX=9606 GN=DLD PE=1 SV=2;sp|P09622-2|DLDH_HUMAN Isoform 2 of Dihydrolipoyl dehydroge	6	6	6	14.6	14.6	14.6	51.815	0	7.7287	389080000	24	12.3	1.9	7.2	0	7.2	3.1	4.1	0	7.2	1.9	7.2	4.1	9.7	6.4	7.2	0	1.9	2.3	4.7	0	29935000	0	11338000	0	28402000	0	13864000	0	21980000	0	13725000	15730000	42235000	32318000
A0A0C4DFT3;Q12959-5;Q12959-3;Q12959-6;Q12959-4;Q12959;Q12959-7;Q12959-2;E7EQD7;Q12959-8;Q12959-9;B4E2H8;C9IYP1;C9J110;F2Z2L0;C9JUA9;C9JN61;C9JCP6;A8MUT6;H7C166	A0A0C4DFT3;Q12959-5;Q12959-3;Q12959-6;Q12959-4;Q12959;Q12959-7;Q12959-2;E7EQD7;Q12959-8;Q12959-9;B4E2H8	Disks large homolog 1	DLG1	tr|A0A0C4DFT3|A0A0C4DFT3_HUMAN Disks large homolog 1 OS=Homo sapiens OX=9606 GN=DLG1 PE=1 SV=1;sp|Q12959-5|DLG1_HUMAN Isoform 5 of Disks large homolog 1 OS=Homo sapiens OX=9606 GN=DLG1;sp|Q12959-3|DLG1_HUMAN Isoform 3 of Disks large homolog 1 OS=Homo sapie	5	5	5	9.1	9.1	9.1	99.813	0	8.2241	273440000	26	2.7	2.7	2.7	1.3	5.9	2.7	1.3	2.7	4.9	2.7	3.7	3.7	2.7	1.3	2.7	1.3	5.9	2.7	5.9	0	8815200	7325800	7174500	0	14414000	9570200	0	8877500	12605000	8485300	11465000	10433000	10039000	0
P36957;Q86SW4;P36957-2;H0YJF9;G3V5M3;G3V3F0	P36957;Q86SW4;P36957-2	Dihydrolipoyllysine-residue succinyltransferase component of 2-oxoglutarate dehydrogenase complex, mitochondrial	DLST	sp|P36957|ODO2_HUMAN Dihydrolipoyllysine-residue succinyltransferase component of 2-oxoglutarate dehydrogenase complex, mitochondrial OS=Homo sapiens OX=9606 GN=DLST PE=1 SV=4;tr|Q86SW4|Q86SW4_HUMAN Dihydrolipoamide acetyltransferase component of pyruvate	5	5	5	15	15	15	48.755	0	6.0495	275610000	10	9.3	6.8	6.8	2.4	12.6	6.8	2.4	6.8	6.8	6.8	6.8	2.4	9.5	6.8	6.8	6.8	6.8	4.4	0	0	18978000	5676900	0	0	0	0	0	0	8171400	0	5472500	0	0	0
Q5TG40;Q9NPF5	Q5TG40;Q9NPF5	DNA methyltransferase 1-associated protein 1	DMAP1	tr|Q5TG40|Q5TG40_HUMAN DNA methyltransferase 1-associated protein 1 (Fragment) OS=Homo sapiens OX=9606 GN=DMAP1 PE=1 SV=1;sp|Q9NPF5|DMAP1_HUMAN DNA methyltransferase 1-associated protein 1 OS=Homo sapiens OX=9606 GN=DMAP1 PE=1 SV=1	1	1	1	4	4	4	35.389	0.005344	1.9568	112770000	20	4	4	4	4	4	4	4	4	4	4	4	4	4	4	4	4	4	4	0	0	0	0	0	0	0	0	0	5384100	0	0	0	0	0	0
Q9UGM3-9;Q9UGM3-4;Q9UGM3-8;Q9UGM3-2;Q9UGM3-5;Q9UGM3-3;Q9UGM3;Q9UGM3-7;Q9UGM3-6	Q9UGM3-9;Q9UGM3-4;Q9UGM3-8;Q9UGM3-2;Q9UGM3-5;Q9UGM3-3;Q9UGM3;Q9UGM3-7;Q9UGM3-6	Deleted in malignant brain tumors 1 protein	DMBT1	sp|Q9UGM3-9|DMBT1_HUMAN Isoform 9 of Deleted in malignant brain tumors 1 protein OS=Homo sapiens OX=9606 GN=DMBT1;sp|Q9UGM3-4|DMBT1_HUMAN Isoform 4 of Deleted in malignant brain tumors 1 protein OS=Homo sapiens OX=9606 GN=DMBT1;sp|Q9UGM3-8|DMBT1_HUMAN Isof	1	1	1	2.5	2.5	2.5	124.45	0.008519	1.8427	11044000	1	0	0	0	2.5	0	0	0	0	0	0	0	0	0	0	0	0	0	0	0	0	0	0	0	9276100	0	0	0	0	0	0	0	0	0	0
P11532-10;P11532-9;P11532-8;P11532-7;P11532-5;P11532-6;E7EQR9;F5GZY3;E7EQS5;F8VX32;E7ESB2;H0Y304;A0A087WV90;E9PDN5;A0A087WTU7;A0A075B6G3;P11532-3;P11532-2;P11532-4;P11532;H0Y3E8;P46939-3;Q13474-2;Q13474	P11532-10;P11532-9;P11532-8;P11532-7;P11532-5;P11532-6;E7EQR9;F5GZY3;E7EQS5;F8VX32;E7ESB2;H0Y304;A0A087WV90;E9PDN5;A0A087WTU7;A0A075B6G3;P11532-3;P11532-2;P11532-4;P11532;H0Y3E8	Dystrophin	DMD	sp|P11532-10|DMD_HUMAN Isoform 10 of Dystrophin OS=Homo sapiens OX=9606 GN=DMD;sp|P11532-9|DMD_HUMAN Isoform 9 of Dystrophin OS=Homo sapiens OX=9606 GN=DMD;sp|P11532-8|DMD_HUMAN Isoform 8 of Dystrophin OS=Homo sapiens OX=9606 GN=DMD;sp|P11532-7|DMD_HUMAN I	6	6	5	15.6	15.6	13.8	57.953	0	15.87	307590000	40	0	5.3	5.3	5.3	2.6	2.6	7.7	2.8	15.6	15.6	15.6	5.3	2.6	7.7	2.6	2.6	5.1	0	5.1	2.6	0	6452100	7707400	6766300	0	0	16797000	0	15137000	13391000	17775000	12763000	0	11691000
H0Y650;Q86Y56-2;Q86Y56;E9PGY2;Q86Y56-3	H0Y650;Q86Y56-2;Q86Y56;E9PGY2;Q86Y56-3	Dynein assembly factor 5, axonemal	DNAAF5	tr|H0Y650|H0Y650_HUMAN Dynein assembly factor 5, axonemal (Fragment) OS=Homo sapiens OX=9606 GN=DNAAF5 PE=1 SV=1;sp|Q86Y56-2|DAAF5_HUMAN Isoform 2 of Dynein assembly factor 5, axonemal OS=Homo sapiens OX=9606 GN=DNAAF5;sp|Q86Y56|DAAF5_HUMAN Dynein assembly	2	2	2	3.8	3.8	3.8	72.472	0.00081699	3.2555	25664000	8	0	3.8	2	3.8	0	0	0	0	0	2	2	2	0	0	0	2	0	0	3.8	0	0	3701400	0	5594200	0	0	0	0	0	0	0	0	0	0
P31689;P31689-2	P31689;P31689-2	DnaJ homolog subfamily A member 1	DNAJA1	sp|P31689|DNJA1_HUMAN DnaJ homolog subfamily A member 1 OS=Homo sapiens OX=9606 GN=DNAJA1 PE=1 SV=2;sp|P31689-2|DNJA1_HUMAN Isoform 2 of DnaJ homolog subfamily A member 1 OS=Homo sapiens OX=9606 GN=DNAJA1	11	11	11	36.8	36.8	36.8	44.868	0	142.92	2344700000	83	17.1	26.4	32.7	32.7	12.3	19.9	10.3	16.6	12.3	26.4	20.7	29.7	17.1	9.1	20.4	13.9	4	15.1	26.7	4	44986000	72706000	86693000	110190000	46486000	73545000	81452000	107030000	43042000	81668000	74408000	84028000	48360000	89014000
Q96EY1;Q96EY1-2;Q96EY1-3	Q96EY1;Q96EY1-2;Q96EY1-3	DnaJ homolog subfamily A member 3, mitochondrial	DNAJA3	sp|Q96EY1|DNJA3_HUMAN DnaJ homolog subfamily A member 3, mitochondrial OS=Homo sapiens OX=9606 GN=DNAJA3 PE=1 SV=2;sp|Q96EY1-2|DNJA3_HUMAN Isoform 2 of DnaJ homolog subfamily A member 3, mitochondrial OS=Homo sapiens OX=9606 GN=DNAJA3;sp|Q96EY1-3|DNJA3_HUM	6	6	6	19.4	19.4	19.4	52.488	0	218.29	1129000000	69	10.2	19.4	13.5	16	10.2	10.2	7.7	10.2	10.2	12.7	10.2	16.9	8.8	7.7	7.7	8.8	7.7	10.2	19.4	7.7	27861000	50688000	56813000	59961000	42506000	25690000	26396000	28331000	22658000	35117000	43979000	41963000	55573000	29992000
M0R080;P25685-2;P25685;M0R128;A0A1B0GX60;M0R1D6;M0QZD0;M0QYT3;M0QXK0	M0R080;P25685-2;P25685;M0R128;A0A1B0GX60;M0R1D6;M0QZD0;M0QYT3;M0QXK0	DnaJ homolog subfamily B member 1	DNAJB1	tr|M0R080|M0R080_HUMAN DnaJ homolog subfamily B member 1 (Fragment) OS=Homo sapiens OX=9606 GN=DNAJB1 PE=1 SV=1;sp|P25685-2|DNJB1_HUMAN Isoform 2 of DnaJ homolog subfamily B member 1 OS=Homo sapiens OX=9606 GN=DNAJB1;sp|P25685|DNJB1_HUMAN DnaJ homolog subf	2	2	2	11.5	11.5	11.5	20.497	0.001444	2.4202	486960000	52	11.5	11.5	11.5	11.5	11.5	6	11.5	6	11.5	11.5	11.5	11.5	11.5	6	6	6	6	6	6	6	15091000	13679000	14539000	10610000	14167000	22053000	15713000	20217000	11697000	11140000	10035000	12518000	16611000	24013000
Q9UBS4;H7C2Y5	Q9UBS4;H7C2Y5	DnaJ homolog subfamily B member 11	DNAJB11	sp|Q9UBS4|DJB11_HUMAN DnaJ homolog subfamily B member 11 OS=Homo sapiens OX=9606 GN=DNAJB11 PE=1 SV=1;tr|H7C2Y5|H7C2Y5_HUMAN DnaJ_C domain-containing protein (Fragment) OS=Homo sapiens OX=9606 PE=1 SV=8	5	5	5	16.8	16.8	16.8	40.513	0	8.7817	700800000	36	7.5	10.6	14.5	7.5	14.5	7.5	9.2	9.2	5.3	12.3	11.5	7.5	11.5	9.2	7.5	9.2	5.3	5.3	8.4	5.3	27098000	20739000	28983000	18538000	28632000	0	21743000	22918000	0	26853000	19763000	19408000	52056000	21639000
Q9UBS3	Q9UBS3	DnaJ homolog subfamily B member 9	DNAJB9	sp|Q9UBS3|DNJB9_HUMAN DnaJ homolog subfamily B member 9 OS=Homo sapiens OX=9606 GN=DNAJB9 PE=1 SV=1	1	1	1	6.3	6.3	6.3	25.518	0.0014255	2.3588	17775000	3	0	0	0	6.3	0	0	0	0	0	0	6.3	6.3	0	0	0	0	0	0	6.3	0	0	0	0	0	0	0	0	0	0	0	0	4202200	0	0
O75165	O75165	DnaJ homolog subfamily C member 13	DNAJC13	sp|O75165|DJC13_HUMAN DnaJ homolog subfamily C member 13 OS=Homo sapiens OX=9606 GN=DNAJC13 PE=1 SV=5	1	1	1	0.8	0.8	0.8	254.41	0	5.8337	19188000	3	0	0	0.8	0.8	0	0	0	0	0	0	0	0	0	0	0	0.8	0	0	0.8	0	0	0	0	0	0	0	0	0	0	0	0	0	0	0
Q96DA6-2;Q96DA6	Q96DA6-2;Q96DA6	Mitochondrial import inner membrane translocase subunit TIM14	DNAJC19	sp|Q96DA6-2|TIM14_HUMAN Isoform 2 of Mitochondrial import inner membrane translocase subunit TIM14 OS=Homo sapiens OX=9606 GN=DNAJC19;sp|Q96DA6|TIM14_HUMAN Mitochondrial import inner membrane translocase subunit TIM14 OS=Homo sapiens OX=9606 GN=DNAJC19 PE=	2	2	2	25.3	25.3	25.3	10.079	0.000777	2.9326	61577000	9	0	0	0	0	9.9	9.9	0	0	25.3	25.3	25.3	25.3	0	0	25.3	0	0	0	0	0	0	0	0	0	0	0	0	0	7077200	6037600	4199700	3934400	0	0
Q9H3Z4-2;Q9H3Z4	Q9H3Z4-2;Q9H3Z4	DnaJ homolog subfamily C member 5	DNAJC5	sp|Q9H3Z4-2|DNJC5_HUMAN Isoform 2 of DnaJ homolog subfamily C member 5 OS=Homo sapiens OX=9606 GN=DNAJC5;sp|Q9H3Z4|DNJC5_HUMAN DnaJ homolog subfamily C member 5 OS=Homo sapiens OX=9606 GN=DNAJC5 PE=1 SV=1	2	2	2	14.4	14.4	14.4	18.801	0	61.148	1373800000	29	0	0	0	8.4	14.4	8.4	14.4	8.4	14.4	14.4	14.4	14.4	14.4	14.4	14.4	8.4	14.4	14.4	14.4	0	0	0	0	0	84384000	0	0	0	79080000	45039000	0	42212000	55028000	65982000
Q96N67-4;Q96N67-3;Q96N67-5;Q96N67-2;Q96N67-6;Q96N67;A0A1B0GWE0;A0A0U1RR97;A0A0C4DGY6;A0A1B0GVW2;A0A1B0GUE9;Q96N67-7	Q96N67-4;Q96N67-3;Q96N67-5;Q96N67-2;Q96N67-6;Q96N67;A0A1B0GWE0	Dedicator of cytokinesis protein 7	DOCK7	sp|Q96N67-4|DOCK7_HUMAN Isoform 4 of Dedicator of cytokinesis protein 7 OS=Homo sapiens OX=9606 GN=DOCK7;sp|Q96N67-3|DOCK7_HUMAN Isoform 3 of Dedicator of cytokinesis protein 7 OS=Homo sapiens OX=9606 GN=DOCK7;sp|Q96N67-5|DOCK7_HUMAN Isoform 5 of Dedicator	5	5	5	3.1	3.1	3.1	238.27	0	6.406	199490000	19	1.6	2.4	3.1	3.1	1.1	0	0.5	0	1	1.6	1.6	1.6	1.6	1	1.6	0.5	1.1	0	2.2	0	10644000	11340000	12477000	7721300	6430800	0	0	0	5450300	6804500	8433400	7669700	11936000	7834600
Q9C005	Q9C005	Protein dpy-30 homolog	DPY30	sp|Q9C005|DPY30_HUMAN Protein dpy-30 homolog OS=Homo sapiens OX=9606 GN=DPY30 PE=1 SV=1	1	1	1	16.2	16.2	16.2	11.25	0	6.3354	78920000	2	16.2	16.2	16.2	16.2	16.2	16.2	16.2	16.2	16.2	16.2	16.2	16.2	16.2	16.2	16.2	16.2	16.2	16.2	16.2	0	0	0	0	0	0	0	0	1369500	0	0	0	0	0	0
Q9Y295	Q9Y295	Developmentally-regulated GTP-binding protein 1	DRG1	sp|Q9Y295|DRG1_HUMAN Developmentally-regulated GTP-binding protein 1 OS=Homo sapiens OX=9606 GN=DRG1 PE=1 SV=1	2	2	2	6.3	6.3	6.3	40.542	0	5.3269	140820000	11	6.3	6.3	6.3	6.3	6.3	2.5	3.8	6.3	6.3	2.5	6.3	6.3	3.8	2.5	3.8	0	2.5	0	2.5	0	0	6081900	7118000	0	0	0	0	0	0	0	5721500	0	0	0
Q08554-2;Q08554	Q08554-2;Q08554	Desmocollin-1	DSC1	sp|Q08554-2|DSC1_HUMAN Isoform 1B of Desmocollin-1 OS=Homo sapiens OX=9606 GN=DSC1;sp|Q08554|DSC1_HUMAN Desmocollin-1 OS=Homo sapiens OX=9606 GN=DSC1 PE=1 SV=2	14	14	14	22.3	22.3	22.3	93.834	0	204.38	3053800000	79	0	0	7	0	4.6	4.6	8.6	1.2	11.5	12.7	1.7	1.2	4	3.5	1.5	7.4	5	15.7	1.7	0	0	0	37304000	0	34934000	39414000	80378000	0	214620000	154280000	0	0	4984000	16833000
A0A3B3ISU0;Q02487-2;Q02487	A0A3B3ISU0;Q02487-2;Q02487	Desmocollin-2	DSC2	tr|A0A3B3ISU0|A0A3B3ISU0_HUMAN Desmocollin-2 OS=Homo sapiens OX=9606 GN=DSC2 PE=1 SV=1;sp|Q02487-2|DSC2_HUMAN Isoform 2B of Desmocollin-2 OS=Homo sapiens OX=9606 GN=DSC2;sp|Q02487|DSC2_HUMAN Desmocollin-2 OS=Homo sapiens OX=9606 GN=DSC2 PE=1 SV=1	1	1	1	1.7	1.7	1.7	83.816	0.0040678	2.0477	9320200	1	0	0	0	0	0	0	0	0	0	0	0	0	0	0	0	0	0	0	0	0	0	0	0	0	0	0	0	0	0	0	0	0	0	0
Q14574-2;Q14574	Q14574-2;Q14574	Desmocollin-3	DSC3	sp|Q14574-2|DSC3_HUMAN Isoform 3B of Desmocollin-3 OS=Homo sapiens OX=9606 GN=DSC3;sp|Q14574|DSC3_HUMAN Desmocollin-3 OS=Homo sapiens OX=9606 GN=DSC3 PE=1 SV=3	4	4	4	6.7	6.7	6.7	93.453	0	28.662	69743000	7	0	0	0	0	0	1.1	0	0	1.1	1.1	0	0	0	0	0	0	0	3.8	0	0	0	0	0	0	0	0	0	0	0	0	0	0	0	0
Q02413;Q02413-2	Q02413	Desmoglein-1	DSG1	sp|Q02413|DSG1_HUMAN Desmoglein-1 OS=Homo sapiens OX=9606 GN=DSG1 PE=1 SV=2	18	18	18	27.7	27.7	27.7	113.75	0	246.38	4459000000	149	3.6	1.5	7.5	2.8	8.3	6.4	9.3	1	21.4	23	2.8	3.3	5.1	10.9	3.3	8.1	9.4	27.7	6.3	3.1	5444800	0	30309000	43912000	17547000	18586000	33946000	0	317660000	221060000	46439000	6192500	11583000	45230000
P15924;P15924-3;P15924-2	P15924;P15924-3;P15924-2	Desmoplakin	DSP	sp|P15924|DESP_HUMAN Desmoplakin OS=Homo sapiens OX=9606 GN=DSP PE=1 SV=3;sp|P15924-3|DESP_HUMAN Isoform DSPIa of Desmoplakin OS=Homo sapiens OX=9606 GN=DSP;sp|P15924-2|DESP_HUMAN Isoform DPII of Desmoplakin OS=Homo sapiens OX=9606 GN=DSP	78	78	78	29.7	29.7	29.7	331.77	0	323.31	15586000000	337	5.3	9.5	11.1	8.9	9.9	5.2	9.1	3	20.2	23.5	5.6	7.8	6.9	12.3	2.3	6.6	4.6	27	6.5	2	45075000	79057000	150120000	85904000	115690000	157350000	181820000	7345300	672710000	927510000	55205000	62012000	84568000	171640000
P60981-2;P60981	P60981-2;P60981	Destrin	DSTN	sp|P60981-2|DEST_HUMAN Isoform 2 of Destrin OS=Homo sapiens OX=9606 GN=DSTN;sp|P60981|DEST_HUMAN Destrin OS=Homo sapiens OX=9606 GN=DSTN PE=1 SV=3	1	1	1	8.8	8.8	8.8	16.62	0.0040844	2.0682	9818100	3	0	0	0	0	0	0	0	0	0	8.8	0	0	0	8.8	0	0	0	0	0	0	0	0	0	0	0	0	0	0	0	7615700	0	0	0	0
Q9Y4J8-14;M0R021;M0QZ28;Q9Y4J8-8;Q9Y4J8-6;Q9Y4J8-10;Q9Y4J8-11;Q9Y4J8-16;Q9Y4J8-5;Q9Y4J8-4;Q9Y4J8-3;Q9Y4J8-13;Q9Y4J8-2;Q9Y4J8-15;Q9Y4J8;K7ERH7;E9PEY4;E7EVB6;Q9Y4J8-12;O60941-6;O60941-3;O60941-5;O60941-2;O60941-4;O60941-7;O60941	Q9Y4J8-14;M0R021;M0QZ28;Q9Y4J8-8;Q9Y4J8-6;Q9Y4J8-10;Q9Y4J8-11;Q9Y4J8-16;Q9Y4J8-5;Q9Y4J8-4;Q9Y4J8-3;Q9Y4J8-13;Q9Y4J8-2;Q9Y4J8-15;Q9Y4J8;K7ERH7;E9PEY4;E7EVB6;Q9Y4J8-12;O60941-6;O60941-3;O60941-5;O60941-2;O60941-4;O60941-7;O60941	Dystrobrevin alpha;Dystrobrevin;Dystrobrevin beta	DTNA;DTNB	sp|Q9Y4J8-14|DTNA_HUMAN Isoform 14 of Dystrobrevin alpha OS=Homo sapiens OX=9606 GN=DTNA;tr|M0R021|M0R021_HUMAN Dystrobrevin alpha OS=Homo sapiens OX=9606 GN=DTNA PE=1 SV=1;tr|M0QZ28|M0QZ28_HUMAN Dystrobrevin alpha OS=Homo sapiens OX=9606 GN=DTNA PE=1 SV=1	5	5	5	8.3	8.3	8.3	78.063	0	8.1752	224850000	27	1.4	1.9	0	2.6	8.3	1.9	1.2	1.9	6.8	4.9	6.2	4.8	3	1.2	2.6	2.9	6.2	1.4	6.8	0	0	0	0	0	21774000	0	0	0	12662000	12836000	11618000	10411000	0	0
Q99956	Q99956	Dual specificity protein phosphatase 9	DUSP9	sp|Q99956|DUS9_HUMAN Dual specificity protein phosphatase 9 OS=Homo sapiens OX=9606 GN=DUSP9 PE=1 SV=1	1	1	1	3.4	3.4	3.4	41.867	0.00084246	3.512	18436000	2	0	3.4	3.4	3.4	0	0	0	0	0	3.4	0	3.4	0	0	0	0	0	0	0	0	0	0	0	0	0	0	0	0	0	0	0	1725100	0	0
Q14204;A0A2R8YFZ7;A0A2R8Y6H2;A0A2R8Y706;A0A2R8Y5T0;A0A2R8YGC7;A0A2R8Y542;H0YJ21;A0A2R8Y6I5	Q14204	Cytoplasmic dynein 1 heavy chain 1	DYNC1H1	sp|Q14204|DYHC1_HUMAN Cytoplasmic dynein 1 heavy chain 1 OS=Homo sapiens OX=9606 GN=DYNC1H1 PE=1 SV=5	26	26	26	6.3	6.3	6.3	532.4	0	32.684	1738700000	114	2.7	3.9	3.6	4.2	2.4	0.8	0.8	1.1	2.2	4	3.5	3.7	3	2.2	1.7	2.2	1.2	0.7	3.9	0	46503000	74560000	87258000	84459000	56053000	35595000	34011000	43211000	39471000	58059000	58425000	62390000	93933000	68241000
Q9Y6G9;E9PHI6;C9JGM7;C9JLW1	Q9Y6G9;E9PHI6	Cytoplasmic dynein 1 light intermediate chain 1	DYNC1LI1	sp|Q9Y6G9|DC1L1_HUMAN Cytoplasmic dynein 1 light intermediate chain 1 OS=Homo sapiens OX=9606 GN=DYNC1LI1 PE=1 SV=3;tr|E9PHI6|E9PHI6_HUMAN Cytoplasmic dynein 1 light intermediate chain 1 OS=Homo sapiens OX=9606 GN=DYNC1LI1 PE=1 SV=1	5	5	5	12	12	12	56.578	0	8.7979	384150000	14	5.2	10.5	8.4	10.5	5.2	10.5	2.3	2.3	8.4	10.5	10.5	5.2	9.9	5.2	8.4	8.4	2.3	2.3	10.5	0	15517000	11483000	15346000	22500000	10785000	12233000	0	0	11665000	12748000	13380000	12335000	14209000	14631000
P63167;Q96FJ2;F8VXI7;F8VXL2;F8VRV5	P63167;Q96FJ2	Dynein light chain 1, cytoplasmic;Dynein light chain 2, cytoplasmic	DYNLL1;DYNLL2	sp|P63167|DYL1_HUMAN Dynein light chain 1, cytoplasmic OS=Homo sapiens OX=9606 GN=DYNLL1 PE=1 SV=1;sp|Q96FJ2|DYL2_HUMAN Dynein light chain 2, cytoplasmic OS=Homo sapiens OX=9606 GN=DYNLL2 PE=1 SV=1	4	4	4	67.4	67.4	67.4	10.366	0	7.1946	1416400000	44	42.7	67.4	67.4	67.4	49.4	24.7	24.7	12.4	24.7	67.4	49.4	49.4	49.4	67.4	49.4	37.1	18	18	12.4	12.4	71081000	58273000	72189000	62432000	48595000	44264000	38463000	0	32949000	56524000	50773000	52174000	69119000	56242000
Q15125;C9J719;C9JJ78;A0A494C0F3	Q15125;C9J719;C9JJ78;A0A494C0F3	3-beta-hydroxysteroid-Delta(8),Delta(7)-isomerase	EBP	sp|Q15125|EBP_HUMAN 3-beta-hydroxysteroid-Delta(8),Delta(7)-isomerase OS=Homo sapiens OX=9606 GN=EBP PE=1 SV=3;tr|C9J719|C9J719_HUMAN 3-beta-hydroxysteroid-Delta(8),Delta(7)-isomerase (Fragment) OS=Homo sapiens OX=9606 GN=EBP PE=1 SV=8;tr|C9JJ78|C9JJ78_HUM	2	2	2	12.2	12.2	12.2	26.352	0	26.457	1385400000	52	12.2	12.2	12.2	12.2	12.2	5.2	7	7	12.2	12.2	12.2	12.2	12.2	12.2	12.2	12.2	7	12.2	12.2	0	64012000	52923000	48072000	43357000	0	0	0	0	0	40611000	76671000	53982000	44545000	47388000
B4DKB2;A0A3B3ISF9;P42892-3;P42892-2;P42892-4;P42892;E9PJG1;E9PHZ1	B4DKB2;A0A3B3ISF9;P42892-3;P42892-2;P42892-4;P42892	Endothelin-converting enzyme 1	ECE1	tr|B4DKB2|B4DKB2_HUMAN Endothelin-converting enzyme 1 OS=Homo sapiens OX=9606 GN=ECE1 PE=1 SV=1;tr|A0A3B3ISF9|A0A3B3ISF9_HUMAN Endothelin-converting enzyme 1 OS=Homo sapiens OX=9606 GN=ECE1 PE=1 SV=1;sp|P42892-3|ECE1_HUMAN Isoform C of Endothelin-convertin	11	11	11	21.8	21.8	21.8	83.573	0	61.859	3887400000	157	0	0	5.6	0	15.3	11.7	11.1	11.1	19.1	16.4	13	19.1	11.1	12.1	15.4	8.5	15.3	12.1	12.1	9.8	0	0	11117000	0	192890000	142760000	142200000	156460000	180070000	119200000	142260000	134210000	125140000	158420000
P30084	P30084	Enoyl-CoA hydratase, mitochondrial	ECHS1	sp|P30084|ECHM_HUMAN Enoyl-CoA hydratase, mitochondrial OS=Homo sapiens OX=9606 GN=ECHS1 PE=1 SV=4	2	2	2	11.4	11.4	11.4	31.387	0.00084388	3.5154	68883000	16	4.1	0	4.1	4.1	4.1	0	0	0	11.4	0	4.1	0	4.1	4.1	0	4.1	4.1	0	0	0	0	0	0	0	5447600	0	0	0	0	0	0	0	0	0
A0A0C4DGA2;O75521-2;O75521;F1LLU7;F8WAW4;F8W6J1;C9JB63	A0A0C4DGA2;O75521-2;O75521;F1LLU7	Enoyl-CoA delta isomerase 2, mitochondrial	ECI2	tr|A0A0C4DGA2|A0A0C4DGA2_HUMAN Enoyl-CoA delta isomerase 2, mitochondrial OS=Homo sapiens OX=9606 GN=ECI2 PE=1 SV=1;sp|O75521-2|ECI2_HUMAN Isoform 2 of Enoyl-CoA delta isomerase 2, mitochondrial OS=Homo sapiens OX=9606 GN=ECI2;sp|O75521|ECI2_HUMAN Enoyl-Co	3	3	3	10.2	10.2	10.2	40.183	0	5.861	257540000	24	10.2	10.2	10.2	6.6	10.2	7.7	0	0	10.2	10.2	10.2	6.6	10.2	6.6	6.6	6.6	6.6	0	0	0	9455600	7633200	14305000	0	10278000	8450500	0	0	12969000	10533000	14307000	7165300	20107000	11349000
Q16610-2;Q16610;Q16610-4;Q16610-3	Q16610-2;Q16610;Q16610-4;Q16610-3	Extracellular matrix protein 1	ECM1	sp|Q16610-2|ECM1_HUMAN Isoform 2 of Extracellular matrix protein 1 OS=Homo sapiens OX=9606 GN=ECM1;sp|Q16610|ECM1_HUMAN Extracellular matrix protein 1 OS=Homo sapiens OX=9606 GN=ECM1 PE=1 SV=2;sp|Q16610-4|ECM1_HUMAN Isoform 4 of Extracellular matrix protei	2	2	2	8.2	8.2	8.2	46.099	0.0014265	2.3651	2806100	2	0	0	0	0	0	0	0	0	0	0	0	0	0	0	0	0	0	8.2	0	0	0	0	0	0	0	0	0	0	0	0	0	0	0	0
Q6P2E9;Q6P2E9-2;I3L0V0;I3L3M2;I3L2F4	Q6P2E9;Q6P2E9-2	Enhancer of mRNA-decapping protein 4	EDC4	sp|Q6P2E9|EDC4_HUMAN Enhancer of mRNA-decapping protein 4 OS=Homo sapiens OX=9606 GN=EDC4 PE=1 SV=1;sp|Q6P2E9-2|EDC4_HUMAN Isoform 2 of Enhancer of mRNA-decapping protein 4 OS=Homo sapiens OX=9606 GN=EDC4	11	11	11	11.2	11.2	11.2	151.66	0	20.722	383340000	29	0	8	7.3	11.2	0.8	0	0	0	0	6.9	6.2	5.7	3.5	0.8	0	4.6	0	0	5.1	0	0	32313000	24372000	50245000	0	0	0	0	0	20926000	18731000	40891000	20518000	0
Q5VTE0;P68104;A0A087WVQ9;P68104-2;A0A087WV01;A0A2U3TZH3;Q05639;Q5JR01;A0A2R8Y488;A6PW80;A0A2R8Y660;A0A2R8YDN5	Q5VTE0;P68104;A0A087WVQ9;P68104-2;A0A087WV01	Putative elongation factor 1-alpha-like 3;Elongation factor 1-alpha 1;Elongation factor 1-alpha	EEF1A1P5;EEF1A1	sp|Q5VTE0|EF1A3_HUMAN Putative elongation factor 1-alpha-like 3 OS=Homo sapiens OX=9606 GN=EEF1A1P5 PE=5 SV=1;sp|P68104|EF1A1_HUMAN Elongation factor 1-alpha 1 OS=Homo sapiens OX=9606 GN=EEF1A1 PE=1 SV=1;tr|A0A087WVQ9|A0A087WVQ9_HUMAN Elongation factor 1-a	20	20	20	53.2	53.2	53.2	50.184	0	323.31	98590000000	1070	51.7	53.2	51.7	53.2	44.6	53.2	49.4	50.9	51.7	53.2	43.9	51.7	51.7	53.2	50.9	51.7	51.7	51.7	43.1	37.9	2735800000	2844000000	3779900000	2166400000	2321600000	3975800000	3305100000	2733200000	2329400000	3862700000	2327400000	2358600000	3407200000	4239700000
P24534;C9JZW3;F8WF65;F2Z2G2	P24534	Elongation factor 1-beta	EEF1B2	sp|P24534|EF1B_HUMAN Elongation factor 1-beta OS=Homo sapiens OX=9606 GN=EEF1B2 PE=1 SV=3	5	4	4	33.3	28.4	28.4	24.763	0	323.31	434350000	56	10.7	19.6	20.9	27.6	4.9	11.6	10.7	4.9	10.7	18.7	26.7	12.9	25.3	33.3	25.3	11.6	10.7	17.3	25.3	0	0	23286000	16548000	14158000	0	0	0	0	0	20239000	14452000	0	18406000	34193000
P29692;E9PRY8;P29692-2;E9PK01;E9PMW7;E9PPR1;E9PL12;E9PQ49;E9PI39;A0A087X1X7;E9PIZ1;H0YCK7	P29692;E9PRY8;P29692-2;E9PK01;E9PMW7;E9PPR1;E9PL12;E9PQ49;E9PI39;A0A087X1X7	Elongation factor 1-delta	EEF1D	sp|P29692|EF1D_HUMAN Elongation factor 1-delta OS=Homo sapiens OX=9606 GN=EEF1D PE=1 SV=5;tr|E9PRY8|E9PRY8_HUMAN Elongation factor 1-delta OS=Homo sapiens OX=9606 GN=EEF1D PE=1 SV=1;sp|P29692-2|EF1D_HUMAN Isoform 2 of Elongation factor 1-delta OS=Homo sapi	9	9	1	43.4	43.4	8.5	31.121	0	53.514	1782300000	144	34.2	39.1	39.1	34.2	19.9	24.2	19.9	25.3	39.1	39.1	34.5	39.1	43.4	43.4	38.4	34.2	26.3	12.8	29.9	0	64940000	54406000	74584000	49323000	29367000	43793000	41431000	59744000	38778000	83236000	59466000	58286000	85581000	105320000
P29692-3;E9PQZ1;P29692-4;E9PN91;E9PL71;H0YE72;H0YE58;E9PKK3;E9PK72;E9PK06;E9PNW6;E9PQC9;E9PJD0	P29692-3;E9PQZ1;P29692-4;E9PN91;E9PL71	Elongation factor 1-delta	EEF1D	sp|P29692-3|EF1D_HUMAN Isoform 3 of Elongation factor 1-delta OS=Homo sapiens OX=9606 GN=EEF1D;tr|E9PQZ1|E9PQZ1_HUMAN Elongation factor 1-delta OS=Homo sapiens OX=9606 GN=EEF1D PE=1 SV=1;sp|P29692-4|EF1D_HUMAN Isoform 4 of Elongation factor 1-delta OS=Homo	9	1	1	46.3	8.2	8.2	28.558	0.0059721	1.9195	66333000	4	28	33.5	33.5	28	12.5	17.1	12.5	18.3	41.6	41.6	36.6	33.5	46.3	46.3	40.9	28	19.5	14	23.3	0	0	0	0	0	0	0	0	0	0	0	0	0	0	0
H0YAL7;D6RBD7;C9J1V9;O43324-2;O43324	H0YAL7;D6RBD7;C9J1V9;O43324-2;O43324	Eukaryotic translation elongation factor 1 epsilon-1	EEF1E1;EEF1E1-BLOC1S5	tr|H0YAL7|H0YAL7_HUMAN Eukaryotic translation elongation factor 1 epsilon-1 (Fragment) OS=Homo sapiens OX=9606 GN=EEF1E1 PE=4 SV=1;tr|D6RBD7|D6RBD7_HUMAN Eukaryotic translation elongation factor 1 epsilon-1 OS=Homo sapiens OX=9606 GN=EEF1E1 PE=4 SV=1;tr|C9	1	1	1	15.4	15.4	15.4	15.228	0.00083893	3.4466	4530100	1	0	0	0	0	0	0	0	0	0	0	0	0	0	0	0	0	0	0	0	0	0	0	0	0	0	0	0	0	0	0	0	0	0	0
P26641;P26641-2	P26641;P26641-2	Elongation factor 1-gamma	EEF1G	sp|P26641|EF1G_HUMAN Elongation factor 1-gamma OS=Homo sapiens OX=9606 GN=EEF1G PE=1 SV=3;sp|P26641-2|EF1G_HUMAN Isoform 2 of Elongation factor 1-gamma OS=Homo sapiens OX=9606 GN=EEF1G	7	7	7	16.5	16.5	16.5	50.118	0	13.217	1579800000	115	16.5	13	16.5	16.5	12.8	12.8	12.8	13	16.5	13	13	16.2	16.5	14.6	16.5	16.5	12.8	14.6	16.5	8.2	50693000	43982000	64264000	48530000	35514000	42797000	66964000	37363000	45131000	49726000	50692000	40371000	65770000	87349000
P13639;M0R0I6	P13639	Elongation factor 2	EEF2	sp|P13639|EF2_HUMAN Elongation factor 2 OS=Homo sapiens OX=9606 GN=EEF2 PE=1 SV=4	16	16	16	26.3	26.3	26.3	95.337	0	323.31	3528400000	196	20.2	18.8	20.2	14.8	14	14	13.2	11	18.3	22.4	16.1	22.4	15.9	18.6	15.4	15.4	19.2	18.6	15.6	11.4	102710000	118170000	135740000	84969000	89026000	128280000	83414000	77119000	93092000	135970000	102690000	87670000	119440000	136770000
A0A1B0GUZ7;Q14156-3;Q14156-2;Q14156	A0A1B0GUZ7;Q14156-3;Q14156-2;Q14156	Protein EFR3 homolog A	EFR3A	tr|A0A1B0GUZ7|A0A1B0GUZ7_HUMAN Protein EFR3 homolog A OS=Homo sapiens OX=9606 GN=EFR3A PE=1 SV=1;sp|Q14156-3|EFR3A_HUMAN Isoform 3 of Protein EFR3 homolog A OS=Homo sapiens OX=9606 GN=EFR3A;sp|Q14156-2|EFR3A_HUMAN Isoform 2 of Protein EFR3 homolog A OS=Hom	1	1	1	1.7	1.7	1.7	96.13	0	4.1458	43153000	5	0	1.7	0	0	1.7	0	1.7	0	1.7	1.7	1.7	0	0	0	0	0	0	0	0	0	0	0	0	0	0	0	4183400	0	0	0	0	0	0	0
Q15029-2;Q15029-3;Q15029;K7EJ74;K7EP67	Q15029-2;Q15029-3;Q15029;K7EJ74;K7EP67	116 kDa U5 small nuclear ribonucleoprotein component	EFTUD2	sp|Q15029-2|U5S1_HUMAN Isoform 2 of 116 kDa U5 small nuclear ribonucleoprotein component OS=Homo sapiens OX=9606 GN=EFTUD2;sp|Q15029-3|U5S1_HUMAN Isoform 3 of 116 kDa U5 small nuclear ribonucleoprotein component OS=Homo sapiens OX=9606 GN=EFTUD2;sp|Q15029|	2	2	2	2.8	2.8	2.8	105.38	0.00084459	3.5623	144740000	24	1.4	1.4	1.4	1.4	1.4	1.4	0	2.8	1.4	1.4	1.4	1.4	1.4	1.4	1.4	1.4	1.4	2.8	1.4	1.4	0	0	0	0	0	0	0	8106700	0	0	0	0	0	0
P00533;E9PFD7;Q504U8;P00533-4;P00533-3;A0A1W2PRR9;P00533-2;C9JYS6;J3KTI5;H3BLT0;A0A0A0MSE1;P04626-6;Q15303-4;Q15303-3;Q15303-2;Q15303	P00533;E9PFD7;Q504U8;P00533-4;P00533-3	Epidermal growth factor receptor;Receptor protein-tyrosine kinase	EGFR	sp|P00533|EGFR_HUMAN Epidermal growth factor receptor OS=Homo sapiens OX=9606 GN=EGFR PE=1 SV=2;tr|E9PFD7|E9PFD7_HUMAN Receptor protein-tyrosine kinase OS=Homo sapiens OX=9606 GN=EGFR PE=1 SV=3;tr|Q504U8|Q504U8_HUMAN Receptor protein-tyrosine kinase OS=Hom	13	13	12	14.4	14.4	13.4	134.28	0	158.61	1883700000	138	2.2	5.1	2.2	2.2	11.8	7.3	7	4.4	10	12.6	12	12.8	3.8	3.8	3.2	4.2	7.1	6.5	8.2	3.2	29455000	17365000	36702000	45176000	88269000	72016000	73996000	75352000	70948000	74981000	99010000	77784000	27843000	56195000
C9J2Z4;C9JC03;A0A024R571;Q9H4M9	C9J2Z4;C9JC03;A0A024R571;Q9H4M9	EH domain-containing protein 1	EHD1	tr|C9J2Z4|C9J2Z4_HUMAN EH domain-containing protein 1 (Fragment) OS=Homo sapiens OX=9606 GN=EHD1 PE=1 SV=1;tr|C9JC03|C9JC03_HUMAN EH domain-containing protein 1 (Fragment) OS=Homo sapiens OX=9606 GN=EHD1 PE=1 SV=1;tr|A0A024R571|A0A024R571_HUMAN EH domain-c	1	1	1	4.2	4.2	4.2	34.721	0.0090732	1.7816	43785000	5	4.2	4.2	4.2	4.2	4.2	0	4.2	4.2	4.2	4.2	4.2	4.2	4.2	0	0	0	0	4.2	4.2	0	0	0	0	0	0	0	0	2595200	0	0	0	0	0	0
K7EM18;P41567;O60739	K7EM18;P41567;O60739	Eukaryotic translation initiation factor 1;Eukaryotic translation initiation factor 1b	EIF1;EIF1B	tr|K7EM18|K7EM18_HUMAN Eukaryotic translation initiation factor 1 OS=Homo sapiens OX=9606 GN=EIF1 PE=1 SV=1;sp|P41567|EIF1_HUMAN Eukaryotic translation initiation factor 1 OS=Homo sapiens OX=9606 GN=EIF1 PE=1 SV=1;sp|O60739|EIF1B_HUMAN Eukaryotic translati	1	1	1	13.2	13.2	13.2	13.607	0.0014399	2.4096	4025000	1	0	0	0	0	0	0	0	0	0	0	0	0	0	0	0	0	13.2	0	0	0	0	0	0	0	0	0	0	0	0	0	0	0	0	0
P20042	P20042	Eukaryotic translation initiation factor 2 subunit 2	EIF2S2	sp|P20042|IF2B_HUMAN Eukaryotic translation initiation factor 2 subunit 2 OS=Homo sapiens OX=9606 GN=EIF2S2 PE=1 SV=2	1	1	1	7.5	7.5	7.5	38.388	0	323.31	7700300	1	0	0	0	0	0	0	0	0	0	0	0	0	0	0	0	0	0	0	0	0	0	0	0	0	0	0	0	0	0	0	0	0	0	0
H7BZU1;Q2VIR3-2;Q2VIR3;P41091	H7BZU1;Q2VIR3-2;Q2VIR3;P41091	Putative eukaryotic translation initiation factor 2 subunit 3-like protein;Eukaryotic translation initiation factor 2 subunit 3	EIF2S3;EIF2S3L	tr|H7BZU1|H7BZU1_HUMAN Eukaryotic translation initiation factor 2 subunit 3 (Fragment) OS=Homo sapiens OX=9606 GN=EIF2S3 PE=1 SV=1;sp|Q2VIR3-2|IF2GL_HUMAN Isoform 2 of Eukaryotic translation initiation factor 2 subunit 3B OS=Homo sapiens OX=9606 GN=EIF2S3B	2	2	2	10.9	10.9	10.9	19.719	0.0041322	2.131	139480000	19	6	10.9	10.9	10.9	4.9	0	0	4.9	6	4.9	10.9	10.9	6	6	10.9	6	4.9	6	6	4.9	0	7272600	6469700	8857000	0	0	0	0	0	0	6270000	0	0	0
Q14152-2;Q14152	Q14152-2;Q14152	Eukaryotic translation initiation factor 3 subunit A	EIF3A	sp|Q14152-2|EIF3A_HUMAN Isoform 2 of Eukaryotic translation initiation factor 3 subunit A OS=Homo sapiens OX=9606 GN=EIF3A;sp|Q14152|EIF3A_HUMAN Eukaryotic translation initiation factor 3 subunit A OS=Homo sapiens OX=9606 GN=EIF3A PE=1 SV=1	5	5	5	4.2	4.2	4.2	162.63	0	6.1915	706340000	24	4.2	4.2	4.2	4.2	3.2	2.2	1.3	1.3	3.2	4.2	3.2	4.2	3.2	3.2	3.2	2.2	1.6	2.5	3.2	1.3	22547000	19996000	31648000	23971000	20361000	25645000	21381000	22130000	24521000	26638000	19573000	24178000	22036000	23750000
P55884;P55884-2;C9JZG1;C9JQN7	P55884;P55884-2;C9JZG1	Eukaryotic translation initiation factor 3 subunit B	EIF3B	sp|P55884|EIF3B_HUMAN Eukaryotic translation initiation factor 3 subunit B OS=Homo sapiens OX=9606 GN=EIF3B PE=1 SV=3;sp|P55884-2|EIF3B_HUMAN Isoform 2 of Eukaryotic translation initiation factor 3 subunit B OS=Homo sapiens OX=9606 GN=EIF3B;tr|C9JZG1|C9JZG	4	4	4	10.6	10.6	10.6	92.48	0	40.687	351350000	43	2.7	8.4	8.4	2.7	1.7	1.7	1.7	1.7	3.9	3.9	1.7	10.6	2.7	3.9	2.7	3.9	2.7	1.7	4.9	1.7	14634000	10560000	17356000	14307000	0	0	0	0	14394000	15538000	0	19801000	13487000	0
Q99613-2;Q99613;B5ME19;H3BPE4;H3BPE3	Q99613-2;Q99613;B5ME19	Eukaryotic translation initiation factor 3 subunit C;Eukaryotic translation initiation factor 3 subunit C-like protein	EIF3C;EIF3CL	sp|Q99613-2|EIF3C_HUMAN Isoform 2 of Eukaryotic translation initiation factor 3 subunit C OS=Homo sapiens OX=9606 GN=EIF3C;sp|Q99613|EIF3C_HUMAN Eukaryotic translation initiation factor 3 subunit C OS=Homo sapiens OX=9606 GN=EIF3C PE=1 SV=1;sp|B5ME19|EIFCL	7	7	7	8.7	8.7	8.7	104.1	0	8.7024	412740000	50	2.2	5	4.9	4.9	3.4	3.4	1.1	1.1	2.2	3.8	3.8	2.2	4.7	3.8	4.9	1.1	3.8	4.9	7.6	1.1	12291000	8873400	15900000	13126000	9977400	19132000	0	0	16039000	10865000	13853000	9885200	21076000	16621000
B0QYA8;B0QYA6;B0QYA5;O15371-2;O15371-3;O15371	B0QYA8;B0QYA6;B0QYA5;O15371-2;O15371-3;O15371	Eukaryotic translation initiation factor 3 subunit D	EIF3D	tr|B0QYA8|B0QYA8_HUMAN Eukaryotic translation initiation factor 3 subunit D (Fragment) OS=Homo sapiens OX=9606 GN=EIF3D PE=1 SV=1;tr|B0QYA6|B0QYA6_HUMAN Eukaryotic translation initiation factor 3 subunit D (Fragment) OS=Homo sapiens OX=9606 GN=EIF3D PE=1 S	1	1	1	9.8	9.8	9.8	14.476	0.0041899	2.2156	57756000	11	9.8	9.8	9.8	0	9.8	9.8	0	0	9.8	9.8	0	9.8	9.8	0	9.8	0	0	0	0	0	0	0	0	0	0	0	0	0	0	0	0	3210300	0	0
O00303;H0YDT6;E9PQV8;A0A1W2PP79	O00303;H0YDT6	Eukaryotic translation initiation factor 3 subunit F	EIF3F	sp|O00303|EIF3F_HUMAN Eukaryotic translation initiation factor 3 subunit F OS=Homo sapiens OX=9606 GN=EIF3F PE=1 SV=1;tr|H0YDT6|H0YDT6_HUMAN Eukaryotic translation initiation factor 3 subunit F (Fragment) OS=Homo sapiens OX=9606 GN=EIF3F PE=1 SV=1	4	4	4	17.4	17.4	17.4	37.563	0	15.485	212610000	33	7.8	17.4	9	9	4.8	13.2	0	4.8	9	7.8	4.8	13.2	3.1	7.3	4.8	0	4.8	4.2	4.8	4.8	12848000	9160200	13585000	12659000	0	9331400	0	0	7902000	10388000	0	0	0	0
K7EP16;K7ER90;K7EL20;O75821	K7EP16;K7ER90;K7EL20;O75821	Eukaryotic translation initiation factor 3 subunit G	EIF3G	tr|K7EP16|K7EP16_HUMAN Eukaryotic translation initiation factor 3 subunit G (Fragment) OS=Homo sapiens OX=9606 GN=EIF3G PE=1 SV=1;tr|K7ER90|K7ER90_HUMAN Eukaryotic translation initiation factor 3 subunit G (Fragment) OS=Homo sapiens OX=9606 GN=EIF3G PE=1 S	1	1	1	11.9	11.9	11.9	13.212	0	16.685	81105000	19	11.9	11.9	11.9	11.9	11.9	0	0	0	0	11.9	11.9	11.9	11.9	0	11.9	0	11.9	11.9	11.9	0	0	0	0	0	0	0	0	0	0	0	0	0	0	0
A0A087WZK9;B3KS98;O15372;E5RHC7;E5RH59;E5RFW7;E5RFH0;E5RGU4;E5RJT0	A0A087WZK9;B3KS98;O15372;E5RHC7;E5RH59;E5RFW7;E5RFH0;E5RGU4;E5RJT0	Eukaryotic translation initiation factor 3 subunit H	EIF3H	tr|A0A087WZK9|A0A087WZK9_HUMAN Eukaryotic translation initiation factor 3 subunit H OS=Homo sapiens OX=9606 GN=EIF3H PE=1 SV=1;tr|B3KS98|B3KS98_HUMAN Eukaryotic translation initiation factor 3 subunit H OS=Homo sapiens OX=9606 GN=EIF3H PE=1 SV=1;sp|O15372|	2	2	2	9.5	9.5	9.5	39.589	0	14.364	165150000	5	4	9.5	9.5	4	4	4	4	4	4	4	4	4	4	4	4	4	4	4	4	0	0	0	0	0	0	0	0	0	0	0	0	0	0	0
Q13347	Q13347	Eukaryotic translation initiation factor 3 subunit I	EIF3I	sp|Q13347|EIF3I_HUMAN Eukaryotic translation initiation factor 3 subunit I OS=Homo sapiens OX=9606 GN=EIF3I PE=1 SV=1	3	3	3	12.3	12.3	12.3	36.501	0	4.9855	151490000	31	3.7	7.4	12.3	12.3	3.7	3.7	3.7	0	3.7	12.3	7.4	12.3	12.3	3.7	0	7.4	12.3	7.4	7.4	0	0	6193100	12551000	10274000	0	0	0	0	0	9967000	7028900	7698200	8279600	0
B0QY89;Q9Y262-2;Q9Y262;H7C3A0;C9JHP4;C9K0Q7;B0QY90	B0QY89;Q9Y262-2;Q9Y262;H7C3A0;C9JHP4;C9K0Q7;B0QY90	Eukaryotic translation initiation factor 3 subunit L	EIF3L	tr|B0QY89|B0QY89_HUMAN Eukaryotic translation initiation factor 3 subunit L OS=Homo sapiens OX=9606 GN=EIF3L PE=1 SV=1;sp|Q9Y262-2|EIF3L_HUMAN Isoform 2 of Eukaryotic translation initiation factor 3 subunit L OS=Homo sapiens OX=9606 GN=EIF3L;sp|Q9Y262|EIF3	4	4	4	7.7	7.7	7.7	70.901	0	5.0529	110160000	7	0	4.3	2.1	0	3	3	0	0	4.3	4.3	3	7.7	4.8	0	1.3	2.1	0	2.1	0	0	0	11072000	0	0	0	0	0	0	9581100	10395000	0	10144000	0	0
J3KNJ2;H0YCQ8;Q7L2H7-2;Q7L2H7	J3KNJ2;H0YCQ8;Q7L2H7-2;Q7L2H7	Eukaryotic translation initiation factor 3 subunit M	EIF3M	tr|J3KNJ2|J3KNJ2_HUMAN Eukaryotic translation initiation factor 3 subunit M (Fragment) OS=Homo sapiens OX=9606 GN=EIF3M PE=1 SV=1;tr|H0YCQ8|H0YCQ8_HUMAN Eukaryotic translation initiation factor 3 subunit M (Fragment) OS=Homo sapiens OX=9606 GN=EIF3M PE=1 S	1	1	1	9.4	9.4	9.4	21.692	0	35.158	20266000	1	0	0	0	9.4	0	0	0	0	9.4	9.4	9.4	0	0	0	0	0	0	0	0	0	0	0	0	0	0	0	0	0	0	0	0	0	0	0
P60842;J3QKZ9;J3QLN6;J3KS25;J3QR64;J3KTB5;J3QL43;J3KT12;J3QS69;J3KS93	P60842;J3QKZ9;J3QLN6;J3KS25;J3QR64;J3KTB5;J3QL43;J3KT12;J3QS69	Eukaryotic initiation factor 4A-I	EIF4A1	sp|P60842|IF4A1_HUMAN Eukaryotic initiation factor 4A-I OS=Homo sapiens OX=9606 GN=EIF4A1 PE=1 SV=1;tr|J3QKZ9|J3QKZ9_HUMAN Eukaryotic initiation factor 4A-I (Fragment) OS=Homo sapiens OX=9606 GN=EIF4A1 PE=1 SV=8;tr|J3QLN6|J3QLN6_HUMAN Eukaryotic initiation	7	7	1	20.9	20.9	3.2	46.153	0	202.96	894560000	73	8.4	11.6	11.6	13.3	13.3	11.6	11.6	9.6	8.9	13.3	17.5	9.6	12.3	8.9	5.7	12.3	9.1	9.1	12.3	0	25567000	29608000	28767000	27994000	27197000	30831000	24022000	23594000	16815000	37900000	26342000	21608000	28290000	23708000
P60842-2;J3KSZ0	P60842-2	Eukaryotic initiation factor 4A-I	EIF4A1	sp|P60842-2|IF4A1_HUMAN Isoform 2 of Eukaryotic initiation factor 4A-I OS=Homo sapiens OX=9606 GN=EIF4A1	7	1	1	23.6	2.9	2.9	39.548	1	-2	37600000	1	9.8	12.7	9.8	14.7	11.8	9.8	12.7	7.5	9.5	11.8	16.7	7.5	10.7	6.6	6.6	13.5	13.5	10.7	10.7	0	0	0	0	0	0	0	3600500	0	0	0	0	0	0	0
E7EQG2;Q14240;Q14240-2;J3KSN7;J3KT04;E7EMV8;J3QQP0;E9PBH4;F8WE11;I3L3H2;P38919	E7EQG2;Q14240;Q14240-2;J3KSN7;J3KT04;E7EMV8	Eukaryotic initiation factor 4A-II;Eukaryotic initiation factor 4A-II, N-terminally processed	EIF4A2;EIF4A1	tr|E7EQG2|E7EQG2_HUMAN Eukaryotic initiation factor 4A-II OS=Homo sapiens OX=9606 GN=EIF4A2 PE=1 SV=1;sp|Q14240|IF4A2_HUMAN Eukaryotic initiation factor 4A-II OS=Homo sapiens OX=9606 GN=EIF4A2 PE=1 SV=2;sp|Q14240-2|IF4A2_HUMAN Isoform 2 of Eukaryotic initi	4	1	1	12.2	4.1	4.1	41.29	0.0095969	1.7195	33694000	5	2.2	2.2	6.4	8.3	4.1	2.2	2.2	0	2.2	4.1	4.1	4.1	6.1	6.4	6.4	10.2	6.1	6.1	10.2	0	0	0	0	0	0	0	0	0	0	0	0	5276100	0	0
E7EX17;P23588-2;P23588;F8W0K0;F8VYE9;F8VSC7;F8VP89;F8VX11	E7EX17;P23588-2;P23588	Eukaryotic translation initiation factor 4B	EIF4B	tr|E7EX17|E7EX17_HUMAN Eukaryotic translation initiation factor 4B OS=Homo sapiens OX=9606 GN=EIF4B PE=1 SV=1;sp|P23588-2|IF4B_HUMAN Isoform 2 of Eukaryotic translation initiation factor 4B OS=Homo sapiens OX=9606 GN=EIF4B;sp|P23588|IF4B_HUMAN Eukaryotic t	3	3	3	4.2	4.2	4.2	69.697	0.00073584	2.5735	140760000	3	2.1	2.1	4.1	2.1	2.1	2.1	0	2.1	2.1	2.3	2.1	2.1	2.1	2.1	2.1	2.1	2.1	2.1	2.1	0	0	0	0	0	0	0	0	0	0	0	0	0	0	0
D6RBW1;P06730;P06730-3;P06730-2;D6RFJ3;H0Y8J7	D6RBW1;P06730;P06730-3;P06730-2;D6RFJ3;H0Y8J7	Eukaryotic translation initiation factor 4E	EIF4E	tr|D6RBW1|D6RBW1_HUMAN Eukaryotic translation initiation factor 4E OS=Homo sapiens OX=9606 GN=EIF4E PE=1 SV=1;sp|P06730|IF4E_HUMAN Eukaryotic translation initiation factor 4E OS=Homo sapiens OX=9606 GN=EIF4E PE=1 SV=2;sp|P06730-3|IF4E_HUMAN Isoform 3 of Eu	2	2	2	11.8	11.8	11.8	28.512	0	4.7295	163210000	8	5.7	11.8	11.8	0	0	0	0	0	0	6.1	11.8	11.8	11.8	0	6.1	6.1	6.1	6.1	6.1	0	0	0	0	0	0	0	0	0	0	0	0	10641000	0	0
E7EUU4;Q04637-8;E7EX73;E9PGM1;Q04637-7;C9K073;C9J2Z7;H7C044;H7C0V6;C9JIH5;C9JWH7;C9JWH9;C9J556;C9JHW9;C9JSU8;C9JWW9	E7EUU4;Q04637-8;E7EX73;E9PGM1;Q04637-7	Eukaryotic translation initiation factor 4 gamma 1	EIF4G1	tr|E7EUU4|E7EUU4_HUMAN Eukaryotic translation initiation factor 4 gamma 1 OS=Homo sapiens OX=9606 GN=EIF4G1 PE=1 SV=1;sp|Q04637-8|IF4G1_HUMAN Isoform 8 of Eukaryotic translation initiation factor 4 gamma 1 OS=Homo sapiens OX=9606 GN=EIF4G1;tr|E7EX73|E7EX73	34	1	1	29.9	0.6	0.6	171.64	0.0041465	2.1443	178710000	4	4.6	25.5	24.6	27.2	13.5	2.1	5.8	3.1	7.8	25.7	20.1	24.5	12.2	7.5	9.8	25.2	3.1	6.3	24.1	0	0	0	0	0	4960900	0	0	0	0	0	0	0	0	0
Q04637-3;Q04637;Q04637-9;Q04637-6;Q04637-5;Q04637-4;C9J6B6;C9JF13	Q04637-3;Q04637;Q04637-9;Q04637-6;Q04637-5;Q04637-4	Eukaryotic translation initiation factor 4 gamma 1	EIF4G1	sp|Q04637-3|IF4G1_HUMAN Isoform B of Eukaryotic translation initiation factor 4 gamma 1 OS=Homo sapiens OX=9606 GN=EIF4G1;sp|Q04637|IF4G1_HUMAN Eukaryotic translation initiation factor 4 gamma 1 OS=Homo sapiens OX=9606 GN=EIF4G1 PE=1 SV=4;sp|Q04637-9|IF4G1	34	34	1	29.8	29.8	0.5	171.51	0	323.31	6815300000	220	5.1	25.5	24	26.6	13.4	2.1	5.8	3.7	7.2	25.7	19.5	24.4	11.6	7.4	9.2	25.1	3.1	6.3	24.1	0	14403000	504390000	454400000	937260000	152530000	18614000	37300000	22496000	66511000	475540000	301370000	463140000	165480000	82932000
H0Y3P2;D3DQV9;P78344-2;P78344;E9PKF8;H0YE22;H0YEC5;H0YD77;H0YCH5	H0Y3P2;D3DQV9;P78344-2;P78344;E9PKF8;H0YE22;H0YEC5;H0YD77;H0YCH5	Eukaryotic translation initiation factor 4 gamma 2	EIF4G2	tr|H0Y3P2|H0Y3P2_HUMAN Eukaryotic translation initiation factor 4 gamma 2 OS=Homo sapiens OX=9606 GN=EIF4G2 PE=1 SV=1;tr|D3DQV9|D3DQV9_HUMAN Eukaryotic translation initiation factor 4 gamma 2 (Fragment) OS=Homo sapiens OX=9606 GN=EIF4G2 PE=1 SV=1;sp|P78344	2	2	2	3.6	3.6	3.6	98.117	0.0090556	1.7681	4904200000	2	2.6	3.6	2.6	2.6	2.6	2.6	2.6	2.6	2.6	2.6	2.6	2.6	2.6	2.6	2.6	2.6	2.6	2.6	2.6	2.6	0	0	0	0	0	0	0	198160000	0	0	0	0	0	0
F8WCJ1;C9J7B5;C9J4W5;I3L397;I3L504;Q9GZV4;Q6IS14;P63241;P63241-2	F8WCJ1;C9J7B5;C9J4W5;I3L397;I3L504;Q9GZV4;Q6IS14;P63241;P63241-2	Eukaryotic translation initiation factor 5A;Eukaryotic translation initiation factor 5A-2;Eukaryotic translation initiation factor 5A-1-like;Eukaryotic translation initiation factor 5A-1	EIF5A2;EIF5A;EIF5AL1	tr|F8WCJ1|F8WCJ1_HUMAN Eukaryotic translation initiation factor 5A OS=Homo sapiens OX=9606 GN=EIF5A2 PE=1 SV=1;tr|C9J7B5|C9J7B5_HUMAN Eukaryotic translation initiation factor 5A OS=Homo sapiens OX=9606 GN=EIF5A2 PE=1 SV=1;tr|C9J4W5|C9J4W5_HUMAN Eukaryotic	2	2	2	27.6	27.6	27.6	11.687	0.00080257	3.1271	37724000	22	11.4	0	27.6	11.4	11.4	0	0	0	27.6	11.4	11.4	11.4	27.6	0	11.4	0	11.4	11.4	11.4	0	0	0	11663000	0	0	0	0	0	0	0	0	0	6618400	0
A0A087WUT6;O60841	A0A087WUT6;O60841	Eukaryotic translation initiation factor 5B	EIF5B	tr|A0A087WUT6|A0A087WUT6_HUMAN Eukaryotic translation initiation factor 5B OS=Homo sapiens OX=9606 GN=EIF5B PE=1 SV=1;sp|O60841|IF2P_HUMAN Eukaryotic translation initiation factor 5B OS=Homo sapiens OX=9606 GN=EIF5B PE=1 SV=4	10	10	10	12	12	12	138.68	0	85.793	594170000	44	0	3.4	4.6	8.6	0	5.2	4.3	5.1	0.7	4.9	3.4	3.3	1.3	0.7	2	4.6	5.4	7.9	11.1	3.3	0	9126500	12437000	30765000	0	36661000	12320000	21580000	0	13980000	13302000	12247000	0	0
B7ZBH1;P56537	B7ZBH1;P56537	Eukaryotic translation initiation factor 6	EIF6	tr|B7ZBH1|B7ZBH1_HUMAN Eukaryotic translation initiation factor 6 (Fragment) OS=Homo sapiens OX=9606 GN=EIF6 PE=1 SV=1;sp|P56537|IF6_HUMAN Eukaryotic translation initiation factor 6 OS=Homo sapiens OX=9606 GN=EIF6 PE=1 SV=1	1	1	1	16.7	16.7	16.7	11.824	0.00074129	2.6215	0	1	0	0	0	0	0	0	0	0	0	0	0	0	0	0	0	0	0	16.7	0	0	0	0	0	0	0	0	0	0	0	0	0	0	0	0
Q15717;Q15717-2;M0QZR9	Q15717;Q15717-2	ELAV-like protein 1	ELAVL1	sp|Q15717|ELAV1_HUMAN ELAV-like protein 1 OS=Homo sapiens OX=9606 GN=ELAVL1 PE=1 SV=2;sp|Q15717-2|ELAV1_HUMAN Isoform 2 of ELAV-like protein 1 OS=Homo sapiens OX=9606 GN=ELAVL1	4	4	4	15.6	15.6	15.6	36.091	0	8.245	728720000	40	11.3	11.3	11.3	15.6	5.2	8	0	6.1	11.3	11.3	11.3	8.6	15.6	15.6	15.6	15.6	15.6	15.6	15.6	12.3	27136000	18988000	21826000	36404000	0	23284000	0	0	23519000	19322000	28785000	20031000	27558000	25855000
A0A075B6E5;A0A0U1RQP7;A0A0U1RRM6;Q8N8S7-3;Q8N8S7-2;Q8N8S7	A0A075B6E5;A0A0U1RQP7;A0A0U1RRM6;Q8N8S7-3;Q8N8S7-2;Q8N8S7	Protein enabled homolog	ENAH	tr|A0A075B6E5|A0A075B6E5_HUMAN Protein enabled homolog (Fragment) OS=Homo sapiens OX=9606 GN=ENAH PE=1 SV=2;tr|A0A0U1RQP7|A0A0U1RQP7_HUMAN Protein enabled homolog (Fragment) OS=Homo sapiens OX=9606 GN=ENAH PE=1 SV=1;tr|A0A0U1RRM6|A0A0U1RRM6_HUMAN Protein e	3	3	3	16	16	16	24.92	0.00084962	3.6088	254550000	8	0	10.3	16	10.3	10.3	0	0	6.6	0	10.3	12.2	10.3	16	12.2	12.2	16	9.4	3.8	12.2	0	0	11513000	10091000	0	0	0	0	0	0	0	0	0	16436000	18105000
A0A2R8Y6G6;P06733;P06733-2;K7EM90;A0A2R8YEM5;A0A2R8Y879;P13929-3;P09104-2;P13929-2;P13929;P09104;A0A2R8Y6I8;A0A2R8Y798;K7ERS8;A0A2R8YEG5;E5RI09;E5RG95;K7EPM1;K7EKN2;E5RGZ4;F5H0C8	A0A2R8Y6G6;P06733;P06733-2	Alpha-enolase	ENO1	tr|A0A2R8Y6G6|A0A2R8Y6G6_HUMAN Alpha-enolase OS=Homo sapiens OX=9606 GN=ENO1 PE=1 SV=1;sp|P06733|ENOA_HUMAN Alpha-enolase OS=Homo sapiens OX=9606 GN=ENO1 PE=1 SV=2;sp|P06733-2|ENOA_HUMAN Isoform MBP-1 of Alpha-enolase OS=Homo sapiens OX=9606 GN=ENO1	11	11	11	39.4	39.4	39.4	47.327	0	291.4	1105600000	35	23.5	13.4	10.4	20.5	13.6	13.6	11.5	4.1	13.6	13.4	17.3	6	6	13.4	6	7.1	4.1	30.9	2.3	2.3	31111000	28644000	29345000	23251000	24667000	39940000	31743000	46154000	40328000	36948000	25158000	25099000	35931000	48175000
P22413;E9PE72;A0A3B3IST7	P22413	Ectonucleotide pyrophosphatase/phosphodiesterase family member 1;Alkaline phosphodiesterase I;Nucleotide pyrophosphatase	ENPP1	sp|P22413|ENPP1_HUMAN Ectonucleotide pyrophosphatase/phosphodiesterase family member 1 OS=Homo sapiens OX=9606 GN=ENPP1 PE=1 SV=2	15	15	15	24.2	24.2	24.2	104.92	0	323.31	6858700000	255	0.9	0	0	2.5	22.8	18.8	18.4	15	22.8	17	18.4	18.4	18.4	18.4	15.9	10.7	19.7	16.9	12	5	0	0	0	0	456620000	200420000	252680000	209370000	447070000	199810000	226590000	196170000	236780000	251230000
Q96L91-4;Q96L91-3;Q96L91-5;Q96L91-2;Q96L91	Q96L91-4;Q96L91-3;Q96L91-5;Q96L91-2;Q96L91	E1A-binding protein p400	EP400	sp|Q96L91-4|EP400_HUMAN Isoform 4 of E1A-binding protein p400 OS=Homo sapiens OX=9606 GN=EP400;sp|Q96L91-3|EP400_HUMAN Isoform 3 of E1A-binding protein p400 OS=Homo sapiens OX=9606 GN=EP400;sp|Q96L91-5|EP400_HUMAN Isoform 5 of E1A-binding protein p400 OS=H	4	4	4	1.9	1.9	1.9	331.77	0	4.3858	44868000	4	0	1.2	0.4	1.9	0.4	0	0	0	0	0	0.7	1.1	0	0	0	0.8	0	0	0.5	0	0	6879000	0	8478300	0	0	0	0	0	0	0	7374900	0	0
E9PHY5;O43491-4;E9PK52;O43491-3;E9PII3;O43491-2;A0A2R8Y5B3;E9PRG1;E9PIG0;E9PQD2;E9PQN0;E9PJP4;A0A1B0GTF8;A8K968;A0A0A0MRA8;Q9Y2J2-3;Q9Y2J2-2;Q9Y2J2-4;Q9Y2J2;E9PPC9;J3QS55;Q4VXN0;A0A0C4DH22;A0A0A0MSA4;Q9H4G0-4;Q9H4G0-3;Q9H4G0-2;Q9H4G0	E9PHY5;O43491-4;E9PK52;O43491-3;E9PII3;O43491-2;A0A2R8Y5B3	Band 4.1-like protein 2	EPB41L2	tr|E9PHY5|E9PHY5_HUMAN Band 4.1-like protein 2 OS=Homo sapiens OX=9606 GN=EPB41L2 PE=1 SV=1;sp|O43491-4|E41L2_HUMAN Isoform 4 of Band 4.1-like protein 2 OS=Homo sapiens OX=9606 GN=EPB41L2;tr|E9PK52|E9PK52_HUMAN Band 4.1-like protein 2 OS=Homo sapiens OX=96	24	24	0	33.7	33.7	0	104.36	0	323.31	7228300000	300	14.2	9.3	17	10.9	27.7	20.9	22.8	17.1	29.5	30.9	30.6	28.6	24.3	18	18.4	13.9	24.1	17	20.4	5.6	62053000	48313000	69917000	46769000	360800000	188490000	303360000	250630000	423250000	317590000	421360000	298370000	177070000	199690000
O43491;Q6R5J7;E9PMV8;Q6ZSX4;E9PN54	O43491	Band 4.1-like protein 2	EPB41L2	sp|O43491|E41L2_HUMAN Band 4.1-like protein 2 OS=Homo sapiens OX=9606 GN=EPB41L2 PE=1 SV=1	24	1	0	31	0.9	0	112.59	1	-2	88036000	1	14.1	8.4	15.5	11	25.5	19.1	20.9	14.7	27.2	28.5	28.2	26.3	22.3	15.5	16.8	11.7	22.1	14.6	18.7	5.2	0	0	0	0	0	0	3496000	0	0	0	0	0	0	0
Q9HCM4-2;Q9HCM4-4;Q9HCM4-3;Q9HCM4	Q9HCM4-2;Q9HCM4-4;Q9HCM4-3;Q9HCM4	Band 4.1-like protein 5	EPB41L5	sp|Q9HCM4-2|E41L5_HUMAN Isoform 2 of Band 4.1-like protein 5 OS=Homo sapiens OX=9606 GN=EPB41L5;sp|Q9HCM4-4|E41L5_HUMAN Isoform 4 of Band 4.1-like protein 5 OS=Homo sapiens OX=9606 GN=EPB41L5;sp|Q9HCM4-3|E41L5_HUMAN Isoform 3 of Band 4.1-like protein 5 OS=	2	2	2	5.1	5.1	5.1	57.885	0	5.3777	157600000	15	5.1	2.4	2.4	2.4	5.1	2.4	2.4	2.4	5.1	2.4	5.1	2.4	2.4	2.4	2.4	2.4	2.4	2.4	2.8	0	7198700	0	0	0	0	0	0	0	16099000	0	0	0	0	0
F8W9W0;F8VP57;B7ZKW7;B7ZKJ3;P54756-3;P54756-2;P54756	F8W9W0;F8VP57;B7ZKW7;B7ZKJ3;P54756-3;P54756-2;P54756	Receptor protein-tyrosine kinase;Ephrin type-A receptor 5	EPHA5	tr|F8W9W0|F8W9W0_HUMAN Ephrin type-A receptor 5 OS=Homo sapiens OX=9606 GN=EPHA5 PE=1 SV=1;tr|F8VP57|F8VP57_HUMAN Ephrin type-A receptor 5 OS=Homo sapiens OX=9606 GN=EPHA5 PE=1 SV=1;tr|B7ZKW7|B7ZKW7_HUMAN EPHA5 protein OS=Homo sapiens OX=9606 GN=EPHA5 PE=1	3	2	2	5.1	4.2	4.2	96.881	0.0028349	2.3057	99403000	3	0	0	0	0	5.1	0.9	2.9	0.9	2.9	3.2	5.1	3.2	0.9	0.9	0.9	0	3.2	0	3.2	0	0	0	0	0	11062000	0	0	0	0	0	0	0	0	0
P54760;Q96L35;P54760-2;P54760-4;P54753;P54760-3;J3KR66;B1AKC9;A0A3B3IRY8;A0A0B4J1T8;Q9UF33-2;Q9UF33-3;P54762-5;P54762;P29323-2;P29323-3;Q15375-2;Q15375-4;Q15375;Q9UF33;P29323;Q5JY90;U3NG26;C9JXA2;E9PG71;Q06187;Q06187-2;P54764-2;P29320;P54764;P29322	P54760;Q96L35	Ephrin type-B receptor 4;Receptor protein-tyrosine kinase	EPHB4	sp|P54760|EPHB4_HUMAN Ephrin type-B receptor 4 OS=Homo sapiens OX=9606 GN=EPHB4 PE=1 SV=2;tr|Q96L35|Q96L35_HUMAN EPH receptor B4, isoform CRA_b OS=Homo sapiens OX=9606 GN=EPHB4 PE=1 SV=1	25	25	23	31.4	31.4	29.5	108.27	0	323.31	7835500000	191	0	1.1	0	0	26.3	14.2	18.4	10.4	27.3	24.2	28.1	23.3	20.7	17.9	16	6.6	23.8	12.5	15.8	3.2	0	0	0	0	343380000	219090000	292210000	209640000	606710000	327780000	429740000	292540000	237670000	207510000
P07099;B1AQP8;B1AQP9	P07099;B1AQP8;B1AQP9	Epoxide hydrolase 1	EPHX1	sp|P07099|HYEP_HUMAN Epoxide hydrolase 1 OS=Homo sapiens OX=9606 GN=EPHX1 PE=1 SV=1;tr|B1AQP8|B1AQP8_HUMAN Epoxide hydrolase 1 (Fragment) OS=Homo sapiens OX=9606 GN=EPHX1 PE=1 SV=1;tr|B1AQP9|B1AQP9_HUMAN Epoxide hydrolase 1 (Fragment) OS=Homo sapiens OX=96	2	2	2	7	7	7	52.948	0	10.006	218800000	16	0	0	4	0	0	3.1	7	4	7	3.1	7	3.1	3.1	3.1	3.1	7	7	7	3.1	4	0	0	0	0	0	0	21566000	0	13517000	0	14832000	0	0	12666000
A0A075B730;P58107	A0A075B730;P58107	Epiplakin	EPPK1	tr|A0A075B730|A0A075B730_HUMAN Epiplakin OS=Homo sapiens OX=9606 GN=EPPK1 PE=1 SV=2;sp|P58107|EPIPL_HUMAN Epiplakin OS=Homo sapiens OX=9606 GN=EPPK1 PE=1 SV=3	14	12	12	16.7	13.6	13.6	553.12	0	323.31	1302600000	81	11.4	16.5	14.2	14.3	8.2	3.8	4.4	0	10.3	14.2	10.7	15	10.4	6.1	10.4	14.3	2.6	7.2	13.4	0	25436000	121240000	72950000	130780000	33486000	0	0	0	16959000	78800000	44667000	94329000	23878000	25308000
P07814;V9GYZ6	P07814;V9GYZ6	Bifunctional glutamate/proline--tRNA ligase;Glutamate--tRNA ligase;Proline--tRNA ligase	EPRS	sp|P07814|SYEP_HUMAN Bifunctional glutamate/proline--tRNA ligase OS=Homo sapiens OX=9606 GN=EPRS PE=1 SV=5;tr|V9GYZ6|V9GYZ6_HUMAN Bifunctional glutamate/proline--tRNA ligase (Fragment) OS=Homo sapiens OX=9606 GN=EPRS PE=1 SV=1	10	10	10	10.7	10.7	10.7	170.59	0	14.628	460060000	35	3.5	1.8	7.7	6.3	3.4	1.6	1.8	0.7	5.2	6.7	4.2	4.3	7.2	3.6	2.6	1.6	0	1.6	7.2	0	16098000	0	22224000	17148000	18729000	0	0	0	16298000	21296000	17119000	16535000	35011000	20373000
O75616;K7EQJ8	O75616;K7EQJ8	GTPase Era, mitochondrial	ERAL1	sp|O75616|ERAL1_HUMAN GTPase Era, mitochondrial OS=Homo sapiens OX=9606 GN=ERAL1 PE=1 SV=2;tr|K7EQJ8|K7EQJ8_HUMAN GTPase Era, mitochondrial (Fragment) OS=Homo sapiens OX=9606 GN=ERAL1 PE=1 SV=1	2	2	2	6.4	6.4	6.4	48.349	0.00076982	2.8893	123000000	8	6.4	2.7	6.4	2.7	6.4	0	2.7	0	6.4	2.7	2.7	6.4	6.4	0	2.7	3.7	6.4	0	3.7	0	8911600	0	8954400	0	8137600	0	0	0	8121300	0	0	8310600	9149600	0
B4DTR1;P04626-3;P04626-2;P04626-5;P04626-4;P04626;J3QLU9	B4DTR1;P04626-3;P04626-2;P04626-5;P04626-4;P04626;J3QLU9	Receptor protein-tyrosine kinase;Receptor tyrosine-protein kinase erbB-2	ERBB2	tr|B4DTR1|B4DTR1_HUMAN Receptor protein-tyrosine kinase OS=Homo sapiens OX=9606 GN=ERBB2 PE=1 SV=1;sp|P04626-3|ERBB2_HUMAN Isoform 3 of Receptor tyrosine-protein kinase erbB-2 OS=Homo sapiens OX=9606 GN=ERBB2;sp|P04626-2|ERBB2_HUMAN Isoform 2 of Receptor t	3	2	2	4.3	3.1	3.1	107.57	0.0040928	2.0833	59623000	1	0	0	0	1.5	3.1	0	0	1.5	3.1	1.5	4.3	2.8	0	1.5	1.2	1.2	1.2	1.2	1.2	1.2	0	0	0	0	10100000	0	0	0	0	0	0	0	0	0
P84090;G3V279	P84090;G3V279	Enhancer of rudimentary homolog	ERH	sp|P84090|ERH_HUMAN Enhancer of rudimentary homolog OS=Homo sapiens OX=9606 GN=ERH PE=1 SV=1;tr|G3V279|G3V279_HUMAN Enhancer of rudimentary homolog OS=Homo sapiens OX=9606 GN=ERH PE=1 SV=1	2	2	2	21.2	21.2	21.2	12.259	0	108.18	524420000	9	21.2	21.2	21.2	21.2	21.2	21.2	10.6	21.2	21.2	21.2	21.2	21.2	21.2	21.2	21.2	21.2	21.2	21.2	21.2	10.6	15108000	18033000	14400000	16196000	13399000	20004000	0	16765000	13899000	14418000	14784000	20860000	17733000	17423000
O75477;B0QZ43;E5RHW4;O94905;O94905-2;O94905-3	O75477;B0QZ43;E5RHW4;O94905	Erlin-1;Erlin-2	ERLIN1;ERLIN2	sp|O75477|ERLN1_HUMAN Erlin-1 OS=Homo sapiens OX=9606 GN=ERLIN1 PE=1 SV=2;tr|B0QZ43|B0QZ43_HUMAN Erlin-1 (Fragment) OS=Homo sapiens OX=9606 GN=ERLIN1 PE=1 SV=1;tr|E5RHW4|E5RHW4_HUMAN Erlin-2 (Fragment) OS=Homo sapiens OX=9606 GN=ERLIN2 PE=1 SV=1;sp|O94905|	3	3	3	10.9	10.9	10.9	39.171	0	5.2357	206110000	9	10.9	10.9	10.9	7.5	7.5	3.4	0	4	3.4	10.9	10.9	10.9	7.5	4	3.4	7.5	0	7.5	7.5	0	9140300	15782000	9040700	11249000	8134100	0	0	0	0	8341300	9299000	7560700	9579600	0
P30040;F8VY02;P30040-2	P30040;F8VY02	Endoplasmic reticulum resident protein 29	ERP29	sp|P30040|ERP29_HUMAN Endoplasmic reticulum resident protein 29 OS=Homo sapiens OX=9606 GN=ERP29 PE=1 SV=4;tr|F8VY02|F8VY02_HUMAN Endoplasmic reticulum resident protein 29 OS=Homo sapiens OX=9606 GN=ERP29 PE=1 SV=1	5	5	5	29.5	29.5	29.5	28.993	0	9.0428	786880000	25	19.9	19.9	19.9	3.8	19.9	23.8	9.6	9.6	29.5	19.2	29.5	23.8	29.5	19.9	14.2	3.8	29.5	8.4	3.8	3.8	46193000	29193000	23439000	0	30323000	24320000	0	25496000	27417000	22442000	21881000	20652000	48822000	27068000
Q9BS26	Q9BS26	Endoplasmic reticulum resident protein 44	ERP44	sp|Q9BS26|ERP44_HUMAN Endoplasmic reticulum resident protein 44 OS=Homo sapiens OX=9606 GN=ERP44 PE=1 SV=1	5	5	5	14.8	14.8	14.8	46.971	0	12.86	766080000	54	14.8	12.8	5.4	7.4	14.8	10.3	7.1	6.7	14.8	9.6	12.8	7.4	14.8	7.4	8.6	12.8	2.5	10.6	8.6	2.5	20784000	18817000	19955000	21703000	32222000	34159000	39864000	31841000	24878000	14998000	24722000	24747000	25937000	29262000
Q9BSJ8;Q9BSJ8-2;F8VZB1	Q9BSJ8;Q9BSJ8-2	Extended synaptotagmin-1	ESYT1	sp|Q9BSJ8|ESYT1_HUMAN Extended synaptotagmin-1 OS=Homo sapiens OX=9606 GN=ESYT1 PE=1 SV=1;sp|Q9BSJ8-2|ESYT1_HUMAN Isoform 2 of Extended synaptotagmin-1 OS=Homo sapiens OX=9606 GN=ESYT1	5	5	5	6.2	6.2	6.2	122.85	0	14.835	384430000	45	5.2	4	4	5.2	6.2	2.5	3.6	2.5	5.1	3.6	5.2	3.6	3.7	2.6	2.6	3.7	4	0	2.3	0	10342000	0	15887000	10161000	18343000	12216000	18199000	15887000	16506000	11671000	14153000	11063000	24199000	10345000
H0YL12;P13804-2;P13804;H0YK49;H0YNX6;H0YKF0;H0YLU7	H0YL12;P13804-2;P13804;H0YK49;H0YNX6;H0YKF0;H0YLU7	Electron transfer flavoprotein subunit alpha, mitochondrial	ETFA	tr|H0YL12|H0YL12_HUMAN Electron transfer flavoprotein subunit alpha, mitochondrial (Fragment) OS=Homo sapiens OX=9606 GN=ETFA PE=1 SV=8;sp|P13804-2|ETFA_HUMAN Isoform 2 of Electron transfer flavoprotein subunit alpha, mitochondrial OS=Homo sapiens OX=9606	2	2	2	11.3	11.3	11.3	24.797	0	10.006	139430000	6	11.3	11.3	11.3	11.3	11.3	4.2	4.2	4.2	11.3	7.1	11.3	11.3	4.2	4.2	4.2	4.2	0	7.1	7.1	0	0	0	0	8275100	8198900	0	0	0	6481100	0	0	0	0	0
D6RGG2	D6RGG2		ETNPPL	tr|D6RGG2|D6RGG2_HUMAN Ethanolamine-phosphate phospho-lyase (Fragment) OS=Homo sapiens OX=9606 GN=ETNPPL PE=1 SV=1	1	1	1	35	35	35	6.8677	1	-2	1088400000	0	35	35	35	35	0	35	35	35	35	0	35	35	35	35	35	35	35	35	0	35	0	0	0	0	0	0	0	23443000	0	0	0	0	0	0
B0QYK0;Q01844-6;Q01844-3;Q01844;Q01844-5;H7BY36;A0A0D9SFL3;C9JGE3;Q01844-2;Q01844-4	B0QYK0;Q01844-6;Q01844-3;Q01844;Q01844-5;H7BY36;A0A0D9SFL3;C9JGE3;Q01844-2	RNA-binding protein EWS	EWSR1	tr|B0QYK0|B0QYK0_HUMAN RNA-binding protein EWS OS=Homo sapiens OX=9606 GN=EWSR1 PE=1 SV=1;sp|Q01844-6|EWS_HUMAN Isoform 6 of RNA-binding protein EWS OS=Homo sapiens OX=9606 GN=EWSR1;sp|Q01844-3|EWS_HUMAN Isoform 3 of RNA-binding protein EWS OS=Homo sapiens	4	4	4	9.5	9.5	9.5	64.929	0	8.2862	1167700000	55	7.6	7.6	9.5	7.3	5.3	7.6	7.6	5.3	7.3	7.3	7.3	7.3	7.6	9.5	3.7	7.3	5.3	7.6	5.3	5.3	30042000	32117000	35057000	37894000	21884000	48135000	22153000	39212000	24849000	36317000	25413000	27639000	59186000	53829000
Q96A65-2;Q96A65	Q96A65-2;Q96A65	Exocyst complex component 4	EXOC4	sp|Q96A65-2|EXOC4_HUMAN Isoform 2 of Exocyst complex component 4 OS=Homo sapiens OX=9606 GN=EXOC4;sp|Q96A65|EXOC4_HUMAN Exocyst complex component 4 OS=Homo sapiens OX=9606 GN=EXOC4 PE=1 SV=1	4	4	4	11.4	11.4	11.4	53.856	0	5.5004	185000000	11	0	11.4	11.4	11.4	2.3	0	0	0	0	4.9	2.3	8.2	5.7	0	5.7	8.2	0	0	11.4	0	0	19865000	11905000	22224000	0	0	0	0	0	17338000	0	15274000	0	0
Q99504-2;Q99504-4;Q99504-5;Q99504-3;Q99504;B1APR7	Q99504-2;Q99504-4;Q99504-5;Q99504-3;Q99504;B1APR7	Eyes absent homolog 3;Eyes absent homolog	EYA3	sp|Q99504-2|EYA3_HUMAN Isoform 2 of Eyes absent homolog 3 OS=Homo sapiens OX=9606 GN=EYA3;sp|Q99504-4|EYA3_HUMAN Isoform 4 of Eyes absent homolog 3 OS=Homo sapiens OX=9606 GN=EYA3;sp|Q99504-5|EYA3_HUMAN Isoform 5 of Eyes absent homolog 3 OS=Homo sapiens OX	3	3	3	12.5	12.5	12.5	48.652	0	9.0451	30725000	3	0	7.2	7.2	7.2	0	0	0	0	0	2.9	0	4.3	0	0	0	0	0	0	0	0	0	7145100	4433100	5534800	0	0	0	0	0	0	0	0	0	0
Q9Y624;Q9Y624-2;A0A087WY82	Q9Y624;Q9Y624-2;A0A087WY82	Junctional adhesion molecule A	F11R	sp|Q9Y624|JAM1_HUMAN Junctional adhesion molecule A OS=Homo sapiens OX=9606 GN=F11R PE=1 SV=1;sp|Q9Y624-2|JAM1_HUMAN Isoform 2 of Junctional adhesion molecule A OS=Homo sapiens OX=9606 GN=F11R;tr|A0A087WY82|A0A087WY82_HUMAN Junctional adhesion molecule A O	10	10	10	33.4	33.4	33.4	32.583	0	13.624	4699100000	62	0	0	0	0	30.1	23.4	33.4	16.1	33.4	33.4	33.4	28.8	25.8	14.4	22.7	2.7	33.4	22.7	25.8	2.7	0	0	0	0	224990000	162850000	174510000	160280000	286040000	130980000	195760000	159130000	132440000	164480000
Q01469;I6L8B7;A8MUU1	Q01469;I6L8B7	Fatty acid-binding protein, epidermal	FABP5	sp|Q01469|FABP5_HUMAN Fatty acid-binding protein 5 OS=Homo sapiens OX=9606 GN=FABP5 PE=1 SV=3;tr|I6L8B7|I6L8B7_HUMAN Fatty acid-binding protein 5 OS=Homo sapiens OX=9606 GN=FABP5 PE=1 SV=1	5	5	5	37.8	37.8	37.8	15.164	0	65.625	2039200000	24	6.7	0	6.7	6.7	6.7	6.7	6.7	0	14.1	37.8	6.7	0	0	13.3	0	6.7	0	37.8	6.7	6.7	0	0	0	0	0	0	0	0	116980000	357990000	0	0	0	0
O60427;A0A0A0MR51;F5H3P6;F5H3U5;H7C2V0;O60427-2	O60427;A0A0A0MR51	Fatty acid desaturase 1	FADS1	sp|O60427|FADS1_HUMAN Acyl-CoA (8-3)-desaturase OS=Homo sapiens OX=9606 GN=FADS1 PE=1 SV=3;tr|A0A0A0MR51|A0A0A0MR51_HUMAN Acyl-CoA (8-3)-desaturase OS=Homo sapiens OX=9606 GN=FADS1 PE=1 SV=1	3	3	3	11.7	11.7	11.7	51.964	0	5.6703	259470000	15	4.7	4.7	0	4.7	11.7	4.7	4.7	4.7	4.7	4.7	4.7	0	7.9	3.2	7.9	0	7.9	3.2	3.2	0	0	0	0	0	35565000	0	0	0	0	0	0	0	14127000	0
O95864;O95864-3;O95864-4;O95864-2;E5RGZ5	O95864;O95864-3;O95864-4;O95864-2	Fatty acid desaturase 2	FADS2	sp|O95864|FADS2_HUMAN Acyl-CoA 6-desaturase OS=Homo sapiens OX=9606 GN=FADS2 PE=1 SV=1;sp|O95864-3|FADS2_HUMAN Isoform 3 of Acyl-CoA 6-desaturase OS=Homo sapiens OX=9606 GN=FADS2;sp|O95864-4|FADS2_HUMAN Isoform 4 of Acyl-CoA 6-desaturase OS=Homo sapiens OX	10	10	10	28.8	28.8	28.8	52.259	0	323.31	8781000000	196	11.9	16.9	20.9	11.9	20.9	24.1	23.4	23.2	25.7	24.1	25.7	21.4	17.3	18.2	17.3	21.4	24.5	24.1	19.1	7.2	58693000	96943000	110180000	104590000	586740000	343470000	561700000	453630000	357160000	238150000	402140000	207370000	195390000	293950000
Q96CS3	Q96CS3	FAS-associated factor 2	FAF2	sp|Q96CS3|FAF2_HUMAN FAS-associated factor 2 OS=Homo sapiens OX=9606 GN=FAF2 PE=1 SV=2	1	1	1	4	4	4	52.623	0	4.7025	45657000	9	0	0	0	0	0	0	0	0	0	4	4	0	4	4	4	4	4	4	0	4	0	0	0	0	0	0	0	0	0	0	0	0	0	0
A0A494C0Y9;A0A0C4DG79;Q9NZB2-4;Q9NZB2;Q9NZB2-6	A0A494C0Y9;A0A0C4DG79;Q9NZB2-4;Q9NZB2;Q9NZB2-6	Constitutive coactivator of PPAR-gamma-like protein 1	FAM120A	tr|A0A494C0Y9|A0A494C0Y9_HUMAN Constitutive coactivator of PPAR-gamma-like protein 1 (Fragment) OS=Homo sapiens OX=9606 GN=FAM120A PE=1 SV=1;tr|A0A0C4DG79|A0A0C4DG79_HUMAN Constitutive coactivator of PPAR-gamma-like protein 1 (Fragment) OS=Homo sapiens OX=	1	1	1	5.4	5.4	5.4	29.366	0.0053333	1.9505	46583000	7	5.4	5.4	5.4	5.4	0	0	0	0	0	5.4	0	0	5.4	0	0	0	0	0	0	0	0	0	0	0	0	0	0	0	0	0	0	0	0	0
A0A0D9SEJ5;F5GY05;Q96EK7;Q96EK7-2;Q96EK7-3	A0A0D9SEJ5;F5GY05;Q96EK7;Q96EK7-2	Constitutive coactivator of peroxisome proliferator-activated receptor gamma	FAM120B	tr|A0A0D9SEJ5|A0A0D9SEJ5_HUMAN Constitutive coactivator of peroxisome proliferator-activated receptor gamma OS=Homo sapiens OX=9606 GN=FAM120B PE=1 SV=1;tr|F5GY05|F5GY05_HUMAN Constitutive coactivator of peroxisome proliferator-activated receptor gamma OS=	3	3	3	3.9	3.9	3.9	105.19	0	4.9017	130870000	17	2.6	2.6	2.6	1.3	1.3	1.3	1.3	1.3	2.6	2.6	1.3	2.6	2.6	3.9	1.3	1.3	1.3	0	1.3	0	8895300	0	6608000	0	0	0	0	0	6112900	6262100	0	6087100	0	0
Q8WW52;Q8WW52-2	Q8WW52;Q8WW52-2	Protein FAM151A	FAM151A	sp|Q8WW52|F151A_HUMAN Protein FAM151A OS=Homo sapiens OX=9606 GN=FAM151A PE=2 SV=2;sp|Q8WW52-2|F151A_HUMAN Isoform 2 of Protein FAM151A OS=Homo sapiens OX=9606 GN=FAM151A	10	10	10	22.4	22.4	22.4	64.027	0	323.31	3946300000	105	6.2	3.6	3.6	0	18.8	16.4	12.8	14.4	18.8	22.4	22.4	20.9	14.4	20.3	12.8	11.1	13.7	7	11.1	6.2	21154000	0	0	0	166030000	91806000	137270000	131610000	315460000	143250000	222380000	157050000	127320000	101180000
C9JJU7;Q9NSI2-2;Q9NSI2	C9JJU7;Q9NSI2-2;Q9NSI2	Protein FAM207A	FAM207A	tr|C9JJU7|C9JJU7_HUMAN Protein FAM207A (Fragment) OS=Homo sapiens OX=9606 GN=FAM207A PE=1 SV=1;sp|Q9NSI2-2|F207A_HUMAN Isoform B of Protein FAM207A OS=Homo sapiens OX=9606 GN=FAM207A;sp|Q9NSI2|F207A_HUMAN Protein FAM207A OS=Homo sapiens OX=9606 GN=FAM207A	2	2	2	17.7	17.7	17.7	22.217	0.00078927	3.039	443450000	58	17.7	17.7	17.7	17.7	17.7	17.7	17.7	17.7	17.7	17.7	17.7	17.7	17.7	17.7	17.7	5.9	17.7	17.7	17.7	17.7	8463000	12684000	13465000	23894000	12529000	18296000	15361000	26641000	10366000	9115700	11756000	11645000	14572000	13860000
P49327;A0A0U1RQF0;A0A0U1RRG3	P49327;A0A0U1RQF0	Fatty acid synthase;[Acyl-carrier-protein] S-acetyltransferase;[Acyl-carrier-protein] S-malonyltransferase;3-oxoacyl-[acyl-carrier-protein] synthase;3-oxoacyl-[acyl-carrier-protein] reductase;3-hydroxyacyl-[acyl-carrier-protein] dehydratase;Enoyl-[acyl-carrier-protein] reductase;Oleoyl-[acyl-carrier-protein] hydrolase	FASN	sp|P49327|FAS_HUMAN Fatty acid synthase OS=Homo sapiens OX=9606 GN=FASN PE=1 SV=3;tr|A0A0U1RQF0|A0A0U1RQF0_HUMAN Fatty acid synthase OS=Homo sapiens OX=9606 GN=FASN PE=1 SV=1	40	40	40	24.5	24.5	24.5	273.42	0	323.31	5954300000	372	19.1	16.3	21.5	15.5	12.3	8.9	7.6	5.9	15	18.5	15	14	18	16	12.2	6.8	10.2	9.3	9	0	260920000	197170000	284540000	138660000	181460000	168900000	150590000	97339000	191290000	277910000	163170000	131570000	299600000	268430000
Q9NYY8-2;Q9NYY8	Q9NYY8-2;Q9NYY8	FAST kinase domain-containing protein 2	FASTKD2	sp|Q9NYY8-2|FAKD2_HUMAN Isoform 2 of FAST kinase domain-containing protein 2, mitochondrial OS=Homo sapiens OX=9606 GN=FASTKD2;sp|Q9NYY8|FAKD2_HUMAN FAST kinase domain-containing protein 2, mitochondrial OS=Homo sapiens OX=9606 GN=FASTKD2 PE=1 SV=1	3	3	3	6.5	6.5	6.5	74.535	0	4.9503	84847000	6	0	3.9	2.3	6.5	2.3	0	0	0	0	0	2.3	2.3	0	0	0	1.5	0	0	4.2	0	0	12311000	0	19493000	0	0	0	0	0	0	0	0	0	0
Q7L8L6	Q7L8L6	FAST kinase domain-containing protein 5	FASTKD5	sp|Q7L8L6|FAKD5_HUMAN FAST kinase domain-containing protein 5, mitochondrial OS=Homo sapiens OX=9606 GN=FASTKD5 PE=1 SV=1	2	2	2	3.5	3.5	3.5	86.573	0	4.5209	15088000	2	0	3.5	0	0	0	0	0	0	0	0	0	0	0	0	0	2.5	0	2.5	2.5	0	0	0	0	0	0	0	0	0	0	0	0	0	0	0
P22087;M0R299;M0QXL5;M0R0P1;M0R2Q4;A6NHQ2;M0R2U2;M0R1H0;M0R2B0	P22087;M0R299;M0QXL5;M0R0P1;M0R2Q4;A6NHQ2	rRNA 2-O-methyltransferase fibrillarin;rRNA/tRNA 2-O-methyltransferase fibrillarin-like protein 1	FBL;FBLL1	sp|P22087|FBRL_HUMAN rRNA 2-O-methyltransferase fibrillarin OS=Homo sapiens OX=9606 GN=FBL PE=1 SV=2;tr|M0R299|M0R299_HUMAN rRNA 2-O-methyltransferase fibrillarin (Fragment) OS=Homo sapiens OX=9606 GN=FBL PE=1 SV=1;tr|M0QXL5|M0QXL5_HUMAN rRNA 2-O-methyl	5	5	5	19.9	19.9	19.9	33.784	0	15.589	648910000	63	16.2	19.9	16.2	12.5	11.8	16.2	4.7	9	9	16.2	8.1	12.8	12.8	9	9	12.5	9	16.2	12.5	9	14573000	18595000	20935000	20079000	17235000	27030000	0	27720000	0	14902000	28356000	13622000	26671000	25552000
P37268;E9PNM1;A0A1W2PQ47;P37268-4;P37268-3;P37268-2;P37268-5;E9PJG4;E9PS69	P37268;E9PNM1;A0A1W2PQ47;P37268-4;P37268-3;P37268-2;P37268-5	Squalene synthase	FDFT1	sp|P37268|FDFT_HUMAN Squalene synthase OS=Homo sapiens OX=9606 GN=FDFT1 PE=1 SV=1;tr|E9PNM1|E9PNM1_HUMAN Squalene synthase OS=Homo sapiens OX=9606 GN=FDFT1 PE=1 SV=1;tr|A0A1W2PQ47|A0A1W2PQ47_HUMAN Squalene synthase OS=Homo sapiens OX=9606 GN=FDFT1 PE=1 SV=	6	6	6	25.4	25.4	25.4	48.115	0	67.596	269370000	29	0	0	0	0	19.2	4.3	9.1	3.1	18.7	7	19.9	15.6	0	5.8	0	9.1	5.8	0	2.4	0	0	0	0	0	25760000	0	0	0	17973000	0	23008000	16226000	0	19791000
A0A087X090;A0A087WVN4;P14324-2;P14324	A0A087X090;A0A087WVN4;P14324-2;P14324	Farnesyl pyrophosphate synthase	FDPS	tr|A0A087X090|A0A087X090_HUMAN Farnesyl diphosphate synthase (Farnesyl pyrophosphate synthetase, dimethylallyltranstransferase, geranyltranstransferase), isoform CRA_a OS=Homo sapiens OX=9606 GN=FDPS PE=1 SV=1;tr|A0A087WVN4|A0A087WVN4_HUMAN Farnesyl pyroph	1	1	1	15.7	15.7	15.7	28.594	0	16.531	8707700	1	0	0	0	0	0	0	0	0	0	0	0	0	0	0	0	0	0	0	0	0	0	0	0	0	0	0	0	0	0	0	0	0	0	0
P22830;P22830-2;A0A499FJN5;K7ELX4;K7EJX5;K7EJM8	P22830;P22830-2;A0A499FJN5;K7ELX4	Ferrochelatase, mitochondrial	FECH	sp|P22830|HEMH_HUMAN Ferrochelatase, mitochondrial OS=Homo sapiens OX=9606 GN=FECH PE=1 SV=2;sp|P22830-2|HEMH_HUMAN Isoform 2 of Ferrochelatase, mitochondrial OS=Homo sapiens OX=9606 GN=FECH;tr|A0A499FJN5|A0A499FJN5_HUMAN Ferrochelatase OS=Homo sapiens OX=	6	6	6	20.3	20.3	20.3	47.862	0	179.26	1613100000	50	12.8	12.8	12.8	6.9	12.8	12.8	9.7	9.9	16.1	12.8	17	9.9	16.1	9.9	13.2	9.9	9.9	9.9	6.9	3.1	74746000	55358000	99140000	31244000	91156000	37026000	52539000	40714000	47856000	63275000	49499000	26755000	119680000	67311000
P02671-2;P02671;A0A087WUA0	P02671-2;P02671	Fibrinogen alpha chain;Fibrinopeptide A;Fibrinogen alpha chain	FGA	sp|P02671-2|FIBA_HUMAN Isoform 2 of Fibrinogen alpha chain OS=Homo sapiens OX=9606 GN=FGA;sp|P02671|FIBA_HUMAN Fibrinogen alpha chain OS=Homo sapiens OX=9606 GN=FGA PE=1 SV=2	15	15	15	31.1	31.1	31.1	69.756	0	187.87	3056300000	193	26.4	19.3	22.4	24.7	27.5	17.1	15.4	15.4	25	21.4	25	25	28.3	14.4	10.7	23.3	3.4	10.4	16	11	156150000	127310000	90189000	121110000	145860000	94817000	108980000	132460000	118160000	73621000	96862000	111370000	217600000	74364000
P02675;D6REL8;CON__P02676	P02675;D6REL8	Fibrinogen beta chain;Fibrinopeptide B;Fibrinogen beta chain	FGB	sp|P02675|FIBB_HUMAN Fibrinogen beta chain OS=Homo sapiens OX=9606 GN=FGB PE=1 SV=2;tr|D6REL8|D6REL8_HUMAN Fibrinogen beta chain OS=Homo sapiens OX=9606 GN=FGB PE=1 SV=1	8	8	8	23.6	23.6	23.6	55.928	0	141.57	4109900000	154	14.1	15.7	17.9	17.9	18.7	16.1	15.3	9.4	16.7	17.9	14.9	17.9	19.8	14.1	14.1	19.8	14.1	14.1	14.1	11	124400000	147290000	128360000	131840000	160740000	147150000	130040000	210940000	125560000	117350000	134400000	142250000	228720000	142970000
J3KPQ0;P22455-2;P22455;E7EWF4;H0Y9P2;P22455-3	J3KPQ0;P22455-2;P22455;E7EWF4	Receptor protein-tyrosine kinase;Fibroblast growth factor receptor 4	FGFR4	tr|J3KPQ0|J3KPQ0_HUMAN Fibroblast growth factor receptor OS=Homo sapiens OX=9606 GN=FGFR4 PE=1 SV=1;sp|P22455-2|FGFR4_HUMAN Isoform 2 of Fibroblast growth factor receptor 4 OS=Homo sapiens OX=9606 GN=FGFR4;sp|P22455|FGFR4_HUMAN Fibroblast growth factor rec	3	3	3	4.8	4.8	4.8	80.465	0.0008726	3.9319	289130000	8	0	0	0	1.5	4.8	1.5	1.5	1.5	2.7	1.5	1.5	1.5	3.5	1.5	1.5	2.7	4.8	4.8	4.8	1.5	0	0	0	0	0	0	0	0	0	0	0	0	0	0
C9JEU5;C9JC84;P02679-2;P02679;C9JPQ9;C9JU00	C9JEU5;C9JC84;P02679-2;P02679	Fibrinogen gamma chain	FGG	tr|C9JEU5|C9JEU5_HUMAN Fibrinogen gamma chain OS=Homo sapiens OX=9606 GN=FGG PE=1 SV=1;tr|C9JC84|C9JC84_HUMAN Fibrinogen gamma chain OS=Homo sapiens OX=9606 GN=FGG PE=1 SV=1;sp|P02679-2|FIBG_HUMAN Isoform Gamma-A of Fibrinogen gamma chain OS=Homo sapiens O	8	8	8	26.5	26.5	26.5	50.322	0	238.9	2519600000	156	26.5	23.8	26.5	26.5	26.5	17.8	19.3	17.8	26.5	26.5	26.5	26.5	26.5	15.1	16.2	19.6	2.9	0	8.8	2.9	140050000	110690000	83001000	83654000	123340000	72274000	82240000	115970000	103500000	65851000	88786000	80776000	226380000	90724000
Q08830	Q08830	Fibrinogen-like protein 1	FGL1	sp|Q08830|FGL1_HUMAN Fibrinogen-like protein 1 OS=Homo sapiens OX=9606 GN=FGL1 PE=1 SV=3	2	2	2	8.3	8.3	8.3	36.379	0.00083472	3.4157	74730000	8	0	0	0	8.3	0	0	0	0	3.8	3.8	0	3.8	8.3	0	4.5	8.3	0	0	3.8	0	0	0	0	9651000	0	0	0	0	0	0	0	0	13246000	0
F8VU90;Q9NYL4-2;Q9NYL4;E9PAR0	F8VU90;Q9NYL4-2;Q9NYL4;E9PAR0	Peptidyl-prolyl cis-trans isomerase;Peptidyl-prolyl cis-trans isomerase FKBP11	FKBP11	tr|F8VU90|F8VU90_HUMAN Peptidylprolyl isomerase OS=Homo sapiens OX=9606 GN=FKBP11 PE=1 SV=1;sp|Q9NYL4-2|FKB11_HUMAN Isoform 2 of Peptidyl-prolyl cis-trans isomerase FKBP11 OS=Homo sapiens OX=9606 GN=FKBP11;sp|Q9NYL4|FKB11_HUMAN Peptidyl-prolyl cis-trans is	2	2	2	15.9	15.9	15.9	19.814	0	86.587	316020000	18	6	6	0	6	15.9	0	9.9	0	9.9	15.9	15.9	9.9	15.9	6	15.9	6	15.9	6	6	6	0	0	0	0	0	0	0	0	0	0	22117000	0	13408000	0
Q13451	Q13451	Peptidyl-prolyl cis-trans isomerase FKBP5;Peptidyl-prolyl cis-trans isomerase FKBP5, N-terminally processed	FKBP5	sp|Q13451|FKBP5_HUMAN Peptidyl-prolyl cis-trans isomerase FKBP5 OS=Homo sapiens OX=9606 GN=FKBP5 PE=1 SV=2	1	1	1	4.2	4.2	4.2	51.212	0	8.5848	4523900	1	0	0	0	0	0	0	0	0	0	0	0	0	0	0	0	0	0	0	0	0	0	0	0	0	0	0	0	0	0	0	0	0	0	0
CON__P20930;P20930	CON__P20930;P20930	Filaggrin	FLG	;sp|P20930|FILA_HUMAN Filaggrin OS=Homo sapiens OX=9606 GN=FLG PE=1 SV=3	17	17	17	8.6	8.6	8.6	435.16	0	323.31	2896800000	34	0.5	0.3	0	0.3	0.5	0.5	0.3	0	0.5	0.8	0.7	0	0.3	0.5	0.3	0.5	0.5	6.4	0	0	3914100	7436400	0	0	7490400	15337000	16602000	0	11585000	7852500	10132000	0	8715800	15201000
CON__Q5D862;Q5D862	CON__Q5D862;Q5D862	Filaggrin-2	FLG2	;sp|Q5D862|FILA2_HUMAN Filaggrin-2 OS=Homo sapiens OX=9606 GN=FLG2 PE=1 SV=1	30	30	30	24.1	24.1	24.1	248.07	0	323.31	4555100000	97	0	0.5	1.6	0	2.2	0.5	1	0	3.1	4.3	0.5	0.5	0.4	1	0.3	2.2	0.3	13.7	0	0	0	0	0	0	22439000	0	0	0	76957000	31761000	0	0	0	0
Q13045-2;Q13045-3;Q13045;K7EP37;K7EP27;J3QQQ2;J3KS54	Q13045-2;Q13045-3;Q13045	Protein flightless-1 homolog	FLII	sp|Q13045-2|FLII_HUMAN Isoform 2 of Protein flightless-1 homolog OS=Homo sapiens OX=9606 GN=FLII;sp|Q13045-3|FLII_HUMAN Isoform 3 of Protein flightless-1 homolog OS=Homo sapiens OX=9606 GN=FLII;sp|Q13045|FLII_HUMAN Protein flightless-1 homolog OS=Homo sapi	4	4	4	4.7	4.7	4.7	138.49	0	24.6	277260000	11	3.1	3.7	2.1	2.1	0	0	0	0	0	2.1	2.1	1	1.2	0	1.2	1.2	1.2	1.2	2.1	0	18247000	17435000	0	8914400	0	0	0	0	0	13855000	9061400	0	0	0
P21333-2;P21333;Q60FE5;A0A087WWY3;F8WE98;H0Y5C6;H0Y5F3	P21333-2;P21333;Q60FE5;A0A087WWY3	Filamin-A	FLNA	sp|P21333-2|FLNA_HUMAN Isoform 2 of Filamin-A OS=Homo sapiens OX=9606 GN=FLNA;sp|P21333|FLNA_HUMAN Filamin-A OS=Homo sapiens OX=9606 GN=FLNA PE=1 SV=4;tr|Q60FE5|Q60FE5_HUMAN Filamin-A OS=Homo sapiens OX=9606 GN=FLNA PE=1 SV=1;tr|A0A087WWY3|A0A087WWY3_HUMAN	72	72	67	39.4	39.4	37.2	280.01	0	323.31	12354000000	576	31.3	31.2	34	28.7	17.2	3.9	10.3	4.9	19.1	27.5	24.4	29.7	18.6	14.3	20.5	9	16.6	11	29.6	1.9	835350000	760710000	840720000	546580000	327500000	52213000	141380000	30329000	316640000	520200000	580750000	605680000	317440000	273670000
O75369-2;O75369-9;O75369;O75369-8;O75369-6;O75369-3;E7EN95;O75369-7;O75369-5;O75369-4;H7C5L4;A0A0A0MT44;A0A0C4DGA1	O75369-2;O75369-9;O75369;O75369-8;O75369-6;O75369-3;E7EN95;O75369-7;O75369-5;O75369-4	Filamin-B	FLNB	sp|O75369-2|FLNB_HUMAN Isoform 2 of Filamin-B OS=Homo sapiens OX=9606 GN=FLNB;sp|O75369-9|FLNB_HUMAN Isoform 9 of Filamin-B OS=Homo sapiens OX=9606 GN=FLNB;sp|O75369|FLNB_HUMAN Filamin-B OS=Homo sapiens OX=9606 GN=FLNB PE=1 SV=2;sp|O75369-8|FLNB_HUMAN Isof	48	44	43	28.1	26.7	26	275.66	0	229.81	3965900000	245	23.7	21.6	21.2	16.4	13.7	3.6	3.1	3	11.2	18.5	18.1	19.1	8.7	8.2	8.5	2.6	3.7	6.1	14.9	0.6	416960000	331380000	280120000	147450000	88174000	30296000	12472000	10308000	74259000	200490000	180490000	223380000	113050000	79656000
J3QLD9;E7EMK3;Q14254	J3QLD9;E7EMK3;Q14254	Flotillin-2	FLOT2	tr|J3QLD9|J3QLD9_HUMAN Flotillin-2 OS=Homo sapiens OX=9606 GN=FLOT2 PE=1 SV=1;tr|E7EMK3|E7EMK3_HUMAN Flotillin-2 OS=Homo sapiens OX=9606 GN=FLOT2 PE=1 SV=1;sp|Q14254|FLOT2_HUMAN Flotillin-2 OS=Homo sapiens OX=9606 GN=FLOT2 PE=1 SV=2	2	2	2	7.2	7.2	7.2	47.142	0.00084746	3.5967	95827000	7	0	0	0	0	7.2	2.8	2.8	2.8	7.2	2.8	7.2	7.2	2.8	0	0	0	2.8	2.8	2.8	0	0	0	0	0	8285700	0	0	0	0	0	0	0	0	0
Q9NZU0;Q9NZU1	Q9NZU0	Leucine-rich repeat transmembrane protein FLRT3	FLRT3	sp|Q9NZU0|FLRT3_HUMAN Leucine-rich repeat transmembrane protein FLRT3 OS=Homo sapiens OX=9606 GN=FLRT3 PE=1 SV=1	11	11	11	20.8	20.8	20.8	73.003	0	68.603	4528100000	159	2.6	2.6	2.6	2.6	18.2	18.2	19.6	18.2	19.6	20.8	19.6	19.6	13.1	15.1	19.4	13.1	20.8	18.3	20.8	9.4	0	0	0	0	181080000	169960000	238370000	176180000	172770000	134630000	198670000	170020000	80739000	104260000
Q9Y5Y0;H7C3Z2;Q9Y5Y0-2	Q9Y5Y0;H7C3Z2;Q9Y5Y0-2	Feline leukemia virus subgroup C receptor-related protein 1	FLVCR1	sp|Q9Y5Y0|FLVC1_HUMAN Feline leukemia virus subgroup C receptor-related protein 1 OS=Homo sapiens OX=9606 GN=FLVCR1 PE=1 SV=1;tr|H7C3Z2|H7C3Z2_HUMAN Feline leukemia virus subgroup C receptor-related protein 1 (Fragment) OS=Homo sapiens OX=9606 GN=FLVCR1 PE	2	2	2	5.8	5.8	5.8	59.862	0.00078616	3.0115	89951000	11	0	0	0	2.3	5.8	3.4	5.8	0	5.8	5.8	5.8	5.8	2.3	0	0	0	0	2.3	2.3	0	0	0	0	0	5574700	0	6083000	0	7804200	6770600	6741500	5690700	0	0
P02751-5;P02751-17;P02751-3;P02751;P02751-7;P02751-15;P02751-10;P02751-6;P02751-9;P02751-14;P02751-13;P02751-8;P02751-11;P02751-4;P02751-12;H0Y7Z1;P02751-2;P02751-16;H0Y4K8	P02751-5;P02751-17;P02751-3;P02751;P02751-7;P02751-15;P02751-10;P02751-6;P02751-9;P02751-14;P02751-13;P02751-8;P02751-11;P02751-4;P02751-12;H0Y7Z1	Fibronectin;Anastellin;Ugl-Y1;Ugl-Y2;Ugl-Y3	FN1	sp|P02751-5|FINC_HUMAN Isoform 5 of Fibronectin OS=Homo sapiens OX=9606 GN=FN1;sp|P02751-17|FINC_HUMAN Isoform 17 of Fibronectin OS=Homo sapiens OX=9606 GN=FN1;sp|P02751-3|FINC_HUMAN Isoform 3 of Fibronectin OS=Homo sapiens OX=9606 GN=FN1;sp|P02751|FINC_HU	19	19	19	13.2	13.2	13.2	243.33	0	123.91	4169500000	139	6.2	10.5	8.8	10.6	7.9	5.3	5.3	5.8	8.1	8.5	8.5	10.9	5.5	4.3	5	5.3	2.7	6	7	4.5	130590000	178130000	117050000	179660000	192790000	140760000	165630000	245480000	156920000	98054000	163170000	167170000	107480000	109730000
Q53EP0-2;Q53EP0	Q53EP0-2;Q53EP0	Fibronectin type III domain-containing protein 3B	FNDC3B	sp|Q53EP0-2|FND3B_HUMAN Isoform 2 of Fibronectin type III domain-containing protein 3B OS=Homo sapiens OX=9606 GN=FNDC3B;sp|Q53EP0|FND3B_HUMAN Fibronectin type III domain-containing protein 3B OS=Homo sapiens OX=9606 GN=FNDC3B PE=1 SV=2	3	3	3	6.4	6.4	6.4	69.571	0.0014493	2.455	87215000	3	0	0	1.7	1.7	3.5	1.7	0	0	1.7	0	3.5	0	1.7	1.7	1.7	3.5	3.5	1.7	4.6	0	0	0	0	0	7036300	0	0	0	0	0	0	0	0	0
Q9HBA9;Q04609-10;Q04609-6;Q04609-7;Q04609;Q04609-9;Q04609-8	Q9HBA9;Q04609-10;Q04609-6;Q04609-7;Q04609;Q04609-9;Q04609-8	Putative N-acetylated-alpha-linked acidic dipeptidase;Glutamate carboxypeptidase 2	FOLH1B;FOLH1	sp|Q9HBA9|FOH1B_HUMAN Putative N-acetylated-alpha-linked acidic dipeptidase OS=Homo sapiens OX=9606 GN=FOLH1B PE=2 SV=1;sp|Q04609-10|FOLH1_HUMAN Isoform 10 of Glutamate carboxypeptidase 2 OS=Homo sapiens OX=9606 GN=FOLH1;sp|Q04609-6|FOLH1_HUMAN Isoform PSM	4	4	4	10.9	10.9	10.9	50.044	0	5.0873	97174000	9	0	0	0	0	2.5	2.5	2.5	2.5	2.5	2.5	2.5	2.5	0	2.5	0	0	0	0	0	0	0	0	0	0	0	0	0	0	0	0	0	0	0	0
C9JBX2;A0A0J9YXB2;A0A0J9YWI3;E9PGA7	C9JBX2;A0A0J9YXB2;A0A0J9YWI3;E9PGA7		FRMD4B	tr|C9JBX2|C9JBX2_HUMAN FERM domain-containing protein 4B (Fragment) OS=Homo sapiens OX=9606 GN=FRMD4B PE=4 SV=1;tr|A0A0J9YXB2|A0A0J9YXB2_HUMAN FERM domain-containing protein 4A (Fragment) OS=Homo sapiens OX=9606 GN=FRMD4A PE=4 SV=1;tr|A0A0J9YWI3|A0A0J9YWI3	1	1	1	76.5	76.5	76.5	2.0794	1	-2	681230000	3	76.5	0	76.5	76.5	76.5	76.5	76.5	76.5	76.5	0	76.5	0	0	76.5	0	76.5	0	76.5	76.5	76.5	0	0	0	0	0	0	0	81520000	0	0	0	0	0	0
P02794;G3V192;G3V1D1;E9PRK8;E9PKY7;E9PQR3;E9PPQ4;E9PKM5;E9PK45	P02794;G3V192;G3V1D1	Ferritin heavy chain;Ferritin heavy chain, N-terminally processed;Ferritin	FTH1	sp|P02794|FRIH_HUMAN Ferritin heavy chain OS=Homo sapiens OX=9606 GN=FTH1 PE=1 SV=2;tr|G3V192|G3V192_HUMAN Ferritin OS=Homo sapiens OX=9606 GN=FTH1 PE=1 SV=1;tr|G3V1D1|G3V1D1_HUMAN Ferritin OS=Homo sapiens OX=9606 GN=FTH1 PE=1 SV=1	7	7	7	43.2	43.2	43.2	21.225	0	8.6857	1743400000	110	24.6	24.6	24.6	24.6	24.6	18.6	19.1	24.6	24.6	43.2	35	32.8	18.6	24.6	24.6	24.6	13.1	26.8	18.6	13.1	22057000	51088000	46852000	57310000	34911000	69798000	55276000	70553000	37864000	47914000	57337000	57490000	30891000	66522000
P02792	P02792	Ferritin light chain	FTL	sp|P02792|FRIL_HUMAN Ferritin light chain OS=Homo sapiens OX=9606 GN=FTL PE=1 SV=2	5	5	5	38.9	38.9	38.9	20.019	0	35.07	1348600000	128	22.3	33.1	33.1	33.1	33.1	24.6	33.1	33.1	38.9	38.9	38.9	33.1	22.3	33.1	33.1	33.1	22.3	33.1	22.3	8.6	23158000	33341000	42292000	40426000	37127000	38794000	40623000	43230000	30167000	37228000	47887000	47045000	20342000	45871000
Q9UI43;A0A3B3ITW8	Q9UI43;A0A3B3ITW8	rRNA methyltransferase 2, mitochondrial	FTSJ2	sp|Q9UI43|MRM2_HUMAN rRNA methyltransferase 2, mitochondrial OS=Homo sapiens OX=9606 GN=MRM2 PE=1 SV=1;tr|A0A3B3ITW8|A0A3B3ITW8_HUMAN rRNA methyltransferase 2, mitochondrial OS=Homo sapiens OX=9606 GN=MRM2 PE=1 SV=1	2	2	2	10.2	10.2	10.2	27.423	0.00076278	2.8164	243500000	17	10.2	10.2	10.2	10.2	10.2	4.1	4.1	10.2	10.2	10.2	10.2	10.2	4.1	4.1	4.1	4.1	4.1	4.1	4.1	4.1	9721500	7554200	16688000	8461200	15492000	0	0	10363000	9017900	8091000	11084000	7056900	0	0
Q96I24	Q96I24	Far upstream element-binding protein 3	FUBP3	sp|Q96I24|FUBP3_HUMAN Far upstream element-binding protein 3 OS=Homo sapiens OX=9606 GN=FUBP3 PE=1 SV=2	1	1	1	2.4	2.4	2.4	61.64	0.00075245	2.7282	137680000	12	2.4	2.4	2.4	2.4	2.4	0	0	0	2.4	2.4	0	2.4	2.4	2.4	0	0	2.4	2.4	2.4	0	0	0	0	0	8888600	0	0	0	0	0	0	0	0	0
H3BPE7;P35637-2;P35637;A0A075B7D9;Q92804-2;Q92804	H3BPE7;P35637-2;P35637	RNA-binding protein FUS	FUS	tr|H3BPE7|H3BPE7_HUMAN RNA-binding protein FUS OS=Homo sapiens OX=9606 GN=FUS PE=1 SV=1;sp|P35637-2|FUS_HUMAN Isoform Short of RNA-binding protein FUS OS=Homo sapiens OX=9606 GN=FUS;sp|P35637|FUS_HUMAN RNA-binding protein FUS OS=Homo sapiens OX=9606 GN=FUS	6	6	6	12.7	12.7	12.7	53.496	0	95.15	4105300000	103	10.4	12.7	10.4	12.7	10.4	10.4	10.4	10.4	10.4	10.4	10.4	10.4	8.9	10.4	10.4	8.9	12.7	9.5	8.9	7.2	81608000	76748000	98039000	137590000	72101000	127180000	89797000	125310000	68578000	80439000	94681000	104790000	92922000	112010000
E7EU85;E9PFF5;B4DXZ6;P51114-3;P51114-2;P51114;H7C4S4;R9WNI0;A8MQB8;G3V0J0;Q06787-8;Q06787-6;Q06787-2;Q06787-4;Q06787-5;Q06787-9;Q06787-7;Q06787-3;Q06787;P51116	E7EU85;E9PFF5;B4DXZ6;P51114-3;P51114-2;P51114	Fragile X mental retardation syndrome-related protein 1	FXR1	tr|E7EU85|E7EU85_HUMAN Fragile X mental retardation syndrome-related protein 1 OS=Homo sapiens OX=9606 GN=FXR1 PE=1 SV=1;tr|E9PFF5|E9PFF5_HUMAN Fragile X mental retardation syndrome-related protein 1 OS=Homo sapiens OX=9606 GN=FXR1 PE=1 SV=1;tr|B4DXZ6|B4DX	4	4	4	18.3	18.3	18.3	50.99	0	11.853	212800000	23	18.3	5.7	18.3	18.3	5.7	5.7	5.7	0	5.7	5.7	5.7	5.7	5.7	0	5.7	5.7	0	5.7	18.3	0	9383400	11250000	8737600	12734000	6675000	8671400	8899700	0	4743000	8749200	8414300	10175000	10216000	0
Q13283;E5RIZ6;E5RI46;E5RIF8;E5RH42;E5RJU8;Q13283-2	Q13283;E5RIZ6	Ras GTPase-activating protein-binding protein 1	G3BP1	sp|Q13283|G3BP1_HUMAN Ras GTPase-activating protein-binding protein 1 OS=Homo sapiens OX=9606 GN=G3BP1 PE=1 SV=1;tr|E5RIZ6|E5RIZ6_HUMAN Ras GTPase-activating protein-binding protein 1 (Fragment) OS=Homo sapiens OX=9606 GN=G3BP1 PE=1 SV=1	4	4	4	11.6	11.6	11.6	52.164	0	4.6527	275410000	17	3.9	11.6	8.8	11.6	3	0	1.9	0	5.8	11.6	6.9	9.7	5.8	5.8	5.8	8.8	3.9	5.8	8.8	0	0	10849000	15234000	20784000	0	0	0	0	11755000	15163000	0	14905000	13035000	10653000
P54803;A0A087WX10;P54803-5;P54803-4;G3V5E8;P54803-3;G3V4M2;G3V255	P54803;A0A087WX10;P54803-5;P54803-4;G3V5E8;P54803-3	Galactocerebrosidase	GALC	sp|P54803|GALC_HUMAN Galactocerebrosidase OS=Homo sapiens OX=9606 GN=GALC PE=1 SV=3;tr|A0A087WX10|A0A087WX10_HUMAN Galactocerebrosidase (Fragment) OS=Homo sapiens OX=9606 GN=GALC PE=1 SV=1;sp|P54803-5|GALC_HUMAN Isoform 5 of Galactocerebrosidase OS=Homo sa	6	6	6	15.2	15.2	15.2	77.063	0	57.478	1761900000	95	12.4	10.2	12.4	10.2	7.9	7.9	10.2	6.4	13	7.9	10.2	7.9	10.2	12.4	10.2	10.2	12.4	7.9	6.1	6.4	83931000	45142000	50451000	28420000	67055000	55120000	45936000	57682000	69575000	32663000	36306000	30881000	112300000	87715000
F5H6X6;E9PKU7;Q14697;Q14697-2;E9PNH1	F5H6X6;E9PKU7;Q14697;Q14697-2	Neutral alpha-glucosidase AB	GANAB	tr|F5H6X6|F5H6X6_HUMAN Neutral alpha-glucosidase AB OS=Homo sapiens OX=9606 GN=GANAB PE=1 SV=1;tr|E9PKU7|E9PKU7_HUMAN Neutral alpha-glucosidase AB OS=Homo sapiens OX=9606 GN=GANAB PE=1 SV=1;sp|Q14697|GANAB_HUMAN Neutral alpha-glucosidase AB OS=Homo sapiens	4	4	4	5.2	5.2	5.2	96.215	0	8.4072	406960000	35	3.9	3.9	3.9	3.9	3.9	3.9	2.1	0	3.9	5.2	4.1	2.1	5.2	3.9	2.4	2.1	2.8	2.8	1.1	0	17606000	11365000	13627000	12007000	18459000	17018000	0	0	0	11964000	14136000	0	23780000	21817000
P04406;P04406-2;E7EUT5	P04406;P04406-2;E7EUT5	Glyceraldehyde-3-phosphate dehydrogenase	GAPDH	sp|P04406|G3P_HUMAN Glyceraldehyde-3-phosphate dehydrogenase OS=Homo sapiens OX=9606 GN=GAPDH PE=1 SV=3;sp|P04406-2|G3P_HUMAN Isoform 2 of Glyceraldehyde-3-phosphate dehydrogenase OS=Homo sapiens OX=9606 GN=GAPDH;tr|E7EUT5|E7EUT5_HUMAN Glyceraldehyde-3-pho	13	13	13	62.4	62.4	62.4	36.053	0	277.41	6753400000	162	39.7	30.1	44.5	47.5	25.1	28.1	29	11.9	45.4	54	44.2	29	39.7	46.9	25.1	25.1	31.3	45.4	19.4	7.8	179100000	133880000	176860000	131580000	166660000	197220000	193740000	47903000	253420000	357440000	116990000	132170000	158410000	248500000
P41250	P41250	Glycine--tRNA ligase	GARS	sp|P41250|GARS_HUMAN Glycine--tRNA ligase OS=Homo sapiens OX=9606 GN=GARS PE=1 SV=3	1	1	1	3.8	3.8	3.8	83.165	0.0091324	1.8243	2637300	1	0	0	0	0	0	0	0	0	0	0	0	0	0	0	0	0	0	0	0	0	0	0	0	0	0	0	0	0	0	0	0	0	0	0
A0A140TA71;P22102	A0A140TA71;P22102	Trifunctional purine biosynthetic protein adenosine-3;Phosphoribosylamine--glycine ligase;Phosphoribosylformylglycinamidine cyclo-ligase;Phosphoribosylglycinamide formyltransferase	GART	tr|A0A140TA71|A0A140TA71_HUMAN Trifunctional purine biosynthetic protein adenosine-3 (Fragment) OS=Homo sapiens OX=9606 GN=GART PE=1 SV=1;sp|P22102|PUR2_HUMAN Trifunctional purine biosynthetic protein adenosine-3 OS=Homo sapiens OX=9606 GN=GART PE=1 SV=1	1	1	1	12.6	12.6	12.6	24.301	0	51.606	61555000	2	0	0	0	0	0	0	0	0	0	0	0	0	0	0	0	0	0	0	0	0	0	0	0	0	0	0	0	0	0	0	0	0	0	0
A0A087WZ09;P43694;P43694-2	A0A087WZ09;P43694;P43694-2	Transcription factor GATA-4	GATA4	tr|A0A087WZ09|A0A087WZ09_HUMAN Transcription factor GATA-4 OS=Homo sapiens OX=9606 GN=GATA4 PE=1 SV=1;sp|P43694|GATA4_HUMAN Transcription factor GATA-4 OS=Homo sapiens OX=9606 GN=GATA4 PE=1 SV=2;sp|P43694-2|GATA4_HUMAN Isoform 2 of Transcription factor GAT	1	1	1	4.3	4.3	4.3	45.423	0	14.103	17250000	1	0	4.3	0	4.3	0	0	0	0	0	4.3	0	4.3	0	0	0	0	0	0	0	0	0	0	0	0	0	0	0	0	0	0	0	2603100	0	0
Q86YP4-2;Q86YP4;Q86YP4-3;A0A0U1RR30;A0A0U1RRM1;Q8WXI9	Q86YP4-2;Q86YP4;Q86YP4-3;A0A0U1RR30;A0A0U1RRM1;Q8WXI9	Transcriptional repressor p66-alpha;Transcriptional repressor p66-beta	GATAD2A;GATAD2B	sp|Q86YP4-2|P66A_HUMAN Isoform 2 of Transcriptional repressor p66-alpha OS=Homo sapiens OX=9606 GN=GATAD2A;sp|Q86YP4|P66A_HUMAN Transcriptional repressor p66-alpha OS=Homo sapiens OX=9606 GN=GATAD2A PE=1 SV=1;sp|Q86YP4-3|P66A_HUMAN Isoform 3 of Transcripti	2	2	2	3.8	3.8	3.8	65.225	0.00075586	2.7673	104920000	27	0	2	3.8	1.8	3.8	2	2	2	3.8	3.8	3.8	1.8	3.8	2	2	0	2	2	0	0	0	0	5526700	0	5136400	0	0	0	5738300	5749700	5257800	0	0	0
H0YMX4;P50440-3;P50440-2;P50440;H0YN43;H0YLC6	H0YMX4;P50440-3;P50440-2;P50440;H0YN43;H0YLC6	Glycine amidinotransferase, mitochondrial	GATM	tr|H0YMX4|H0YMX4_HUMAN Glycine amidinotransferase, mitochondrial (Fragment) OS=Homo sapiens OX=9606 GN=GATM PE=1 SV=1;sp|P50440-3|GATM_HUMAN Isoform 3 of Glycine amidinotransferase, mitochondrial OS=Homo sapiens OX=9606 GN=GATM;sp|P50440-2|GATM_HUMAN Isofo	2	2	2	18	18	18	19.538	0.00080386	3.1446	34067000	2	0	0	12	0	0	0	0	0	0	0	0	0	18	0	0	0	0	0	0	0	0	0	0	0	0	0	0	0	0	0	0	0	0	0
A0A0G2JNZ5;A0A0G2JNZ0;A0A0G2JLB3;P04062-4;P04062-5;P04062-2;P04062;P04062-3	A0A0G2JNZ5;A0A0G2JNZ0;A0A0G2JLB3;P04062-4;P04062-5;P04062-2;P04062;P04062-3	Glucosylceramidase	GBA	tr|A0A0G2JNZ5|A0A0G2JNZ5_HUMAN Glucosylceramidase OS=Homo sapiens OX=9606 GN=GBA PE=1 SV=1;tr|A0A0G2JNZ0|A0A0G2JNZ0_HUMAN Glucosylceramidase OS=Homo sapiens OX=9606 GN=GBA PE=1 SV=1;tr|A0A0G2JLB3|A0A0G2JLB3_HUMAN Glucosylceramidase OS=Homo sapiens OX=9606	2	2	2	3.8	3.8	3.8	50.263	0.0090381	1.7597	172230000	4	2	2	0	0	3.8	0	3.8	3.8	3.8	2	2	2	2	0	3.8	1.8	2	1.8	1.8	1.8	0	0	0	0	14109000	0	0	0	11119000	0	0	0	0	0
Q92538-3;Q92538;Q92538-2	Q92538-3;Q92538;Q92538-2	Golgi-specific brefeldin A-resistance guanine nucleotide exchange factor 1	GBF1	sp|Q92538-3|GBF1_HUMAN Isoform 3 of Golgi-specific brefeldin A-resistance guanine nucleotide exchange factor 1 OS=Homo sapiens OX=9606 GN=GBF1;sp|Q92538|GBF1_HUMAN Golgi-specific brefeldin A-resistance guanine nucleotide exchange factor 1 OS=Homo sapiens O	57	57	57	49.5	49.5	49.5	206.01	0	323.31	15750000000	479	1.6	47	41	45.4	23.8	5.9	3.6	6.1	17.5	38.9	39.4	43.7	25.1	14.8	23.8	43.2	0.8	7.5	46.5	0.5	37759000	1084400000	838480000	2049000000	406190000	43399000	26591000	45107000	186740000	1160500000	874880000	924970000	403750000	111500000
Q92616	Q92616	Translational activator GCN1	GCN1L1	sp|Q92616|GCN1_HUMAN eIF-2-alpha kinase activator GCN1 OS=Homo sapiens OX=9606 GN=GCN1 PE=1 SV=6	10	10	10	4.7	4.7	4.7	292.75	0	34.344	234750000	32	0.4	2.7	1.8	3.4	1.5	0.4	0	0	0.4	2.9	0.4	3	1.6	1.3	0.9	2.1	0	0	1.6	0	0	15531000	13794000	18826000	9598000	0	0	0	0	13281000	0	13360000	10384000	10880000
P50395-2;P50395	P50395-2;P50395	Rab GDP dissociation inhibitor beta	GDI2	sp|P50395-2|GDIB_HUMAN Isoform 2 of Rab GDP dissociation inhibitor beta OS=Homo sapiens OX=9606 GN=GDI2;sp|P50395|GDIB_HUMAN Rab GDP dissociation inhibitor beta OS=Homo sapiens OX=9606 GN=GDI2 PE=1 SV=2	2	2	2	6.8	6.8	6.8	45.619	0	22.004	71411000	7	3.8	6.8	6.8	0	0	0	3.8	0	3.8	3.8	3.8	3.8	3.8	0	0	3.8	3.8	3	0	0	0	4189800	3736500	0	0	0	0	0	0	0	0	0	0	0
I3L399;I3L2C7;P57678;I3L4A4;E7EN12;I3L4M4;I3L1J7	I3L399;I3L2C7;P57678;I3L4A4;E7EN12;I3L4M4	Gem-associated protein 4	GEMIN4	tr|I3L399|I3L399_HUMAN Gem-associated protein 4 (Fragment) OS=Homo sapiens OX=9606 GN=GEMIN4 PE=1 SV=1;tr|I3L2C7|I3L2C7_HUMAN Gem-associated protein 4 OS=Homo sapiens OX=9606 GN=GEMIN4 PE=1 SV=1;sp|P57678|GEMI4_HUMAN Gem-associated protein 4 OS=Homo sapien	4	4	4	22.6	22.6	22.6	33.271	0	7.5152	102110000	15	0	14.5	14.5	14.5	0	0	0	0	0	9.5	0	9.5	0	0	0	14.5	0	0	22.6	0	0	9445600	11801000	18801000	0	0	0	0	0	8388300	0	12234000	0	0
K7EPI4	K7EPI4		GFAP	tr|K7EPI4|K7EPI4_HUMAN Glial fibrillary acidic protein (Fragment) OS=Homo sapiens OX=9606 GN=GFAP PE=1 SV=2	2	1	1	10.5	9.7	9.7	14.037	0.0028229	2.2902	22667000	4	0	0	9.7	9.7	0	0	0	0	9.7	9.7	9.7	9.7	10.5	9.7	10.5	10.5	0	0	9.7	0	0	0	0	0	0	0	0	0	0	0	0	0	0	0
Q06210-2;Q06210	Q06210-2;Q06210	Glutamine--fructose-6-phosphate aminotransferase [isomerizing] 1	GFPT1	sp|Q06210-2|GFPT1_HUMAN Isoform 2 of Glutamine--fructose-6-phosphate aminotransferase [isomerizing] 1 OS=Homo sapiens OX=9606 GN=GFPT1;sp|Q06210|GFPT1_HUMAN Glutamine--fructose-6-phosphate aminotransferase [isomerizing] 1 OS=Homo sapiens OX=9606 GN=GFPT1 P	6	6	6	11.5	11.5	11.5	76.758	0	8.3919	448380000	36	7.6	8.1	9.3	6.9	5.1	2.9	5.3	1.2	9.1	7.5	4.6	5.3	6.9	5.9	5.3	1.2	3.5	1.2	3.5	0	12453000	7473300	12410000	7524300	19860000	14835000	16565000	0	20563000	23463000	17359000	14561000	16874000	17393000
P38435-2;P38435	P38435-2;P38435	Vitamin K-dependent gamma-carboxylase	GGCX	sp|P38435-2|VKGC_HUMAN Isoform 2 of Vitamin K-dependent gamma-carboxylase OS=Homo sapiens OX=9606 GN=GGCX;sp|P38435|VKGC_HUMAN Vitamin K-dependent gamma-carboxylase OS=Homo sapiens OX=9606 GN=GGCX PE=1 SV=2	2	2	2	3.9	3.9	3.9	80.988	0.00078186	2.958	32302000	4	0	0	0	0	2	2	0	0	2	0	2	0	0	2	0	0	0	0	2	0	0	0	0	0	0	2694600	0	0	0	0	0	0	0	0
Q92820	Q92820	Gamma-glutamyl hydrolase	GGH	sp|Q92820|GGH_HUMAN Gamma-glutamyl hydrolase OS=Homo sapiens OX=9606 GN=GGH PE=1 SV=2	2	2	2	11.3	11.3	11.3	35.964	0.0014577	2.4903	89585000	3	3.8	3.8	3.8	3.8	3.8	0	3.8	3.8	0	7.5	3.8	3.8	11.3	7.5	0	0	0	11.3	0	0	0	0	0	0	0	0	0	0	0	0	0	0	0	0
P19440;E7ET76;B5MCK8;P19440-2;P36268-2;A6NGU5;P36268;P36268-3;E7ETR7;B5MC36;A0A0C4DG87;B5MC34;A0A494C1J8;Q14390;P19440-3;B5MD39;E9PHP2;E7ERN9;E7ETN1;A0A494C112;E7ESL5;E7ETU4;E7EVF8;E7ENJ5;E7EM62;E7ETJ6;A0A494C1E1;A0A494C0N1;Q9BX51	P19440;E7ET76;B5MCK8;P19440-2;P36268-2;A6NGU5;P36268;P36268-3	Gamma-glutamyltranspeptidase 1;Gamma-glutamyltranspeptidase 1 heavy chain;Gamma-glutamyltranspeptidase 1 light chain;Inactive gamma-glutamyltranspeptidase 2;Putative gamma-glutamyltranspeptidase 3;Putative gamma-glutamyltranspeptidase 3 heavy chain;Putative gamma-glutamyltranspeptidase 3 light chain	GGT1;GGT2;GGT3P	sp|P19440|GGT1_HUMAN Glutathione hydrolase 1 proenzyme OS=Homo sapiens OX=9606 GN=GGT1 PE=1 SV=2;tr|E7ET76|E7ET76_HUMAN Glutathione hydrolase 1 proenzyme (Fragment) OS=Homo sapiens OX=9606 GN=GGT1 PE=1 SV=1;tr|B5MCK8|B5MCK8_HUMAN Inactive glutathione hydro	10	10	10	20.2	20.2	20.2	61.409	0	24.09	2107300000	68	0	0	0	0	15.5	9.5	13.2	9.7	20.2	15.5	18.6	13.4	13.9	10	7.9	8.3	11.8	11.6	7.4	4	0	0	0	0	115130000	77610000	87273000	86367000	154400000	93193000	97326000	90941000	59799000	64669000
Q6Y7W6-4;Q6Y7W6-5;Q6Y7W6;I1E4Y6;Q6Y7W6-3;C9JH18;E7ESB6;C9JHW1	Q6Y7W6-4;Q6Y7W6-5;Q6Y7W6;I1E4Y6;Q6Y7W6-3	PERQ amino acid-rich with GYF domain-containing protein 2	GIGYF2	sp|Q6Y7W6-4|GGYF2_HUMAN Isoform 3 of GRB10-interacting GYF protein 2 OS=Homo sapiens OX=9606 GN=GIGYF2;sp|Q6Y7W6-5|GGYF2_HUMAN Isoform 4 of GRB10-interacting GYF protein 2 OS=Homo sapiens OX=9606 GN=GIGYF2;sp|Q6Y7W6|GGYF2_HUMAN GRB10-interacting GYF protei	5	5	5	4.7	4.7	4.7	148.63	0	41.728	38805000	5	0	1	2.3	0.9	0	0	0	0	0	0.9	1	0.6	0	0	0	0	0	0	0.9	0	0	0	0	0	0	0	0	0	0	0	0	13505000	0	0
O14908;O14908-2;K7EM11;K7ESN1;K7ELJ2	O14908;O14908-2	PDZ domain-containing protein GIPC1	GIPC1	sp|O14908|GIPC1_HUMAN PDZ domain-containing protein GIPC1 OS=Homo sapiens OX=9606 GN=GIPC1 PE=1 SV=2;sp|O14908-2|GIPC1_HUMAN Isoform 2 of PDZ domain-containing protein GIPC1 OS=Homo sapiens OX=9606 GN=GIPC1	6	6	6	21	21	21	36.049	0	13.228	983340000	49	15.3	15.3	13.8	17.7	13.8	6.9	13.8	17.7	21	17.7	11.4	17.7	17.1	15.3	11.4	9	17.7	4.5	12.9	4.5	48636000	16507000	35685000	17997000	41230000	24751000	31186000	36676000	46838000	20063000	26692000	13668000	86589000	56569000
Q8TF65	Q8TF65	PDZ domain-containing protein GIPC2	GIPC2	sp|Q8TF65|GIPC2_HUMAN PDZ domain-containing protein GIPC2 OS=Homo sapiens OX=9606 GN=GIPC2 PE=1 SV=1	1	1	1	5.4	5.4	5.4	34.354	0	9.0792	64968000	1	5.4	0	0	5.4	0	0	0	0	5.4	5.4	0	5.4	5.4	0	0	0	0	0	0	0	0	0	0	0	0	0	0	0	0	0	0	4219900	0	0
P17302	P17302	Gap junction alpha-1 protein	GJA1	sp|P17302|CXA1_HUMAN Gap junction alpha-1 protein OS=Homo sapiens OX=9606 GN=GJA1 PE=1 SV=2	3	3	3	12.8	12.8	12.8	43.008	0	5.3314	466380000	28	7.6	7.6	3.9	12.8	12.8	3.7	12.8	8.9	12.8	12.8	12.8	12.8	7.6	7.6	12.8	7.6	7.6	7.6	12.8	0	10008000	13334000	0	12326000	25105000	0	19905000	0	19306000	16521000	18279000	14684000	16412000	13934000
P08034	P08034	Gap junction beta-1 protein	GJB1	sp|P08034|CXB1_HUMAN Gap junction beta-1 protein OS=Homo sapiens OX=9606 GN=GJB1 PE=1 SV=1	2	2	2	8.8	8.8	8.8	32.024	0.0008	3.113	390710000	22	0	3.9	0	0	8.8	3.9	8.8	8.8	8.8	8.8	8.8	3.9	0	3.9	0	0	8.8	3.9	3.9	0	0	0	0	0	35450000	0	19578000	15371000	18779000	11124000	15048000	0	0	0
P23378;A0A1W2PPB1;A0A1W2PQV3;A0A1W2PP74	P23378	Glycine dehydrogenase (decarboxylating), mitochondrial	GLDC	sp|P23378|GCSP_HUMAN Glycine dehydrogenase (decarboxylating), mitochondrial OS=Homo sapiens OX=9606 GN=GLDC PE=1 SV=2	3	3	3	4.8	4.8	4.8	112.73	0	6.5761	129840000	10	2.1	1.5	2.1	0	4.8	0	1.5	0	3.5	0	3.5	1.5	4.8	2.1	2.1	0	2.1	0	0	2.1	0	0	0	0	0	0	0	0	10979000	0	0	0	6715000	0
Q04760-2;Q04760	Q04760-2;Q04760	Lactoylglutathione lyase	GLO1	sp|Q04760-2|LGUL_HUMAN Isoform 2 of Lactoylglutathione lyase OS=Homo sapiens OX=9606 GN=GLO1;sp|Q04760|LGUL_HUMAN Lactoylglutathione lyase OS=Homo sapiens OX=9606 GN=GLO1 PE=1 SV=4	2	2	2	18.3	18.3	18.3	19.043	0	19.835	30495000	2	0	0	0	0	0	0	0	11.8	0	0	0	0	0	0	0	0	0	0	11.8	0	0	0	0	0	0	0	0	0	0	0	0	0	0	0
O94925-3;O94925;H7BZD1;O94925-2	O94925-3;O94925;H7BZD1;O94925-2	Glutaminase kidney isoform, mitochondrial	GLS	sp|O94925-3|GLSK_HUMAN Isoform 3 of Glutaminase kidney isoform, mitochondrial OS=Homo sapiens OX=9606 GN=GLS;sp|O94925|GLSK_HUMAN Glutaminase kidney isoform, mitochondrial OS=Homo sapiens OX=9606 GN=GLS PE=1 SV=1;tr|H7BZD1|H7BZD1_HUMAN Glutaminase kidney i	2	2	2	6	6	6	65.459	0.00074184	2.6221	71841000	3	0	6	0	0	6	6	3.5	0	2.5	0	6	0	6	0	0	0	0	0	0	0	0	0	0	0	0	5744600	0	0	0	0	0	0	0	0
P00367;P00367-3;P00367-2;P49448	P00367;P00367-3;P00367-2;P49448	Glutamate dehydrogenase 1, mitochondrial;Glutamate dehydrogenase 2, mitochondrial	GLUD1;GLUD2	sp|P00367|DHE3_HUMAN Glutamate dehydrogenase 1, mitochondrial OS=Homo sapiens OX=9606 GN=GLUD1 PE=1 SV=2;sp|P00367-3|DHE3_HUMAN Isoform 3 of Glutamate dehydrogenase 1, mitochondrial OS=Homo sapiens OX=9606 GN=GLUD1;sp|P00367-2|DHE3_HUMAN Isoform 2 of Gluta	13	13	13	31	31	31	61.397	0	236.21	2211400000	140	22.2	17.4	27.2	15.2	13.6	9.7	6.8	11.3	18.8	15.4	18.3	17.4	23.1	11.3	11.1	10.4	12	6.3	6.3	1.8	102330000	55878000	107130000	42849000	83618000	51025000	66625000	55389000	72609000	63564000	81007000	48166000	124570000	93643000
P29992;K7EL62;O95837;A0A087WVZ3	P29992;K7EL62	Guanine nucleotide-binding protein subunit alpha-11	GNA11	sp|P29992|GNA11_HUMAN Guanine nucleotide-binding protein subunit alpha-11 OS=Homo sapiens OX=9606 GN=GNA11 PE=1 SV=2;tr|K7EL62|K7EL62_HUMAN Guanine nucleotide-binding protein subunit alpha-11 (Fragment) OS=Homo sapiens OX=9606 GN=GNA11 PE=1 SV=1	13	13	8	47.9	47.9	29.8	42.123	0	323.31	5357800000	242	0	0	0	0	47.9	36.5	40.9	42.6	47.9	45.7	47.9	45.7	44	36.5	41.8	20.3	39.6	32	37.3	11.4	0	0	0	0	264830000	187490000	237810000	178660000	258310000	225590000	225310000	175520000	128570000	155520000
Q14344;Q14344-2	Q14344;Q14344-2	Guanine nucleotide-binding protein subunit alpha-13	GNA13	sp|Q14344|GNA13_HUMAN Guanine nucleotide-binding protein subunit alpha-13 OS=Homo sapiens OX=9606 GN=GNA13 PE=1 SV=2;sp|Q14344-2|GNA13_HUMAN Isoform 2 of Guanine nucleotide-binding protein subunit alpha-13 OS=Homo sapiens OX=9606 GN=GNA13	12	11	11	38.5	36.3	36.3	44.049	0	79.451	3889300000	132	2.7	0	0	0	34	24.4	27.1	24.4	34	36.1	30.2	34.7	27.1	27.9	31	12.2	28.1	20.4	27.1	6.9	0	0	0	0	213000000	131960000	198670000	184640000	171010000	96925000	157200000	99234000	149100000	153980000
P63096;P63096-2;A0A3B3ITM0;A0A3B3IUA8	P63096;P63096-2;A0A3B3ITM0	Guanine nucleotide-binding protein G(i) subunit alpha-1	GNAI1	sp|P63096|GNAI1_HUMAN Guanine nucleotide-binding protein G(i) subunit alpha-1 OS=Homo sapiens OX=9606 GN=GNAI1 PE=1 SV=2;sp|P63096-2|GNAI1_HUMAN Isoform 2 of Guanine nucleotide-binding protein G(i) subunit alpha-1 OS=Homo sapiens OX=9606 GN=GNAI1;tr|A0A3B3	12	4	4	40.7	15.5	15.5	40.361	0	17.125	539800000	18	3.1	3.1	3.1	6.8	32.2	27.1	32.2	32.2	35.9	33.3	35.9	32.2	32.2	28	22	19.2	32.2	28	27.1	19.2	0	0	0	0	48737000	0	31518000	25491000	25817000	21420000	21645000	20461000	21766000	0
P04899;P04899-4;P04899-6;P04899-3;P04899-5;P04899-2;P09471-2	P04899;P04899-4;P04899-6;P04899-3;P04899-5;P04899-2	Guanine nucleotide-binding protein G(i) subunit alpha-2	GNAI2	sp|P04899|GNAI2_HUMAN Guanine nucleotide-binding protein G(i) subunit alpha-2 OS=Homo sapiens OX=9606 GN=GNAI2 PE=1 SV=3;sp|P04899-4|GNAI2_HUMAN Isoform sGi2 of Guanine nucleotide-binding protein G(i) subunit alpha-2 OS=Homo sapiens OX=9606 GN=GNAI2;sp|P04	16	16	8	54.1	54.1	29	40.45	0	275.51	10258000000	197	7	3.1	7	10.7	53.5	37.5	45.1	40	48.7	42	48.7	53.5	43.7	48.7	37.7	30.4	54.1	43.7	37.5	26.2	0	0	0	29186000	573250000	345760000	521690000	378440000	445550000	276590000	336380000	290520000	317300000	331570000
P08754;P11488;P19087;A8MTJ3;P09471;A0A3B3ITG4;A0A3B3IRK0;A0A3B3IU77;A0A3B3IS42;A0A3B3ITX3;F8WE78;H3BTM2;A0A1W2PP38	P08754	Guanine nucleotide-binding protein G(k) subunit alpha	GNAI3	sp|P08754|GNAI3_HUMAN Guanine nucleotide-binding protein G(i) subunit alpha OS=Homo sapiens OX=9606 GN=GNAI3 PE=1 SV=3	12	5	5	37	15.5	15.5	40.532	0	112.62	1987100000	70	3.1	3.1	3.1	6.8	37	30.5	37	32.8	37	30.2	32.8	32.8	32.8	37	30.5	21.5	37	37	31.9	22.9	0	0	0	0	97691000	50642000	108670000	77013000	87823000	47167000	61191000	49241000	63601000	74720000
P50148;B1AM21;E9PC54;Q03113-3;Q03113-2;P19086;Q03113	P50148	Guanine nucleotide-binding protein G(q) subunit alpha	GNAQ	sp|P50148|GNAQ_HUMAN Guanine nucleotide-binding protein G(q) subunit alpha OS=Homo sapiens OX=9606 GN=GNAQ PE=1 SV=4	13	8	8	46.2	28.1	28.1	42.142	0	29.718	1303700000	73	0	0	0	0	44	30.1	27	24.8	44	41.8	44	39	32.9	18.4	23.7	8.6	39.6	25.3	30.4	6.4	0	0	0	0	65141000	42144000	49497000	47430000	56774000	31843000	54203000	41595000	42237000	57342000
P63092;P63092-4;Q5JWF2;P63092-3;P63092-2;Q5JWF2-2;A0A0A0MR13;S4R3E3;Q5JWE9;P38405;P38405-2;Q5JWD1;H0Y7E8;S4R3V9;H0Y7F4;A0A1W2PRE1;A2A2R6;A0A1W2PQK2;A0A087WTB6;A0A1W2PRJ7;A0A087WZE5;K7EQ80;A0A1W2PS82;K7EPE2	P63092;P63092-4;Q5JWF2;P63092-3;P63092-2;Q5JWF2-2	Guanine nucleotide-binding protein G(s) subunit alpha isoforms short;Guanine nucleotide-binding protein G(s) subunit alpha isoforms XLas	GNAS	sp|P63092|GNAS2_HUMAN Guanine nucleotide-binding protein G(s) subunit alpha isoforms short OS=Homo sapiens OX=9606 GN=GNAS PE=1 SV=1;sp|P63092-4|GNAS2_HUMAN Isoform 4 of Guanine nucleotide-binding protein G(s) subunit alpha isoforms short OS=Homo sapiens O	9	8	7	34	31.2	26.9	45.664	0	195.31	1828600000	52	9.1	9.1	9.9	9.1	31.7	18.3	16.5	12.2	25.1	26.4	19	19	19	12.2	26.4	7.9	29.7	12.2	14.5	5.1	28521000	28655000	28939000	24141000	87213000	57142000	78302000	70175000	71040000	52293000	57875000	68065000	44244000	56461000
P62873;P62873-2;B3KVK2;F6X3N5;F6UT28;B1AKQ8;F5H8J8;F5H100;F5H0S8;E9PCP0;P16520-2;P16520	P62873;P62873-2;B3KVK2;F6X3N5;F6UT28	Guanine nucleotide-binding protein G(I)/G(S)/G(T) subunit beta-1	GNB1	sp|P62873|GBB1_HUMAN Guanine nucleotide-binding protein G(I)/G(S)/G(T) subunit beta-1 OS=Homo sapiens OX=9606 GN=GNB1 PE=1 SV=3;sp|P62873-2|GBB1_HUMAN Isoform 2 of Guanine nucleotide-binding protein G(I)/G(S)/G(T) subunit beta-1 OS=Homo sapiens OX=9606 GN=	10	5	5	47.1	27.9	27.9	37.377	0	323.31	5032000000	58	3.2	3.2	3.2	3.2	37.6	33.5	23.8	27.6	40	33.5	30.6	33.5	42.9	26.8	26.8	16.8	26.8	26.8	16.5	12.4	0	0	0	0	255450000	188430000	237790000	194030000	183900000	152100000	147490000	131950000	193890000	185910000
P62879;C9JXA5;E7EP32;C9JIS1;C9JZN1;P62879-2;C9JD14	P62879;C9JXA5;E7EP32;C9JIS1;C9JZN1;P62879-2	Guanine nucleotide-binding protein G(I)/G(S)/G(T) subunit beta-2	GNB2	sp|P62879|GBB2_HUMAN Guanine nucleotide-binding protein G(I)/G(S)/G(T) subunit beta-2 OS=Homo sapiens OX=9606 GN=GNB2 PE=1 SV=3;tr|C9JXA5|C9JXA5_HUMAN Guanine nucleotide-binding protein G(I)/G(S)/G(T) subunit beta-2 (Fragment) OS=Homo sapiens OX=9606 GN=GN	10	10	3	45.6	45.6	18.5	37.331	0	323.31	17177000000	290	3.2	3.2	3.2	3.2	36.2	36.2	26.5	26.2	33.2	36.2	33.2	36.2	36.2	29.4	25.9	19.1	29.4	29.4	22.6	17.9	0	0	0	0	951410000	568090000	922690000	636400000	744430000	502980000	565710000	479390000	491420000	539340000
P63244;D6RFX4;D6R9Z1;J3KPE3;H0Y8W2;D6R9L0;H0YAF8;D6RHH4;H0YAM7;D6RFZ9;D6RAC2;D6REE5;D6RAU2;E9PD14;H0Y8R5;D6RBD0;D6RGK8;H0Y9P0;D6RHJ5;D6RF23;D6R909	P63244;D6RFX4;D6R9Z1;J3KPE3;H0Y8W2;D6R9L0;H0YAF8;D6RHH4;H0YAM7;D6RFZ9;D6RAC2;D6REE5	Guanine nucleotide-binding protein subunit beta-2-like 1;Guanine nucleotide-binding protein subunit beta-2-like 1, N-terminally processed	GNB2L1	sp|P63244|RACK1_HUMAN Receptor of activated protein C kinase 1 OS=Homo sapiens OX=9606 GN=RACK1 PE=1 SV=3;tr|D6RFX4|D6RFX4_HUMAN Receptor of-activated protein C kinase 1 (Fragment) OS=Homo sapiens OX=9606 GN=RACK1 PE=1 SV=1;tr|D6R9Z1|D6R9Z1_HUMAN Receptor	7	7	7	30.9	30.9	30.9	35.076	0	51.79	1195800000	84	18.9	26.8	24.6	19.6	24	12	3.2	3.2	18.9	26.8	14.5	18.3	30.9	24	21.8	7.3	24	18.9	15.1	3.5	43467000	33344000	40780000	41026000	32043000	42156000	0	0	28456000	44024000	27142000	38401000	42207000	45009000
Q9UBI6	Q9UBI6	Guanine nucleotide-binding protein G(I)/G(S)/G(O) subunit gamma-12	GNG12	sp|Q9UBI6|GBG12_HUMAN Guanine nucleotide-binding protein G(I)/G(S)/G(O) subunit gamma-12 OS=Homo sapiens OX=9606 GN=GNG12 PE=1 SV=3	2	2	2	34.7	34.7	34.7	8.0061	0	93.744	1532000000	47	0	0	0	0	34.7	34.7	34.7	34.7	34.7	34.7	34.7	34.7	34.7	34.7	34.7	15.3	34.7	34.7	34.7	15.3	0	0	0	0	103590000	64939000	68592000	66835000	75574000	38845000	63572000	47769000	52262000	40505000
P50150	P50150	Guanine nucleotide-binding protein G(I)/G(S)/G(O) subunit gamma-4	GNG4	sp|P50150|GBG4_HUMAN Guanine nucleotide-binding protein G(I)/G(S)/G(O) subunit gamma-4 OS=Homo sapiens OX=9606 GN=GNG4 PE=1 SV=1	1	1	1	20	20	20	8.3887	0	6.2317	106180000	21	0	0	0	0	20	20	20	20	20	20	20	20	20	20	20	0	20	0	20	0	0	0	0	0	0	0	0	3470000	0	0	0	0	0	0
P63218	P63218	Guanine nucleotide-binding protein G(I)/G(S)/G(O) subunit gamma-5	GNG5	sp|P63218|GBG5_HUMAN Guanine nucleotide-binding protein G(I)/G(S)/G(O) subunit gamma-5 OS=Homo sapiens OX=9606 GN=GNG5 PE=1 SV=3	3	3	3	63.2	63.2	63.2	7.3184	0	59.357	8798300000	36	23.5	23.5	10.3	0	63.2	23.5	63.2	13.2	63.2	23.5	63.2	23.5	63.2	63.2	63.2	63.2	63.2	23.5	63.2	23.5	0	0	0	0	412170000	0	433500000	0	349570000	0	301400000	0	292190000	207210000
Q13823	Q13823	Nucleolar GTP-binding protein 2	GNL2	sp|Q13823|NOG2_HUMAN Nucleolar GTP-binding protein 2 OS=Homo sapiens OX=9606 GN=GNL2 PE=1 SV=1	1	1	1	2.1	2.1	2.1	83.654	0.0053619	1.973	2666800	1	0	0	0	0	0	0	0	0	0	0	0	0	2.1	0	0	0	0	0	0	0	0	0	0	0	0	0	0	0	0	0	0	0	2582800	0
O15228;O15228-2;Q5TBH8;Q5TBH6;A0A2R8YH69	O15228;O15228-2;Q5TBH8	Dihydroxyacetone phosphate acyltransferase	GNPAT	sp|O15228|GNPAT_HUMAN Dihydroxyacetone phosphate acyltransferase OS=Homo sapiens OX=9606 GN=GNPAT PE=1 SV=1;sp|O15228-2|GNPAT_HUMAN Isoform 2 of Dihydroxyacetone phosphate acyltransferase OS=Homo sapiens OX=9606 GN=GNPAT;tr|Q5TBH8|Q5TBH8_HUMAN Dihydroxyace	9	9	9	20.4	20.4	20.4	77.187	0	33.951	709140000	51	11.8	7.2	17.1	15.4	9.6	12.1	6.8	6.5	18.7	9.7	15.1	7.9	4	7.4	3.1	11	3.1	1.9	1.9	2.4	21529000	24583000	30729000	27016000	28393000	25217000	18294000	0	20634000	24786000	22144000	25110000	27591000	29960000
G3V5E4;G3V4W4;Q96EK6	G3V5E4;G3V4W4;Q96EK6	Glucosamine 6-phosphate N-acetyltransferase	GNPNAT1	tr|G3V5E4|G3V5E4_HUMAN Glucosamine 6-phosphate N-acetyltransferase OS=Homo sapiens OX=9606 GN=GNPNAT1 PE=1 SV=1;tr|G3V4W4|G3V4W4_HUMAN Glucosamine 6-phosphate N-acetyltransferase (Fragment) OS=Homo sapiens OX=9606 GN=GNPNAT1 PE=1 SV=1;sp|Q96EK6|GNA1_HUMAN	1	1	1	24.8	24.8	24.8	12.976	0	51.464	2682900	1	0	0	0	0	0	0	0	0	0	0	0	0	0	0	0	0	0	0	0	0	0	0	0	0	0	0	0	0	0	0	0	0	0	0
A0A1W2PQY5;A0A2Q2TH77;Q08379-2;Q08379	A0A1W2PQY5;A0A2Q2TH77;Q08379-2;Q08379	Golgin subfamily A member 2	GOLGA2	tr|A0A1W2PQY5|A0A1W2PQY5_HUMAN Golgin subfamily A member 2 OS=Homo sapiens OX=9606 GN=GOLGA2 PE=1 SV=1;tr|A0A2Q2TH77|A0A2Q2TH77_HUMAN Golgin subfamily A member 2 OS=Homo sapiens OX=9606 GN=GOLGA2 PE=1 SV=1;sp|Q08379-2|GOGA2_HUMAN Isoform 2 of Golgin subfam	2	2	2	6.6	6.6	6.6	38.989	0	5.6948	47094000	11	6.6	0	6.6	6.6	3.5	0	0	0	0	3.5	0	6.6	6.6	0	0	6.6	0	3.5	3.5	0	6422200	0	4891300	6980100	0	0	0	0	0	0	0	0	8531300	0
Q7Z5G4-3;Q7Z5G4;M0R0R5;Q2TAP0	Q7Z5G4-3;Q7Z5G4	Golgin subfamily A member 7	GOLGA7	sp|Q7Z5G4-3|GOGA7_HUMAN Isoform 2 of Golgin subfamily A member 7 OS=Homo sapiens OX=9606 GN=GOLGA7;sp|Q7Z5G4|GOGA7_HUMAN Golgin subfamily A member 7 OS=Homo sapiens OX=9606 GN=GOLGA7 PE=1 SV=2	4	4	4	31.3	31.3	31.3	15.578	0	8.3745	1426400000	47	0	6	0	0	31.3	20.1	31.3	20.1	31.3	31.3	31.3	31.3	20.1	20.1	20.1	11.9	31.3	20.1	20.1	11.9	0	0	0	0	74559000	36419000	56140000	37596000	83989000	65100000	66612000	63852000	34210000	32124000
Q14789-4;Q14789-3;Q14789;Q14789-2;E7EU81;H0Y867	Q14789-4;Q14789-3;Q14789;Q14789-2;E7EU81	Golgin subfamily B member 1	GOLGB1	sp|Q14789-4|GOGB1_HUMAN Isoform 4 of Golgin subfamily B member 1 OS=Homo sapiens OX=9606 GN=GOLGB1;sp|Q14789-3|GOGB1_HUMAN Isoform 3 of Golgin subfamily B member 1 OS=Homo sapiens OX=9606 GN=GOLGB1;sp|Q14789|GOGB1_HUMAN Golgin subfamily B member 1 OS=Homo	22	22	22	9	9	9	367.42	0	47.12	613920000	58	0	5.1	5.1	8.2	1.4	0.3	0	0	0	1.9	2.8	3.5	2.1	0.3	0	6	0	0.3	4.8	0	0	52754000	45416000	107220000	18390000	0	0	0	0	22740000	35791000	34300000	48104000	0
O00461;F8W785	O00461;F8W785	Golgi integral membrane protein 4	GOLIM4	sp|O00461|GOLI4_HUMAN Golgi integral membrane protein 4 OS=Homo sapiens OX=9606 GN=GOLIM4 PE=1 SV=1;tr|F8W785|F8W785_HUMAN Golgi integral membrane protein 4 OS=Homo sapiens OX=9606 GN=GOLIM4 PE=1 SV=1	7	7	7	14.1	14.1	14.1	81.879	0	72.413	200280000	20	4.3	0	0	0	8.3	0	0	2.3	8.3	3.9	4.7	0	2.3	0	0	0	14.1	2.3	2.3	0	6823500	0	0	0	22281000	0	0	0	25276000	11509000	7665700	0	0	0
Q8NBJ4-2;Q8NBJ4;F8WAT9;C9JYM4	Q8NBJ4-2;Q8NBJ4	Golgi membrane protein 1	GOLM1	sp|Q8NBJ4-2|GOLM1_HUMAN Isoform 2 of Golgi membrane protein 1 OS=Homo sapiens OX=9606 GN=GOLM1;sp|Q8NBJ4|GOLM1_HUMAN Golgi membrane protein 1 OS=Homo sapiens OX=9606 GN=GOLM1 PE=1 SV=1	4	4	4	12.8	12.8	12.8	44.272	0	6.37	183770000	12	3.6	0	0	0	12.8	3.6	0	3.6	10.5	3.6	3.6	6.6	6.6	0	0	0	6.9	0	0	0	0	0	0	0	21988000	0	0	0	22536000	0	0	5796400	26639000	0
Q5VW52;Q9HCL2	Q5VW52;Q9HCL2	Glycerol-3-phosphate acyltransferase 1, mitochondrial	GPAM	tr|Q5VW52|Q5VW52_HUMAN Glycerol-3-phosphate acyltransferase 1, mitochondrial OS=Homo sapiens OX=9606 GN=GPAM PE=1 SV=1;sp|Q9HCL2|GPAT1_HUMAN Glycerol-3-phosphate acyltransferase 1, mitochondrial OS=Homo sapiens OX=9606 GN=GPAM PE=1 SV=3	1	1	1	1.8	1.8	1.8	80.139	0.0014599	2.5057	24123000	4	0	0	0	0	1.8	0	1.8	0	1.8	1.8	0	0	0	0	0	0	0	0	0	0	0	0	0	0	0	0	3105400	0	0	0	0	0	0	0
G3V3M4;G3V4L1	G3V3M4;G3V4L1		GPATCH2L	tr|G3V3M4|G3V3M4_HUMAN G patch domain-containing protein 2-like (Fragment) OS=Homo sapiens OX=9606 GN=GPATCH2L PE=4 SV=1;tr|G3V4L1|G3V4L1_HUMAN G patch domain-containing protein 2-like OS=Homo sapiens OX=9606 GN=GPATCH2L PE=4 SV=1	1	1	1	34.5	34.5	34.5	6.177	1	-2	166080000	4	0	34.5	34.5	34.5	0	0	34.5	34.5	34.5	34.5	34.5	0	34.5	34.5	0	0	0	0	0	34.5	0	0	0	0	0	0	0	24907000	0	0	0	0	0	0
H0Y3U6;P51654-2;P51654;P51654-3	H0Y3U6;P51654-2;P51654;P51654-3	Glypican-3;Secreted glypican-3	GPC3	tr|H0Y3U6|H0Y3U6_HUMAN Glypican-3 (Fragment) OS=Homo sapiens OX=9606 GN=GPC3 PE=1 SV=1;sp|P51654-2|GPC3_HUMAN Isoform 2 of Glypican-3 OS=Homo sapiens OX=9606 GN=GPC3;sp|P51654|GPC3_HUMAN Glypican-3 OS=Homo sapiens OX=9606 GN=GPC3 PE=1 SV=1;sp|P51654-3|GPC3	3	3	3	19.1	19.1	19.1	29.014	0	219.73	948660000	52	9.8	19.1	19.1	19.1	19.1	5.1	0	0	19.1	19.1	19.1	19.1	9.8	5.1	9.8	5.1	19.1	19.1	9.8	0	28604000	45023000	19201000	33840000	38508000	0	0	0	30063000	39007000	51536000	62590000	27297000	27708000
K7EQ48;CON__Q3ZBD7;A0A0A0MTS2;A0A2U3TZU2;P06744;P06744-2	K7EQ48;CON__Q3ZBD7;A0A0A0MTS2;A0A2U3TZU2;P06744;P06744-2	Glucose-6-phosphate isomerase	GPI	tr|K7EQ48|K7EQ48_HUMAN Glucose-6-phosphate isomerase (Fragment) OS=Homo sapiens OX=9606 GN=GPI PE=1 SV=3;;tr|A0A0A0MTS2|A0A0A0MTS2_HUMAN Glucose-6-phosphate isomerase (Fragment) OS=Homo sapiens OX=9606 GN=GPI PE=1 SV=1;tr|A0A2U3TZU2|A0A2U3TZU2_HUMAN Glucos	1	1	1	4.9	4.9	4.9	50.09	0	323.31	184720000	7	0	0	0	0	4.9	4.9	4.9	4.9	0	0	4.9	4.9	0	0	0	0	0	0	0	0	0	0	0	0	0	0	0	2322600	0	0	0	0	0	0
Q9HCN4-3;Q9HCN4-2;Q9HCN4-4;Q9HCN4;Q9HCN4-5	Q9HCN4-3;Q9HCN4-2;Q9HCN4-4;Q9HCN4;Q9HCN4-5	GPN-loop GTPase 1	GPN1	sp|Q9HCN4-3|GPN1_HUMAN Isoform 3 of GPN-loop GTPase 1 OS=Homo sapiens OX=9606 GN=GPN1;sp|Q9HCN4-2|GPN1_HUMAN Isoform 2 of GPN-loop GTPase 1 OS=Homo sapiens OX=9606 GN=GPN1;sp|Q9HCN4-4|GPN1_HUMAN Isoform 4 of GPN-loop GTPase 1 OS=Homo sapiens OX=9606 GN=GPN	1	1	1	5.7	5.7	5.7	31.832	0.003499	2.2363	4565600	1	0	0	0	5.7	0	0	0	0	0	0	0	0	0	0	0	0	0	0	0	0	0	0	0	3834800	0	0	0	0	0	0	0	0	0	0
Q86SQ4-2;Q86SQ4;Q86SQ4-4;Q86SQ4-3	Q86SQ4-2;Q86SQ4;Q86SQ4-4;Q86SQ4-3	G-protein coupled receptor 126	GPR126	sp|Q86SQ4-2|AGRG6_HUMAN Isoform 2 of Adhesion G-protein coupled receptor G6 OS=Homo sapiens OX=9606 GN=ADGRG6;sp|Q86SQ4|AGRG6_HUMAN Adhesion G-protein coupled receptor G6 OS=Homo sapiens OX=9606 GN=ADGRG6 PE=1 SV=3;sp|Q86SQ4-4|AGRG6_HUMAN Isoform 4 of Adhe	1	1	1	1.4	1.4	1.4	133.67	0	14.387	46356000	9	0	0	0	0	1.4	0	1.4	0	1.4	0	1.4	1.4	0	0	0	0	0	0	0	0	0	0	0	0	0	0	6102600	0	0	0	0	0	0	0
Q96SL4	Q96SL4	Glutathione peroxidase 7	GPX7	sp|Q96SL4|GPX7_HUMAN Glutathione peroxidase 7 OS=Homo sapiens OX=9606 GN=GPX7 PE=1 SV=1	1	1	1	7	7	7	20.996	0.0053476	1.9578	89911000	11	7	7	7	7	7	7	7	7	7	7	7	7	7	7	7	0	7	7	7	0	0	0	0	0	0	0	0	3335500	0	0	0	0	0	0
P62993;J3KT38;P62993-2	P62993;J3KT38;P62993-2	Growth factor receptor-bound protein 2	GRB2	sp|P62993|GRB2_HUMAN Growth factor receptor-bound protein 2 OS=Homo sapiens OX=9606 GN=GRB2 PE=1 SV=1;tr|J3KT38|J3KT38_HUMAN Growth factor receptor-bound protein 2 (Fragment) OS=Homo sapiens OX=9606 GN=GRB2 PE=1 SV=8;sp|P62993-2|GRB2_HUMAN Isoform 2 of Gro	2	2	2	9.7	9.7	9.7	25.206	0.0096339	1.7284	107870000	3	9.7	4.1	9.7	0	9.7	0	0	0	4.1	4.1	9.7	4.1	4.1	9.7	0	0	4.1	0	4.1	0	6316600	0	5821000	0	6049300	0	0	0	0	0	6475800	0	0	7466400
A0A0J9YXB6;Q15835	A0A0J9YXB6;Q15835	Rhodopsin kinase	GRK1	tr|A0A0J9YXB6|A0A0J9YXB6_HUMAN G protein-coupled receptor kinase (Fragment) OS=Homo sapiens OX=9606 GN=GRK1 PE=1 SV=1;sp|Q15835|GRK1_HUMAN Rhodopsin kinase GRK1 OS=Homo sapiens OX=9606 GN=GRK1 PE=1 SV=1	1	1	1	7.7	7.7	7.7	23.265	0.00084674	3.5902	4696800000	22	7.7	7.7	7.7	7.7	7.7	7.7	7.7	7.7	7.7	7.7	7.7	7.7	7.7	7.7	7.7	7.7	7.7	7.7	7.7	7.7	167580000	158090000	139270000	146990000	167460000	189860000	0	201620000	140460000	137000000	136780000	142720000	137160000	197240000
P28799;K7EKL3;K7EQ05;P28799-3;P28799-2;K7EQI0;K7ENI2;K7ENN1;K7EK92;K7EQK6;K7EM89;K7EJY4;K7EMR1;K7ERM2;K7EPL0	P28799;K7EKL3;K7EQ05;P28799-3;P28799-2	Granulins;Acrogranin;Paragranulin;Granulin-1;Granulin-2;Granulin-3;Granulin-4;Granulin-5;Granulin-6;Granulin-7	GRN	sp|P28799|GRN_HUMAN Progranulin OS=Homo sapiens OX=9606 GN=GRN PE=1 SV=2;tr|K7EKL3|K7EKL3_HUMAN Progranulin (Fragment) OS=Homo sapiens OX=9606 GN=GRN PE=1 SV=1;tr|K7EQ05|K7EQ05_HUMAN Progranulin OS=Homo sapiens OX=9606 GN=GRN PE=1 SV=1;sp|P28799-3|GRN_HUMA	6	6	6	11	11	11	63.544	0	73.673	5637500000	120	11	9.3	11	8.9	9.4	8.9	7.4	7.4	11	9.3	9.3	7.4	7.8	9.3	7.3	5.7	9.3	7.8	5.7	2.4	258820000	166570000	173360000	85809000	240570000	169350000	182460000	188780000	221450000	138490000	153570000	136530000	230960000	284730000
J3KRG2;Q96QA5	J3KRG2;Q96QA5	Gasdermin-A	GSDMA	tr|J3KRG2|J3KRG2_HUMAN Gasdermin-A (Fragment) OS=Homo sapiens OX=9606 GN=GSDMA PE=1 SV=8;sp|Q96QA5|GSDMA_HUMAN Gasdermin-A OS=Homo sapiens OX=9606 GN=GSDMA PE=1 SV=4	2	2	2	18.4	18.4	18.4	17.791	0.00086133	3.7795	81156000	4	0	0	0	0	5.1	0	0	0	0	0	13.3	0	0	0	0	0	0	18.4	0	0	0	0	0	0	0	0	0	0	0	0	0	0	0	0
P49841;P49841-2;A0A3B3ITW1	P49841;P49841-2;A0A3B3ITW1	Glycogen synthase kinase-3 beta	GSK3B	sp|P49841|GSK3B_HUMAN Glycogen synthase kinase-3 beta OS=Homo sapiens OX=9606 GN=GSK3B PE=1 SV=2;sp|P49841-2|GSK3B_HUMAN Isoform 2 of Glycogen synthase kinase-3 beta OS=Homo sapiens OX=9606 GN=GSK3B;tr|A0A3B3ITW1|A0A3B3ITW1_HUMAN Glycogen synthase kinase-3	2	2	2	11	11	11	46.744	0.0007874	3.0302	63895000	13	5.2	5.2	11	5.2	5.2	5.2	5.2	0	5.2	5.2	5.2	5.2	5.2	5.2	0	0	5.2	5.2	5.2	0	0	0	0	0	0	0	2491600	0	0	0	0	0	0	0
A0A0A0MS51;A0A0A0MT01;P06396-2;P06396-4;P06396-3;P06396;Q5T0I0;CON__Q3SX14;Q5T0H8;A0A0U1RQL8	A0A0A0MS51;A0A0A0MT01;P06396-2;P06396-4;P06396-3;P06396;Q5T0I0;CON__Q3SX14	Gelsolin	GSN	tr|A0A0A0MS51|A0A0A0MS51_HUMAN Gelsolin OS=Homo sapiens OX=9606 GN=GSN PE=1 SV=1;tr|A0A0A0MT01|A0A0A0MT01_HUMAN Gelsolin OS=Homo sapiens OX=9606 GN=GSN PE=1 SV=1;sp|P06396-2|GELS_HUMAN Isoform 2 of Gelsolin OS=Homo sapiens OX=9606 GN=GSN;sp|P06396-4|GELS_H	5	5	5	9.6	9.6	9.6	82.525	0	24.72	570890000	39	9.6	9.6	4.5	7.2	1.5	1.5	0	0	1.5	4.5	4.5	7.2	4.5	2.9	1.5	3.1	1.5	7.2	7.2	0	63399000	47032000	26442000	28555000	0	0	0	0	0	22247000	21316000	32443000	40654000	29338000
Q8IYD1;P15170-2;P15170-3;H3BSV8;H3BR35;P15170	Q8IYD1;P15170-2;P15170-3;H3BSV8;H3BR35;P15170	Eukaryotic peptide chain release factor GTP-binding subunit ERF3B;Eukaryotic peptide chain release factor GTP-binding subunit ERF3A	GSPT2;GSPT1	sp|Q8IYD1|ERF3B_HUMAN Eukaryotic peptide chain release factor GTP-binding subunit ERF3B OS=Homo sapiens OX=9606 GN=GSPT2 PE=1 SV=2;sp|P15170-2|ERF3A_HUMAN Isoform 2 of Eukaryotic peptide chain release factor GTP-binding subunit ERF3A OS=Homo sapiens OX=960	2	2	2	4.5	4.5	4.5	68.882	0	5.7958	58322000	6	0	4.5	2.7	2.7	0	0	1.8	0	0	1.8	2.7	0	1.8	1.8	1.8	1.8	1.8	1.8	1.8	0	0	3259400	0	0	0	0	0	0	0	0	0	0	0	0
P00390-2;P00390-3;P00390;P00390-5;P00390-4;A0A2R8YF59;H0YC68	P00390-2;P00390-3;P00390;P00390-5;P00390-4	Glutathione reductase, mitochondrial	GSR	sp|P00390-2|GSHR_HUMAN Isoform Cytoplasmic of Glutathione reductase, mitochondrial OS=Homo sapiens OX=9606 GN=GSR;sp|P00390-3|GSHR_HUMAN Isoform 2 of Glutathione reductase, mitochondrial OS=Homo sapiens OX=9606 GN=GSR;sp|P00390|GSHR_HUMAN Glutathione reduc	7	7	7	21.5	21.5	21.5	51.7	0	75.931	1836900000	73	19.8	17.5	15.9	1.7	9	17.3	11.3	4.4	10.6	17.5	18.2	6.1	17.5	15	4.6	2.9	10.6	10.6	9	0	108690000	69865000	99575000	0	64427000	76927000	56254000	0	47509000	76003000	54108000	0	114300000	117150000
P09211;A0A087X2E9;A8MX94;A0A087X243	P09211;A0A087X2E9;A8MX94	Glutathione S-transferase P	GSTP1	sp|P09211|GSTP1_HUMAN Glutathione S-transferase P OS=Homo sapiens OX=9606 GN=GSTP1 PE=1 SV=2;tr|A0A087X2E9|A0A087X2E9_HUMAN Glutathione S-transferase P (Fragment) OS=Homo sapiens OX=9606 GN=GSTP1 PE=1 SV=1;tr|A8MX94|A8MX94_HUMAN Glutathione S-transferase P	5	5	5	32.4	32.4	32.4	23.356	0	310.34	624610000	74	27.1	27.1	32.4	13.8	11.4	6.2	13.8	6.2	24.8	32.4	25.2	6.2	20	13.3	13.8	6.2	6.2	13.3	6.2	6.2	19625000	12307000	34196000	14555000	24345000	0	36686000	22722000	29588000	41730000	23467000	0	39539000	20921000
P35269;M0QXD6;M0R0R9;M0R0Z3	P35269;M0QXD6;M0R0R9	General transcription factor IIF subunit 1	GTF2F1	sp|P35269|T2FA_HUMAN General transcription factor IIF subunit 1 OS=Homo sapiens OX=9606 GN=GTF2F1 PE=1 SV=2;tr|M0QXD6|M0QXD6_HUMAN General transcription factor IIF subunit 1 (Fragment) OS=Homo sapiens OX=9606 GN=GTF2F1 PE=1 SV=1;tr|M0R0R9|M0R0R9_HUMAN Gene	9	9	9	20.1	20.1	20.1	58.24	0	134.36	909530000	61	0	11.4	4.1	12	0	14.1	2.3	2.3	4.4	11.4	8.9	5.4	2.3	6.2	18	18	0	14.1	20.1	2.3	0	14820000	15454000	46116000	0	84657000	0	0	9567800	20898000	24910000	19220000	0	23961000
P13984	P13984	General transcription factor IIF subunit 2	GTF2F2	sp|P13984|T2FB_HUMAN General transcription factor IIF subunit 2 OS=Homo sapiens OX=9606 GN=GTF2F2 PE=1 SV=2	7	7	7	36.9	36.9	36.9	28.38	0	300.31	768920000	31	3.2	16.5	16.5	27.3	3.2	23.7	3.2	5.2	3.2	15.3	11.2	15.7	3.2	16.5	20.5	19.7	3.2	23.7	36.9	6.4	0	13779000	18023000	38629000	0	54224000	0	0	0	23486000	0	22874000	0	0
A0A494C1K3;P78347-2;P78347-4;P78347-3;P78347;A0A494C0Q7;P78347-5	A0A494C1K3;P78347-2;P78347-4;P78347-3;P78347	General transcription factor II-I	GTF2I	tr|A0A494C1K3|A0A494C1K3_HUMAN General transcription factor II-I OS=Homo sapiens OX=9606 GN=GTF2I PE=1 SV=1;sp|P78347-2|GTF2I_HUMAN Isoform 2 of General transcription factor II-I OS=Homo sapiens OX=9606 GN=GTF2I;sp|P78347-4|GTF2I_HUMAN Isoform 4 of General	28	28	28	33.2	33.2	33.2	131.05	0	323.31	32795000000	498	22.3	25.5	23.8	27.8	23.6	21.9	23	23.3	24	26.1	22.1	21.8	25.5	24.7	23.1	27.5	23.6	24.6	23.9	22.5	765970000	753090000	708100000	763850000	797500000	1371200000	1472400000	1439700000	724010000	715500000	857280000	775170000	930080000	1260100000
Q71UI9;P0C0S5;C9J0D1;A0A494C189;Q71UI9-4;Q71UI9-2;Q71UI9-3;Q96QV6;C9J386;Q71UI9-5	Q71UI9;P0C0S5;C9J0D1;A0A494C189;Q71UI9-4;Q71UI9-2;Q71UI9-3;Q96QV6	Histone H2A.V;Histone H2A.Z;Histone H2A;Histone H2A type 1-A	H2AFV;H2AFZ;HIST1H2AA	sp|Q71UI9|H2AV_HUMAN Histone H2A.V OS=Homo sapiens OX=9606 GN=H2AFV PE=1 SV=3;sp|P0C0S5|H2AZ_HUMAN Histone H2A.Z OS=Homo sapiens OX=9606 GN=H2AFZ PE=1 SV=2;tr|C9J0D1|C9J0D1_HUMAN Histone H2A OS=Homo sapiens OX=9606 GN=H2AFV PE=1 SV=1;tr|A0A494C189|A0A494C1	4	2	2	46.1	33.6	33.6	13.509	0	229.8	154130000	7	12.5	23.4	23.4	23.4	12.5	23.4	23.4	23.4	46.1	23.4	46.1	46.1	23.4	23.4	23.4	23.4	23.4	46.1	23.4	7	0	0	0	0	0	0	0	0	0	0	0	3375600	0	0
H3BPZ1;H3BS72;Q9P035	H3BPZ1;H3BS72;Q9P035	Very-long-chain (3R)-3-hydroxyacyl-CoA dehydratase 3	HACD3	tr|H3BPZ1|H3BPZ1_HUMAN Very-long-chain (3R)-3-hydroxyacyl-CoA dehydratase OS=Homo sapiens OX=9606 GN=HACD3 PE=1 SV=1;tr|H3BS72|H3BS72_HUMAN Very-long-chain (3R)-3-hydroxyacyl-CoA dehydratase OS=Homo sapiens OX=9606 GN=HACD3 PE=1 SV=1;sp|Q9P035|HACD3_HUMAN	2	2	2	5.6	5.6	5.6	40.069	0.0091265	1.8198	15129000	5	3.3	0	0	0	3.3	0	3.3	0	3.3	0	0	0	0	0	0	0	0	0	0	0	0	0	0	0	0	0	3942000	0	0	0	0	0	0	0
H0YFD6;P40939;A0A2R8Y4F5;A0A2R8YG21;A0A2R8Y688;P40939-2	H0YFD6;P40939;A0A2R8Y4F5	Trifunctional enzyme subunit alpha, mitochondrial;Long-chain enoyl-CoA hydratase;Long chain 3-hydroxyacyl-CoA dehydrogenase	HADHA	tr|H0YFD6|H0YFD6_HUMAN Trifunctional enzyme subunit alpha, mitochondrial OS=Homo sapiens OX=9606 GN=HADHA PE=1 SV=2;sp|P40939|ECHA_HUMAN Trifunctional enzyme subunit alpha, mitochondrial OS=Homo sapiens OX=9606 GN=HADHA PE=1 SV=2;tr|A0A2R8Y4F5|A0A2R8Y4F5_H	17	17	17	30.3	30.3	30.3	86.371	0	253.39	3328100000	176	26.9	22.7	25.1	21	21.1	10.4	10.4	11.2	21.8	19.2	18.6	24.7	19.3	16.5	22.5	12.4	13.6	13.8	13	5.4	183940000	130410000	95048000	73724000	142510000	86355000	83679000	68296000	113040000	79903000	109880000	115420000	140210000	79829000
P55084;P55084-2;B5MD38;F5GZQ3;C9JEY0;C9JE81;C9K0M0	P55084;P55084-2;B5MD38;F5GZQ3	Trifunctional enzyme subunit beta, mitochondrial;3-ketoacyl-CoA thiolase	HADHB	sp|P55084|ECHB_HUMAN Trifunctional enzyme subunit beta, mitochondrial OS=Homo sapiens OX=9606 GN=HADHB PE=1 SV=3;sp|P55084-2|ECHB_HUMAN Isoform 2 of Trifunctional enzyme subunit beta, mitochondrial OS=Homo sapiens OX=9606 GN=HADHB;tr|B5MD38|B5MD38_HUMAN Tr	9	9	9	24.1	24.1	24.1	51.294	0	14.526	1377300000	75	18.4	16.5	22.2	10.5	16.5	7.6	5.9	12.4	18.4	7.4	22.2	18.4	16.7	14.1	16.7	11.4	16.5	5.7	16.5	0	96597000	56414000	26314000	23973000	53581000	35180000	36874000	28362000	41158000	39210000	42014000	40930000	47275000	29190000
P42357;P42357-3;P42357-2;F8VNX0;H0YHB0;F8W0V1;Q4VB95	P42357;P42357-3;P42357-2	Histidine ammonia-lyase	HAL	sp|P42357|HUTH_HUMAN Histidine ammonia-lyase OS=Homo sapiens OX=9606 GN=HAL PE=1 SV=1;sp|P42357-3|HUTH_HUMAN Isoform 3 of Histidine ammonia-lyase OS=Homo sapiens OX=9606 GN=HAL;sp|P42357-2|HUTH_HUMAN Isoform 2 of Histidine ammonia-lyase OS=Homo sapiens OX=	5	5	5	11	11	11	72.697	0	18.036	67347000	5	0	0	0	0	3.3	0	0	0	0	2	0	0	0	0	0	2	0	0	0	0	0	0	0	0	7146200	0	0	0	0	0	0	0	0	0
O14929-2;O14929	O14929-2;O14929	Histone acetyltransferase type B catalytic subunit	HAT1	sp|O14929-2|HAT1_HUMAN Isoform B of Histone acetyltransferase type B catalytic subunit OS=Homo sapiens OX=9606 GN=HAT1;sp|O14929|HAT1_HUMAN Histone acetyltransferase type B catalytic subunit OS=Homo sapiens OX=9606 GN=HAT1 PE=1 SV=1	2	2	2	10.5	10.5	10.5	39.786	0	154.87	27448000	2	0	0	0	0	0	0	0	0	0	0	0	0	0	0	0	0	0	0	0	0	0	0	0	0	0	0	0	0	0	0	0	0	0	0
Q96D42	Q96D42	Hepatitis A virus cellular receptor 1	HAVCR1	sp|Q96D42|HAVR1_HUMAN Hepatitis A virus cellular receptor 1 OS=Homo sapiens OX=9606 GN=HAVCR1 PE=1 SV=3	2	2	2	6.3	6.3	6.3	39.249	0.00083195	3.4028	398170000	3	2.2	2.2	0	0	2.2	2.2	2.2	2.2	6.3	2.2	2.2	2.2	2.2	2.2	2.2	0	2.2	2.2	2.2	2.2	0	0	0	0	0	0	0	0	40579000	0	0	0	0	0
A0A2R8Y7C0;P69905;G3V1N2	A0A2R8Y7C0;P69905;G3V1N2	Hemoglobin subunit alpha	HBA1;HBA2	tr|A0A2R8Y7C0|A0A2R8Y7C0_HUMAN Hemoglobin subunit alpha (Fragment) OS=Homo sapiens OX=9606 GN=HBA2 PE=1 SV=1;sp|P69905|HBA_HUMAN Hemoglobin subunit alpha OS=Homo sapiens OX=9606 GN=HBA1 PE=1 SV=2;tr|G3V1N2|G3V1N2_HUMAN HCG1745306, isoform CRA_a OS=Homo sap	2	1	1	23.1	11.2	11.2	13.842	0.00076511	2.8344	29121000	2	11.9	11.2	23.1	23.1	11.9	11.9	11.9	23.1	11.9	11.9	11.9	11.9	23.1	11.9	11.9	11.9	11.9	11.9	11.9	11.9	0	0	0	0	0	0	0	5588800	0	0	0	0	0	0
A6NEM2;P51610-2;P51610;P51610-4	A6NEM2;P51610-2;P51610;P51610-4	Host cell factor 1;HCF N-terminal chain 1;HCF N-terminal chain 2;HCF N-terminal chain 3;HCF N-terminal chain 4;HCF N-terminal chain 5;HCF N-terminal chain 6;HCF C-terminal chain 1;HCF C-terminal chain 2;HCF C-terminal chain 3;HCF C-terminal chain 4;HCF C-terminal chain 5;HCF C-terminal chain 6	HCFC1	tr|A6NEM2|A6NEM2_HUMAN Host cell factor 1 OS=Homo sapiens OX=9606 GN=HCFC1 PE=1 SV=2;sp|P51610-2|HCFC1_HUMAN Isoform 2 of Host cell factor 1 OS=Homo sapiens OX=9606 GN=HCFC1;sp|P51610|HCFC1_HUMAN Host cell factor 1 OS=Homo sapiens OX=9606 GN=HCFC1 PE=1 SV=	2	2	2	1.4	1.4	1.4	213.47	0.0014631	2.5295	57598000	9	0.8	0.8	0.8	0	0.8	0	0	0	0	1.4	0	1.4	0.8	0.8	0	0	0.8	0	0	0	0	0	0	0	0	0	0	0	0	0	0	5416200	0	0
Q9H1X3-3;A0A024R161;P50151	Q9H1X3-3;A0A024R161;P50151	Guanine nucleotide-binding protein subunit gamma;Guanine nucleotide-binding protein G(I)/G(S)/G(O) subunit gamma-10	hCG_1994888;GNG10	sp|Q9H1X3-3|DJC25_HUMAN Isoform 3 of DnaJ homolog subfamily C member 25 OS=Homo sapiens OX=9606 GN=DNAJC25;tr|A0A024R161|A0A024R161_HUMAN Guanine nucleotide-binding protein subunit gamma OS=Homo sapiens OX=9606 GN=DNAJC25-GNG10 PE=3 SV=1;sp|P50151|GBG10_HU	1	1	1	9.8	9.8	9.8	16.499	0.00078125	2.9574	24394000	5	0	0	0	0	9.8	0	0	0	9.8	9.8	0	0	9.8	0	0	0	0	0	0	0	0	0	0	0	3388500	0	0	0	0	0	0	0	0	0
Q7Z4V5;Q7Z4V5-3;A0A087WX58;M0R0J3;K7EPS6;A0A087WZ99;A0A087WT54;A0A024R216;Q9Y3E1	Q7Z4V5;Q7Z4V5-3	Hepatoma-derived growth factor-related protein 2	HDGFRP2	sp|Q7Z4V5|HDGR2_HUMAN Hepatoma-derived growth factor-related protein 2 OS=Homo sapiens OX=9606 GN=HDGFL2 PE=1 SV=1;sp|Q7Z4V5-3|HDGR2_HUMAN Isoform 3 of Hepatoma-derived growth factor-related protein 2 OS=Homo sapiens OX=9606 GN=HDGFL2	11	11	1	19.5	19.5	1.8	74.316	0	323.31	4808500000	139	6	17.9	14.3	13.7	6	16.1	12.4	12.5	16.4	17.9	17.9	18.3	11.6	16.4	15.8	16.4	7.7	17.9	17.9	6	48030000	118390000	108250000	154220000	69757000	308310000	105750000	99334000	88241000	179150000	135170000	131500000	100760000	171030000
Q9BSH5	Q9BSH5	Haloacid dehalogenase-like hydrolase domain-containing protein 3	HDHD3	sp|Q9BSH5|HDHD3_HUMAN Haloacid dehalogenase-like hydrolase domain-containing protein 3 OS=Homo sapiens OX=9606 GN=HDHD3 PE=1 SV=1	1	1	1	6.4	6.4	6.4	28	0	5.4774	95291000	9	6.4	6.4	6.4	0	6.4	6.4	6.4	6.4	6.4	6.4	6.4	6.4	6.4	6.4	0	0	0	0	0	0	0	0	0	0	0	0	0	5250800	0	0	0	0	0	0
A0A024R4E5;Q00341-2;Q00341;H0Y394;C9JT62;C9JHS7;C9JK79;C9JHZ8;C9JES8;C9JZI8;C9J5E5;C9JIZ1;H7C0A4	A0A024R4E5;Q00341-2;Q00341;H0Y394	Vigilin	HDLBP	tr|A0A024R4E5|A0A024R4E5_HUMAN High density lipoprotein binding protein (Vigilin), isoform CRA_a OS=Homo sapiens OX=9606 GN=HDLBP PE=1 SV=1;sp|Q00341-2|VIGLN_HUMAN Isoform 2 of Vigilin OS=Homo sapiens OX=9606 GN=HDLBP;sp|Q00341|VIGLN_HUMAN Vigilin OS=Homo	4	4	4	3.9	3.9	3.9	141.44	0	6.875	253510000	34	3.9	3	3.9	3	3	2.1	0.9	0	3	3.9	2.1	3	3	2.8	2.1	3.1	1.9	0.9	1.9	0	8873800	9943600	16554000	12060000	6611400	6214100	0	0	7182600	15569000	7944500	9459600	12204000	12484000
Q5T3Q7;Q9H583	Q5T3Q7;Q9H583	HEAT repeat-containing protein 1;HEAT repeat-containing protein 1, N-terminally processed	HEATR1	tr|Q5T3Q7|Q5T3Q7_HUMAN HEAT repeat-containing protein 1 OS=Homo sapiens OX=9606 GN=HEATR1 PE=1 SV=1;sp|Q9H583|HEAT1_HUMAN HEAT repeat-containing protein 1 OS=Homo sapiens OX=9606 GN=HEATR1 PE=1 SV=3	3	3	3	1.6	1.6	1.6	233.27	0.00081301	3.229	44121000	3	0	0.5	0	1	0	0	0	0	0	0	0	0.5	0	0	0	0	0	0	1.6	0	0	0	0	9854300	0	0	0	0	0	0	0	0	0	0
A0A087X2H1;Q9ULT8;G3V4V5;A0A087WVU6;H0YJP0;H0YJ72	A0A087X2H1;Q9ULT8;G3V4V5;A0A087WVU6;H0YJP0	E3 ubiquitin-protein ligase HECTD1	HECTD1	tr|A0A087X2H1|A0A087X2H1_HUMAN E3 ubiquitin-protein ligase HECTD1 OS=Homo sapiens OX=9606 GN=HECTD1 PE=1 SV=1;sp|Q9ULT8|HECD1_HUMAN E3 ubiquitin-protein ligase HECTD1 OS=Homo sapiens OX=9606 GN=HECTD1 PE=1 SV=3;tr|G3V4V5|G3V4V5_HUMAN E3 ubiquitin-protein l	4	4	4	2	2	2	289.63	0	4.3622	48370000	5	0	0.5	0.6	1.5	0	0	0	0	0	1.1	0	0.5	0	0	0	0.6	0	0	2	0	0	0	0	18033000	0	0	0	0	0	0	0	0	0	0
P49773;D6RC06;D6REP8;D6RE99;D6RD60	P49773	Histidine triad nucleotide-binding protein 1	HINT1	sp|P49773|HINT1_HUMAN Histidine triad nucleotide-binding protein 1 OS=Homo sapiens OX=9606 GN=HINT1 PE=1 SV=2	4	4	4	52.4	52.4	52.4	13.802	0	37.775	1047100000	41	52.4	45.2	52.4	52.4	45.2	45.2	33.3	52.4	26.2	26.2	33.3	26.2	45.2	52.4	33.3	33.3	26.2	33.3	26.2	0	23603000	19853000	40935000	16696000	32551000	50449000	25825000	32557000	26204000	34117000	23865000	22308000	52483000	66919000
Q02539	Q02539	Histone H1.1	HIST1H1A	sp|Q02539|H11_HUMAN Histone H1.1 OS=Homo sapiens OX=9606 GN=HIST1H1A PE=1 SV=3	3	1	1	18.1	8.8	8.8	21.842	0.0041638	2.1666	5149500	3	9.3	9.3	9.3	9.3	9.3	5.1	9.3	9.3	9.3	9.3	9.3	9.3	9.3	9.3	9.3	9.3	9.3	18.1	18.1	9.3	0	0	0	0	0	0	0	0	0	0	0	0	0	0
P16401	P16401	Histone H1.5	HIST1H1B	sp|P16401|H15_HUMAN Histone H1.5 OS=Homo sapiens OX=9606 GN=HIST1H1B PE=1 SV=3	4	3	3	21.2	17.3	17.3	22.58	0	4.7637	465240000	16	4	16.4	4	11.1	4	12.4	9.3	4	4	9.3	4	16.4	4	14.2	4	15.9	4	15.9	21.2	4	0	27853000	0	0	0	34985000	0	0	0	0	0	26756000	0	0
P10412;P16403;P16402;P22492	P10412;P16403;P16402	Histone H1.4;Histone H1.2;Histone H1.3	HIST1H1E;HIST1H1C;HIST1H1D	sp|P10412|H14_HUMAN Histone H1.4 OS=Homo sapiens OX=9606 GN=HIST1H1E PE=1 SV=2;sp|P16403|H12_HUMAN Histone H1.2 OS=Homo sapiens OX=9606 GN=HIST1H1C PE=1 SV=2;sp|P16402|H13_HUMAN Histone H1.3 OS=Homo sapiens OX=9606 GN=HIST1H1D PE=1 SV=2	6	6	4	29.7	29.7	20.5	21.865	0	13.28	5646400000	89	14.6	21.9	14.6	21.9	18.7	21.9	18.7	18.7	18.7	14.6	14.6	25.6	14.6	14.6	18.7	21.9	14.6	21.9	14.6	14.6	157060000	178170000	94528000	200330000	91077000	213220000	206160000	164370000	80931000	82290000	173930000	148150000	129540000	137310000
A0A0U1RR32;A0A0U1RRH7;Q99878;Q96KK5;Q9BTM1;Q93077;Q7L7L0;P20671;P0C0S8;P04908;H0YFX9;A0A3B3IS11;P16104;Q9BTM1-2;Q8IUE6	A0A0U1RR32;A0A0U1RRH7;Q99878;Q96KK5;Q9BTM1;Q93077;Q7L7L0;P20671;P0C0S8;P04908;H0YFX9;A0A3B3IS11;P16104;Q9BTM1-2;Q8IUE6	Histone H2A type 1-J;Histone H2A type 1-H;Histone H2A.J;Histone H2A type 1-C;Histone H2A type 3;Histone H2A type 1-D;Histone H2A type 1;Histone H2A type 1-B/E;Histone H2A;Histone H2AX;Histone H2A type 2-B	HIST1H2AJ;HIST1H2AH;H2AFJ;HIST1H2AC;HIST3H2A;HIST1H2AD;HIST1H2AG;HIST1H2AB;H2AFX;HIST2H2AB	tr|A0A0U1RR32|A0A0U1RR32_HUMAN Histone H2A OS=Homo sapiens OX=9606 GN=hCG_2039566 PE=3 SV=1;tr|A0A0U1RRH7|A0A0U1RRH7_HUMAN Histone H2A OS=Homo sapiens OX=9606 PE=3 SV=1;sp|Q99878|H2A1J_HUMAN Histone H2A type 1-J OS=Homo sapiens OX=9606 GN=HIST1H2AJ PE=1 SV	4	1	1	37.9	17.2	17.2	18.481	0	312.28	225650000	56	37.9	37.9	26.6	37.9	26.6	37.9	37.9	37.9	26.6	37.9	37.9	37.9	26.6	26.6	26.6	37.9	26.6	37.9	37.9	22.5	0	6741400	0	4551500	4675700	0	7630200	10116000	4014600	4255800	37144000	7095200	2275300	0
U3KQK0;Q99880;Q99879;Q99877;Q93079;Q8N257;Q5QNW6;Q16778;P62807;P58876;P57053;P33778;P23527;P06899;O60814;Q5QNW6-2;Q96A08;A0A2R8Y619	U3KQK0;Q99880;Q99879;Q99877;Q93079;Q8N257;Q5QNW6;Q16778;P62807;P58876;P57053;P33778;P23527;P06899;O60814;Q5QNW6-2;Q96A08;A0A2R8Y619	Histone H2B;Histone H2B type 1-L;Histone H2B type 1-M;Histone H2B type 1-N;Histone H2B type 1-H;Histone H2B type 3-B;Histone H2B type 2-F;Histone H2B type 2-E;Histone H2B type 1-C/E/F/G/I;Histone H2B type 1-D;Histone H2B type F-S;Histone H2B type 1-B;Histone H2B type 1-O;Histone H2B type 1-J;Histone H2B type 1-K;Histone H2B type 1-A	HIST1H2BN;HIST1H2BL;HIST1H2BM;HIST1H2BH;HIST3H2BB;HIST2H2BF;HIST2H2BE;HIST1H2BC;HIST1H2BD;H2BFS;HIST1H2BB;HIST1H2BO;HIST1H2BJ;HIST1H2BK;HIST1H2BA	tr|U3KQK0|U3KQK0_HUMAN Histone H2B OS=Homo sapiens OX=9606 GN=HIST1H2BN PE=1 SV=1;sp|Q99880|H2B1L_HUMAN Histone H2B type 1-L OS=Homo sapiens OX=9606 GN=HIST1H2BL PE=1 SV=3;sp|Q99879|H2B1M_HUMAN Histone H2B type 1-M OS=Homo sapiens OX=9606 GN=HIST1H2BM PE=1	4	4	4	25.9	25.9	25.9	18.804	0	323.31	8157400000	87	12	20.5	12	25.9	21.1	25.9	25.9	12	12	12	25.9	25.9	12	12	16.9	25.9	6.6	25.9	25.9	12	129220000	190500000	50065000	339590000	93707000	614550000	287020000	242410000	54875000	60705000	249920000	149230000	53595000	74094000
P68431;K7EMV3;K7EP01;B4DEB1;K7EK07;Q5TEC6;K7ES00;Q6NXT2;Q16695;P84243	P68431;K7EMV3;K7EP01;B4DEB1;K7EK07;Q5TEC6;K7ES00;Q6NXT2;Q16695;P84243	Histone H3.1;Histone H3;Histone H3.3C;Histone H3.1t;Histone H3.3	HIST1H3A;H3F3B;H3F3A;HIST2H3PS2;H3F3C;HIST3H3	sp|P68431|H31_HUMAN Histone H3.1 OS=Homo sapiens OX=9606 GN=HIST1H3A PE=1 SV=2;tr|K7EMV3|K7EMV3_HUMAN Histone H3 OS=Homo sapiens OX=9606 GN=H3F3B PE=1 SV=1;tr|K7EP01|K7EP01_HUMAN Histone H3.3 OS=Homo sapiens OX=9606 GN=H3F3B PE=1 SV=1;tr|B4DEB1|B4DEB1_HUMA	2	1	1	28.7	23.5	23.5	15.404	0	7.0342	7301400	1	0	0	0	0	5.1	5.1	5.1	5.1	5.1	0	0	5.1	5.1	5.1	0	5.1	5.1	23.5	5.1	5.1	0	0	0	0	0	0	0	0	0	0	0	0	0	0
P62805	P62805	Histone H4	HIST1H4A	sp|P62805|H4_HUMAN Histone H4 OS=Homo sapiens OX=9606 GN=HIST1H4A PE=1 SV=2	5	5	5	46.6	46.6	46.6	11.367	0	54.302	6103300000	28	25.2	46.6	25.2	36.9	15.5	46.6	36.9	17.5	25.2	25.2	36.9	25.2	35	35	25.2	46.6	25.2	46.6	46.6	25.2	118780000	179500000	0	376850000	0	356300000	165460000	0	0	0	103770000	0	61436000	73497000
Q16777;Q6FI13	Q16777;Q6FI13	Histone H2A type 2-C;Histone H2A type 2-A	HIST2H2AC;HIST2H2AA3	sp|Q16777|H2A2C_HUMAN Histone H2A type 2-C OS=Homo sapiens OX=9606 GN=HIST2H2AC PE=1 SV=4;sp|Q6FI13|H2A2A_HUMAN Histone H2A type 2-A OS=Homo sapiens OX=9606 GN=HIST2H2AA3 PE=1 SV=3	4	4	1	49.6	49.6	22.5	13.988	0	323.31	8064500000	82	49.6	49.6	34.9	49.6	34.9	49.6	49.6	49.6	34.9	49.6	49.6	49.6	34.9	34.9	12.4	49.6	12.4	49.6	49.6	29.5	153590000	264840000	118830000	247900000	128960000	574160000	219870000	209830000	93600000	78965000	390590000	170970000	70842000	82756000
Q71DI3	Q71DI3	Histone H3.2	HIST2H3A	sp|Q71DI3|H32_HUMAN Histone H3.2 OS=Homo sapiens OX=9606 GN=HIST2H3A PE=1 SV=3	2	2	1	28.7	28.7	23.5	15.388	0	119.64	338480000	2	0	0	0	23.5	5.1	5.1	5.1	5.1	5.1	0	0	5.1	5.1	5.1	0	5.1	5.1	23.5	5.1	5.1	0	0	0	0	0	0	0	0	0	0	0	0	0	0
A0A3B3IUB5;Q8TCT9-5;Q8TCT9;Q8TCT9-2;A0A075B6F6;A0A0S2Z6F0;A0A3B3IT72;Q8TCT9-4;A0A0C4DGU3	A0A3B3IUB5;Q8TCT9-5;Q8TCT9;Q8TCT9-2;A0A075B6F6;A0A0S2Z6F0;A0A3B3IT72;Q8TCT9-4	Minor histocompatibility antigen H13	HM13	tr|A0A3B3IUB5|A0A3B3IUB5_HUMAN Minor histocompatibility antigen H13 OS=Homo sapiens OX=9606 GN=HM13 PE=1 SV=1;sp|Q8TCT9-5|HM13_HUMAN Isoform 5 of Minor histocompatibility antigen H13 OS=Homo sapiens OX=9606 GN=HM13;sp|Q8TCT9|HM13_HUMAN Minor histocompatibi	3	3	3	8.3	8.3	8.3	46.313	0	5.5132	49506000	10	0	5.5	0	0	2.1	0	0	0	5.5	3.3	5	0	0	3.3	0	0	0	3.3	0	0	0	0	0	0	0	0	0	0	0	0	0	0	0	0
F5H2U8;F5H2A4;F5H6H0;P52926-3;P52926-6;P52926-4;P52926-5;P52926-2;P52926	F5H2U8;F5H2A4;F5H6H0;P52926-3;P52926-6;P52926-4;P52926-5;P52926-2;P52926	High mobility group protein HMGI-C	HMGA2	tr|F5H2U8|F5H2U8_HUMAN High mobility group protein HMGI-C OS=Homo sapiens OX=9606 GN=HMGA2 PE=1 SV=1;tr|F5H2A4|F5H2A4_HUMAN High mobility group protein HMGI-C OS=Homo sapiens OX=9606 GN=HMGA2 PE=1 SV=1;tr|F5H6H0|F5H6H0_HUMAN High mobility group protein HMG	2	2	2	34.3	34.3	34.3	10.767	0.00087413	3.9778	371380000	17	0	0	0	34.3	0	34.3	22.2	0	0	0	34.3	12.1	0	22.2	12.1	34.3	0	34.3	34.3	22.2	0	0	0	27614000	0	38507000	0	0	0	0	16169000	0	0	0
Q5T7C4;P09429;B2RPK0	Q5T7C4;P09429;B2RPK0	High mobility group protein B1;Putative high mobility group protein B1-like 1	HMGB1;HMGB1P1	tr|Q5T7C4|Q5T7C4_HUMAN High mobility group protein B1 OS=Homo sapiens OX=9606 GN=HMGB1 PE=1 SV=1;sp|P09429|HMGB1_HUMAN High mobility group protein B1 OS=Homo sapiens OX=9606 GN=HMGB1 PE=1 SV=3;sp|B2RPK0|HGB1A_HUMAN Putative high mobility group protein B1-l	6	6	5	34.2	34.2	26.6	18.311	0	258	11678000000	248	25.3	34.2	32.9	34.2	25.3	34.2	32.9	25.3	25.3	34.2	34.2	34.2	34.2	34.2	34.2	34.2	34.2	32.9	34.2	24.7	66524000	170870000	216370000	493310000	131890000	692280000	268730000	314660000	142920000	249970000	262360000	277730000	217710000	273990000
D6R9A6;P26583	D6R9A6;P26583	High mobility group protein B2	HMGB2	tr|D6R9A6|D6R9A6_HUMAN High mobility group protein B2 (Fragment) OS=Homo sapiens OX=9606 GN=HMGB2 PE=1 SV=1;sp|P26583|HMGB2_HUMAN High mobility group protein B2 OS=Homo sapiens OX=9606 GN=HMGB2 PE=1 SV=2	4	3	3	29.1	20.1	20.1	15.404	0	5.7536	503320000	17	10.4	9	28.4	29.1	9.7	9	18.7	9.7	9.7	18.7	18.7	9	19.4	29.1	19.4	19.4	29.1	19.4	29.1	0	0	0	0	0	0	0	0	0	0	0	0	0	0	0
P35914;P35914-3;P35914-2	P35914;P35914-3;P35914-2	Hydroxymethylglutaryl-CoA lyase, mitochondrial	HMGCL	sp|P35914|HMGCL_HUMAN Hydroxymethylglutaryl-CoA lyase, mitochondrial OS=Homo sapiens OX=9606 GN=HMGCL PE=1 SV=2;sp|P35914-3|HMGCL_HUMAN Isoform 3 of Hydroxymethylglutaryl-CoA lyase, mitochondrial OS=Homo sapiens OX=9606 GN=HMGCL;sp|P35914-2|HMGCL_HUMAN Iso	3	3	3	11.7	11.7	11.7	34.36	0	41.708	133010000	6	11.7	0	4	0	3.4	0	3.4	0	11.7	4	7.4	0	11.7	7.4	7.4	0	7.4	0	0	0	9341400	0	0	0	0	0	0	0	14632000	0	8699900	0	16148000	10055000
P04035-2;P04035;P04035-3	P04035-2;P04035;P04035-3	3-hydroxy-3-methylglutaryl-coenzyme A reductase	HMGCR	sp|P04035-2|HMDH_HUMAN Isoform 2 of 3-hydroxy-3-methylglutaryl-coenzyme A reductase OS=Homo sapiens OX=9606 GN=HMGCR;sp|P04035|HMDH_HUMAN 3-hydroxy-3-methylglutaryl-coenzyme A reductase OS=Homo sapiens OX=9606 GN=HMGCR PE=1 SV=1;sp|P04035-3|HMDH_HUMAN Isof	3	3	3	4.2	4.2	4.2	92.02	0.00080515	3.1565	31213000	3	0	1.3	0	1.4	0	0	0	0	0	0	0	0	0	0	0	1.4	0	0	1.3	0	0	0	0	0	0	0	0	0	0	0	0	0	0	0
Q01581	Q01581	Hydroxymethylglutaryl-CoA synthase, cytoplasmic	HMGCS1	sp|Q01581|HMCS1_HUMAN Hydroxymethylglutaryl-CoA synthase, cytoplasmic OS=Homo sapiens OX=9606 GN=HMGCS1 PE=1 SV=2	5	5	5	16.7	16.7	16.7	57.293	0	7.6646	432150000	21	16.7	4.8	16.7	4.8	8.3	2.5	4.8	2.3	10.6	5.2	7.5	2.5	8.3	4.8	4.8	4.8	4.8	4.8	2.5	0	24952000	15566000	21398000	11971000	16223000	0	15097000	0	12719000	21621000	14087000	0	31672000	19328000
A6NL93;A6NEL0;P05114	A6NL93;A6NEL0;P05114	Non-histone chromosomal protein HMG-14	HMGN1	tr|A6NL93|A6NL93_HUMAN Non-histone chromosomal protein HMG-14 OS=Homo sapiens OX=9606 GN=HMGN1 PE=1 SV=1;tr|A6NEL0|A6NEL0_HUMAN Non-histone chromosomal protein HMG-14 OS=Homo sapiens OX=9606 GN=HMGN1 PE=1 SV=1;sp|P05114|HMGN1_HUMAN Non-histone chromosomal	2	2	2	25.6	25.6	25.6	9.5355	0	58.166	391940000	11	11.1	11.1	11.1	0	11.1	11.1	11.1	0	0	0	11.1	11.1	0	11.1	11.1	11.1	11.1	25.6	11.1	0	0	0	0	0	0	0	0	0	0	0	0	0	0	0
P05204;A0A087WZE9;Q15651-2;Q15651	P05204;A0A087WZE9;Q15651-2;Q15651	Non-histone chromosomal protein HMG-17;High mobility group nucleosome-binding domain-containing protein 3	HMGN2;HMGN3	sp|P05204|HMGN2_HUMAN Non-histone chromosomal protein HMG-17 OS=Homo sapiens OX=9606 GN=HMGN2 PE=1 SV=3;tr|A0A087WZE9|A0A087WZE9_HUMAN High mobility group nucleosome-binding domain-containing protein 3 OS=Homo sapiens OX=9606 GN=HMGN3 PE=1 SV=1;sp|Q15651-2	2	2	2	23.3	23.3	23.3	9.3926	0	6.9174	1875500000	18	13.3	13.3	23.3	13.3	23.3	13.3	23.3	0	10	13.3	23.3	13.3	0	13.3	13.3	13.3	13.3	13.3	13.3	23.3	0	0	103000000	0	139310000	0	160010000	0	0	0	0	0	0	0
A0A087WXV4;P41235-7;P41235-3;P41235-6;P41235-5;P41235-2;P41235;P41235-4;Q14541;Q14541-2	A0A087WXV4;P41235-7;P41235-3;P41235-6;P41235-5;P41235-2;P41235;P41235-4;Q14541;Q14541-2	Hepatocyte nuclear factor 4-alpha;Hepatocyte nuclear factor 4-gamma	HNF4A;HNF4G	tr|A0A087WXV4|A0A087WXV4_HUMAN Hepatocyte nuclear factor 4-alpha OS=Homo sapiens OX=9606 GN=HNF4A PE=1 SV=1;sp|P41235-7|HNF4A_HUMAN Isoform HNF4-Alpha-9 of Hepatocyte nuclear factor 4-alpha OS=Homo sapiens OX=9606 GN=HNF4A;sp|P41235-3|HNF4A_HUMAN Isoform H	2	2	2	6	6	6	49.99	0.00079681	3.094	42588000	7	0	2.9	2.9	6	0	2.9	0	0	0	2.9	2.9	2.9	0	0	0	2.9	0	0	2.9	0	0	0	0	11068000	0	0	0	0	0	0	0	0	0	0
Q13151	Q13151	Heterogeneous nuclear ribonucleoprotein A0	HNRNPA0	sp|Q13151|ROA0_HUMAN Heterogeneous nuclear ribonucleoprotein A0 OS=Homo sapiens OX=9606 GN=HNRNPA0 PE=1 SV=1	6	6	6	28.5	28.5	28.5	30.84	0	180.79	1109900000	59	20.7	18.4	15.7	23.3	15.7	10.8	4.3	16.7	18.4	18.4	23.3	18.4	18.4	15.7	20.7	23.3	20.7	25.9	23.3	10.8	35613000	29988000	29976000	43614000	27603000	48151000	0	25566000	29733000	34430000	35878000	30832000	44883000	37303000
F8W6I7;P09651-3;P09651-2;P09651;F8VZ49;Q32P51;A0A2R8Y4L2;F8VTQ5;F8W646;F8VYN5;H0YH80	F8W6I7;P09651-3;P09651-2;P09651;F8VZ49;Q32P51;A0A2R8Y4L2;F8VTQ5	Heterogeneous nuclear ribonucleoprotein A1;Heterogeneous nuclear ribonucleoprotein A1, N-terminally processed;Heterogeneous nuclear ribonucleoprotein A1-like 2	HNRNPA1;HNRNPA1L2	tr|F8W6I7|F8W6I7_HUMAN Heterogeneous nuclear ribonucleoprotein A1 OS=Homo sapiens OX=9606 GN=HNRNPA1 PE=1 SV=2;sp|P09651-3|ROA1_HUMAN Isoform 2 of Heterogeneous nuclear ribonucleoprotein A1 OS=Homo sapiens OX=9606 GN=HNRNPA1;sp|P09651-2|ROA1_HUMAN Isoform	13	13	11	51.1	51.1	45.9	33.155	0	269.24	13520000000	215	32.9	44.3	40.4	40.4	35.2	27.4	40.4	35.2	42	38.1	38.1	42	48.5	22.8	42.3	44.6	22.1	46.6	41.7	19.5	363530000	368560000	426220000	512920000	310670000	556700000	466760000	391510000	302350000	306200000	415170000	473500000	420990000	473840000
P22626-2;P22626;A0A087WUI2	P22626-2;P22626;A0A087WUI2	Heterogeneous nuclear ribonucleoproteins A2/B1	HNRNPA2B1	sp|P22626-2|ROA2_HUMAN Isoform A2 of Heterogeneous nuclear ribonucleoproteins A2/B1 OS=Homo sapiens OX=9606 GN=HNRNPA2B1;sp|P22626|ROA2_HUMAN Heterogeneous nuclear ribonucleoproteins A2/B1 OS=Homo sapiens OX=9606 GN=HNRNPA2B1 PE=1 SV=2;tr|A0A087WUI2|A0A087	10	9	9	30.5	27.9	27.9	36.006	0	165.54	2718400000	188	28.2	21.1	24.9	28.2	22.9	22.6	17.9	17.9	22.6	24.9	22.9	28.2	25.2	24.9	18.2	22.9	20.2	28.2	25.8	15.2	78241000	83719000	73035000	100130000	57991000	107730000	86770000	68132000	60147000	55494000	69564000	78535000	79533000	63130000
P51991-2;P51991;H7C1J8	P51991-2;P51991	Heterogeneous nuclear ribonucleoprotein A3	HNRNPA3	sp|P51991-2|ROA3_HUMAN Isoform 2 of Heterogeneous nuclear ribonucleoprotein A3 OS=Homo sapiens OX=9606 GN=HNRNPA3;sp|P51991|ROA3_HUMAN Heterogeneous nuclear ribonucleoprotein A3 OS=Homo sapiens OX=9606 GN=HNRNPA3 PE=1 SV=2	6	5	5	24.2	22.2	22.2	37.029	0	8.4451	465600000	35	18.3	12.1	18.3	18.3	18.3	12.1	12.4	6.2	10.1	16.3	18.8	16.3	21.6	16.3	10.4	21.6	6.2	24.2	14.9	6.7	16355000	14008000	15875000	26495000	13960000	21054000	12905000	0	14824000	10130000	18714000	17084000	14206000	15393000
D6R9P3;D6RD18;D6RBZ0;Q99729-3;Q99729-2;Q99729-4;Q99729	D6R9P3;D6RD18;D6RBZ0;Q99729-3;Q99729-2;Q99729-4;Q99729	Heterogeneous nuclear ribonucleoprotein A/B	HNRNPAB	tr|D6R9P3|D6R9P3_HUMAN Heterogeneous nuclear ribonucleoprotein A/B OS=Homo sapiens OX=9606 GN=HNRNPAB PE=1 SV=1;tr|D6RD18|D6RD18_HUMAN Heterogeneous nuclear ribonucleoprotein A/B OS=Homo sapiens OX=9606 GN=HNRNPAB PE=1 SV=1;tr|D6RBZ0|D6RBZ0_HUMAN Heterogen	3	3	3	13.9	13.9	13.9	30.302	0	20.973	89497000	15	4.6	0	4.6	4.6	4.6	4.6	4.6	0	4.6	4.6	4.6	4.6	0	0	0	0	0	13.9	9.6	0	0	0	0	0	0	0	2432300	0	0	0	0	0	0	0
G3V4W0;B4DY08;B2R5W2;G3V4C1;G3V2Q1;P07910-2;P07910;G3V576;P07910-4;P07910-3;G3V5X6;G3V3K6;G3V251;B4DSU6;G3V555;G3V5V7;G3V575;G3V2D6;A0A0G2JPF8;A0A0G2JNQ3;P0DMR1;O60812;B7ZW38;B2RXH8;G3V4M8;G3V2H6	G3V4W0;B4DY08;B2R5W2;G3V4C1;G3V2Q1;P07910-2;P07910;G3V576;P07910-4;P07910-3;G3V5X6;G3V3K6;G3V251;B4DSU6;G3V555;G3V5V7;G3V575;G3V2D6;A0A0G2JPF8;A0A0G2JNQ3;P0DMR1;O60812;B7ZW38;B2RXH8	Heterogeneous nuclear ribonucleoproteins C1/C2;Heterogeneous nuclear ribonucleoprotein C-like 4;Heterogeneous nuclear ribonucleoprotein C-like 1;Heterogeneous nuclear ribonucleoprotein C-like 3;Heterogeneous nuclear ribonucleoprotein C-like 2	HNRNPC;HNRNPCL4;HNRNPCL1;HNRNPCL3;HNRNPCL2	tr|G3V4W0|G3V4W0_HUMAN Heterogeneous nuclear ribonucleoproteins C1/C2 (Fragment) OS=Homo sapiens OX=9606 GN=HNRNPC PE=1 SV=1;tr|B4DY08|B4DY08_HUMAN Heterogeneous nuclear ribonucleoproteins C1/C2 OS=Homo sapiens OX=9606 GN=HNRNPC PE=1 SV=1;tr|B2R5W2|B2R5W2_	6	6	6	26	26	26	28.916	0	21.073	434150000	16	3.1	9.2	3.1	15.3	0	13	3.1	3.1	0	3.1	7.3	11.1	3.1	0	0	3.1	3.1	26	3.1	0	0	32835000	0	19847000	0	37928000	0	0	0	0	17863000	14696000	0	0
H0Y8G5;Q14103-3;Q14103;H0YA96;D6RAF8;Q14103-4;Q14103-2;D6RD83;D6RF44;D6RBQ9	H0Y8G5;Q14103-3;Q14103;H0YA96;D6RAF8;Q14103-4;Q14103-2	Heterogeneous nuclear ribonucleoprotein D0	HNRNPD	tr|H0Y8G5|H0Y8G5_HUMAN Heterogeneous nuclear ribonucleoprotein D0 (Fragment) OS=Homo sapiens OX=9606 GN=HNRNPD PE=1 SV=8;sp|Q14103-3|HNRPD_HUMAN Isoform 3 of Heterogeneous nuclear ribonucleoprotein D0 OS=Homo sapiens OX=9606 GN=HNRNPD;sp|Q14103|HNRPD_HUMAN	5	5	5	26.2	26.2	26.2	29.667	0	9.9545	1409100000	73	13.1	21.2	21.2	18.1	8.5	13.1	13.5	8.5	18.1	13.1	13.1	18.1	18.1	26.2	26.2	26.2	26.2	8.5	8.5	0	43679000	39581000	38323000	57832000	37248000	57841000	49720000	59647000	35228000	42660000	29092000	44042000	45080000	54922000
A0A087WUK2;O14979-3;O14979-2;O14979	A0A087WUK2;O14979-3;O14979-2;O14979	Heterogeneous nuclear ribonucleoprotein D-like	HNRNPDL	tr|A0A087WUK2|A0A087WUK2_HUMAN Heterogeneous nuclear ribonucleoprotein D-like OS=Homo sapiens OX=9606 GN=HNRNPDL PE=1 SV=1;sp|O14979-3|HNRDL_HUMAN Isoform 3 of Heterogeneous nuclear ribonucleoprotein D-like OS=Homo sapiens OX=9606 GN=HNRNPDL;sp|O14979-2|HN	2	2	2	7.7	7.7	7.7	40.04	0	6.0305	80759000	9	4.4	0	0	4.4	0	4.4	4.4	0	0	4.4	0	0	0	0	0	4.4	0	3.3	0	0	0	0	0	0	0	0	0	0	0	0	0	0	0	0
P52597	P52597	Heterogeneous nuclear ribonucleoprotein F;Heterogeneous nuclear ribonucleoprotein F, N-terminally processed	HNRNPF	sp|P52597|HNRPF_HUMAN Heterogeneous nuclear ribonucleoprotein F OS=Homo sapiens OX=9606 GN=HNRNPF PE=1 SV=3	4	3	3	16.6	14.2	14.2	45.671	0	71.659	209090000	17	6.3	16.6	10.4	10.4	6.5	2.4	2.4	2.4	6.3	6.3	10.4	12.5	6.3	6.3	6.3	6.3	2.4	12.8	10.4	0	0	13337000	16441000	15423000	0	0	0	0	0	0	14084000	0	0	0
G8JLB6;P31943;E9PCY7;D6RIU0;D6RBM0;D6RFM3;D6RIT2;E7EQJ0;D6RAM1;D6R9T0;D6RDU3;D6RJ04;D6RIH9;H0YB39;E5RGV0;E7EN40;D6RDL0;E5RGH4;H0YBG7;H0YBD7;D6RF17;H0YAQ2;D6R9D3	G8JLB6;P31943;E9PCY7;D6RIU0;D6RBM0;D6RFM3;D6RIT2	Heterogeneous nuclear ribonucleoprotein H;Heterogeneous nuclear ribonucleoprotein H, N-terminally processed	HNRNPH1	tr|G8JLB6|G8JLB6_HUMAN Heterogeneous nuclear ribonucleoprotein H OS=Homo sapiens OX=9606 GN=HNRNPH1 PE=1 SV=1;sp|P31943|HNRH1_HUMAN Heterogeneous nuclear ribonucleoprotein H OS=Homo sapiens OX=9606 GN=HNRNPH1 PE=1 SV=4;tr|E9PCY7|E9PCY7_HUMAN Heterogeneous	13	13	9	41.1	41.1	29.2	51.229	0	323.31	6860600000	294	38.6	39.2	41.1	38.3	35.2	28	24.2	24.2	36.4	33.7	34.3	36.4	36.4	38.3	28.2	35.6	36.4	32.6	37.7	15.7	208450000	246190000	233410000	278610000	202790000	236880000	216110000	188670000	169060000	223900000	192380000	241730000	184460000	205630000
P61978-3;P61978;P61978-2;Q5T6W2;S4R359;S4R457	P61978-3;P61978;P61978-2;Q5T6W2	Heterogeneous nuclear ribonucleoprotein K	HNRNPK	sp|P61978-3|HNRPK_HUMAN Isoform 3 of Heterogeneous nuclear ribonucleoprotein K OS=Homo sapiens OX=9606 GN=HNRNPK;sp|P61978|HNRPK_HUMAN Heterogeneous nuclear ribonucleoprotein K OS=Homo sapiens OX=9606 GN=HNRNPK PE=1 SV=1;sp|P61978-2|HNRPK_HUMAN Isoform 2 o	9	9	9	26.6	26.6	26.6	48.562	0	176.66	3932600000	115	19.5	22.5	17.7	26.6	20.5	11.6	16.6	9.1	17.5	22	19.1	23.6	26.6	14.8	20	17.3	11.8	18.9	16.8	9.1	151860000	128250000	140900000	152630000	96083000	107450000	74986000	104630000	93620000	144000000	123400000	149890000	155620000	190290000
P14866;M0QXS5;A0A3B3ITJ4;P14866-2;M0R076;M0QYL7;M0R1W6;M0QYT0	P14866;M0QXS5;A0A3B3ITJ4;P14866-2	Heterogeneous nuclear ribonucleoprotein L	HNRNPL	sp|P14866|HNRPL_HUMAN Heterogeneous nuclear ribonucleoprotein L OS=Homo sapiens OX=9606 GN=HNRNPL PE=1 SV=2;tr|M0QXS5|M0QXS5_HUMAN Heterogeneous nuclear ribonucleoprotein L (Fragment) OS=Homo sapiens OX=9606 GN=HNRNPL PE=1 SV=1;tr|A0A3B3ITJ4|A0A3B3ITJ4_HUM	5	5	5	16.5	16.5	16.5	64.132	0	16.875	778060000	43	16.5	14.8	9.5	12.9	0	7.6	0	1.9	2.7	11.9	7.6	5.9	12.2	7.6	10.4	12.2	10.4	16.5	14.6	7.6	28655000	24229000	24467000	29798000	0	37659000	0	0	0	21535000	28155000	0	43315000	33009000
B7WPG3;C9IYN3;D6W592;Q8WVV9-3;Q8WVV9-2;Q8WVV9-5;Q8WVV9-4;Q8WVV9;C9JJZ7;H7BXH8	B7WPG3;C9IYN3;D6W592;Q8WVV9-3;Q8WVV9-2;Q8WVV9-5;Q8WVV9-4;Q8WVV9;C9JJZ7;H7BXH8	Heterogeneous nuclear ribonucleoprotein L-like	HNRNPLL;HNRPLL	tr|B7WPG3|B7WPG3_HUMAN Heterogeneous nuclear ribonucleoprotein L-like OS=Homo sapiens OX=9606 GN=HNRNPLL PE=1 SV=1;tr|C9IYN3|C9IYN3_HUMAN Heterogeneous nuclear ribonucleoprotein L-like OS=Homo sapiens OX=9606 GN=HNRNPLL PE=1 SV=2;tr|D6W592|D6W592_HUMAN Het	2	2	2	5.3	5.3	5.3	56.45	0	4.5637	29095000	13	0	3.3	3.3	2	0	0	0	0	0	0	2	0	5.3	2	0	2	2	0	2	0	0	0	2257400	0	0	0	0	0	0	0	0	0	0	0
A0A087X0X3;P52272-2;P52272;M0R019;M0R2T0;M0R2I7;M0QYQ7;M0R0N3;M0R0Y6;M0QY96;M0QYL3	A0A087X0X3;P52272-2;P52272	Heterogeneous nuclear ribonucleoprotein M	HNRNPM	tr|A0A087X0X3|A0A087X0X3_HUMAN Heterogeneous nuclear ribonucleoprotein M OS=Homo sapiens OX=9606 GN=HNRNPM PE=1 SV=1;sp|P52272-2|HNRPM_HUMAN Isoform 2 of Heterogeneous nuclear ribonucleoprotein M OS=Homo sapiens OX=9606 GN=HNRNPM;sp|P52272|HNRPM_HUMAN Hete	25	25	12	50.4	50.4	21.6	77.569	0	323.31	16628000000	242	22.7	38.9	45.3	45.5	26.8	23.8	17.9	21.5	27.8	37.1	46.6	38.9	39.2	26	31.2	45.2	27.1	37.4	43.3	15.8	308910000	682450000	566340000	1328800000	360380000	386720000	281600000	348610000	322030000	605720000	570790000	691030000	631370000	347950000
M0QZM1	M0QZM1		HNRNPM	tr|M0QZM1|M0QZM1_HUMAN Heterogeneous nuclear ribonucleoprotein M (Fragment) OS=Homo sapiens OX=9606 GN=HNRNPM PE=1 SV=1	14	1	1	58.5	3.7	3.7	39.933	0.0053512	1.9616	130290000	12	25.6	42.6	48.8	49.1	21.9	22.5	13.8	21.9	20.6	39.2	51.2	42.6	40.5	29.5	27.7	52	19.1	33.7	47.8	14.9	0	0	0	0	0	0	0	4735000	0	0	0	0	0	0
O43390;B4DT28;O43390-3	O43390;B4DT28;O43390-3	Heterogeneous nuclear ribonucleoprotein R	HNRNPR	sp|O43390|HNRPR_HUMAN Heterogeneous nuclear ribonucleoprotein R OS=Homo sapiens OX=9606 GN=HNRNPR PE=1 SV=1;tr|B4DT28|B4DT28_HUMAN Heterogeneous nuclear ribonucleoprotein R OS=Homo sapiens OX=9606 GN=HNRNPR PE=1 SV=1;sp|O43390-3|HNRPR_HUMAN Isoform 3 of He	4	1	1	7.6	2.7	2.7	70.942	0.00082372	3.3426	85831000	8	6.3	6.3	6.3	6.3	4.9	1.9	3.6	1.9	5.8	4.4	7.6	7.6	7.6	3.6	4.6	5.8	1.9	7.6	4.6	0	0	0	0	0	0	0	0	0	0	0	0	0	0	0
Q00839;A0A1X7SBS1;Q00839-2;A0A1W2PP35;A0A1W2PPL4;A0A1W2PPH7;Q5RI18;A0A1W2PPS1;A0A1W2PRZ7;A0A1W2PQ74;A0A1W2PQL0;A0A1W2PP34;A0A1W2PQD4;A0A087WVI9;A0A1W2PP22	Q00839;A0A1X7SBS1;Q00839-2;A0A1W2PP35;A0A1W2PPL4;A0A1W2PPH7;Q5RI18;A0A1W2PPS1;A0A1W2PRZ7;A0A1W2PQ74;A0A1W2PQL0;A0A1W2PP34	Heterogeneous nuclear ribonucleoprotein U	HNRNPU	sp|Q00839|HNRPU_HUMAN Heterogeneous nuclear ribonucleoprotein U OS=Homo sapiens OX=9606 GN=HNRNPU PE=1 SV=6;tr|A0A1X7SBS1|A0A1X7SBS1_HUMAN Heterogeneous nuclear ribonucleoprotein U OS=Homo sapiens OX=9606 GN=HNRNPU PE=1 SV=1;sp|Q00839-2|HNRPU_HUMAN Isoform	11	11	11	19.9	19.9	19.9	90.583	0	74.417	2954900000	160	11.9	15.8	17.6	14.8	14.5	17.1	9.3	11.8	15.8	14.4	14.4	12.1	18.1	9.1	14.4	13.3	14.8	14.8	13.2	6.9	81622000	66254000	83416000	83597000	81807000	109900000	123150000	120080000	67508000	73853000	97154000	61272000	105440000	97501000
M0R3F1;A0A0A0MRA5;B7Z4B8;Q9BUJ2-4;Q9BUJ2-2;Q9BUJ2;M0QYZ0;Q9BUJ2-3;M0QYM5;M0QYI8	M0R3F1;A0A0A0MRA5;B7Z4B8;Q9BUJ2-4;Q9BUJ2-2;Q9BUJ2;M0QYZ0;Q9BUJ2-3	Heterogeneous nuclear ribonucleoprotein U-like protein 1	HNRNPUL1	tr|M0R3F1|M0R3F1_HUMAN Heterogeneous nuclear ribonucleoprotein U-like protein 1 (Fragment) OS=Homo sapiens OX=9606 GN=HNRNPUL1 PE=1 SV=1;tr|A0A0A0MRA5|A0A0A0MRA5_HUMAN Heterogeneous nuclear ribonucleoprotein U-like protein 1 OS=Homo sapiens OX=9606 GN=HNRN	3	3	3	6.7	6.7	6.7	71.611	0	5.9078	56520000	3	2.3	6.7	0	2.3	0	0	0	0	0	4.7	0	2	2	0	0	0	2	2	0	0	0	15684000	0	0	0	0	0	0	0	0	0	0	0	0
A0A087WU08;A0A0C4DGL8;J3QR68;H0Y300;P00738-2;P00738;H3BS21;A0A0A0MRD9;J3QLC9;P00739;P00739-2	A0A087WU08;A0A0C4DGL8;J3QR68;H0Y300;P00738-2;P00738;H3BS21;A0A0A0MRD9;J3QLC9;P00739;P00739-2	Haptoglobin;Haptoglobin alpha chain;Haptoglobin beta chain;Haptoglobin-related protein	HP;HPR	tr|A0A087WU08|A0A087WU08_HUMAN Haptoglobin OS=Homo sapiens OX=9606 GN=HP PE=1 SV=1;tr|A0A0C4DGL8|A0A0C4DGL8_HUMAN Haptoglobin OS=Homo sapiens OX=9606 GN=HP PE=1 SV=1;tr|J3QR68|J3QR68_HUMAN Haptoglobin (Fragment) OS=Homo sapiens OX=9606 GN=HP PE=1 SV=1;tr|H	3	3	3	11	11	11	31.408	0	21.92	81431000	3	0	0	0	3.6	0	0	0	0	0	0	0	0	11	0	0	0	0	0	0	0	0	0	0	0	0	0	0	0	0	0	0	0	75995000	0
Q5SSJ5;B0QZK4;X6RGJ2;Q5SSJ5-3;Q5SSJ5-2;B0QZK9;B0QZK8;Q5SSJ5-5	Q5SSJ5;B0QZK4;X6RGJ2;Q5SSJ5-3;Q5SSJ5-2	Heterochromatin protein 1-binding protein 3	HP1BP3	sp|Q5SSJ5|HP1B3_HUMAN Heterochromatin protein 1-binding protein 3 OS=Homo sapiens OX=9606 GN=HP1BP3 PE=1 SV=1;tr|B0QZK4|B0QZK4_HUMAN Heterochromatin protein 1-binding protein 3 (Fragment) OS=Homo sapiens OX=9606 GN=HP1BP3 PE=1 SV=1;tr|X6RGJ2|X6RGJ2_HUMAN H	3	3	3	8.1	8.1	8.1	61.206	0.00083403	3.4122	135770000	2	4	8.1	4.2	4	1.6	1.6	0	0	0	1.6	1.6	4	1.6	0	1.6	4	0	8.1	4	0	0	0	0	0	0	0	0	0	0	0	0	0	0	0
CON__Q86YZ3;Q86YZ3	CON__Q86YZ3;Q86YZ3	Hornerin	HRNR	;sp|Q86YZ3|HORN_HUMAN Hornerin OS=Homo sapiens OX=9606 GN=HRNR PE=1 SV=2	29	29	29	29.9	29.9	29.9	282.39	0	323.31	14648000000	234	7	2.8	16.4	4	10.4	6.3	12	4.8	24.1	21.9	9.7	0	11.6	9.2	4	11.7	12.3	29.9	5.3	4	38910000	34021000	247420000	13898000	180670000	163200000	176130000	60466000	1756700000	453690000	43045000	0	173710000	373000000
Q99714-2;Q99714;Q5H928	Q99714-2;Q99714;Q5H928	3-hydroxyacyl-CoA dehydrogenase type-2	HSD17B10	sp|Q99714-2|HCD2_HUMAN Isoform 2 of 3-hydroxyacyl-CoA dehydrogenase type-2 OS=Homo sapiens OX=9606 GN=HSD17B10;sp|Q99714|HCD2_HUMAN 3-hydroxyacyl-CoA dehydrogenase type-2 OS=Homo sapiens OX=9606 GN=HSD17B10 PE=1 SV=3;tr|Q5H928|Q5H928_HUMAN 3-hydroxyacyl-Co	5	5	5	40.5	40.5	40.5	25.984	0	105.58	893880000	63	40.5	40.5	40.5	14.7	40.5	26.2	33.7	13.5	33.7	30.6	36.1	23.8	40.5	23.8	23.8	14.7	30.6	21.4	13.5	4.4	42460000	24690000	38297000	13439000	47756000	32720000	21225000	24032000	36205000	28528000	25953000	18122000	41887000	33249000
Q8NBQ5;D6RCD0	Q8NBQ5;D6RCD0	Estradiol 17-beta-dehydrogenase 11	HSD17B11	sp|Q8NBQ5|DHB11_HUMAN Estradiol 17-beta-dehydrogenase 11 OS=Homo sapiens OX=9606 GN=HSD17B11 PE=1 SV=3;tr|D6RCD0|D6RCD0_HUMAN Estradiol 17-beta-dehydrogenase 11 OS=Homo sapiens OX=9606 GN=HSD17B11 PE=1 SV=2	6	6	6	29.3	29.3	29.3	32.935	0	235.84	597640000	51	9.3	9.3	3.3	0	29.3	9.3	20.3	21.7	26.3	15.3	15.3	20	26.3	21.7	9.3	14	15.7	6	6	6	0	0	0	0	48348000	0	29982000	24411000	23956000	18695000	21111000	14490000	38646000	17672000
Q53GQ0;A0A1B0GVY6;A0A1B0GV93;E9PI21;Q53GQ0-2	Q53GQ0;A0A1B0GVY6;A0A1B0GV93	Very-long-chain 3-oxoacyl-CoA reductase	HSD17B12	sp|Q53GQ0|DHB12_HUMAN Very-long-chain 3-oxoacyl-CoA reductase OS=Homo sapiens OX=9606 GN=HSD17B12 PE=1 SV=2;tr|A0A1B0GVY6|A0A1B0GVY6_HUMAN Very-long-chain 3-oxoacyl-CoA reductase (Fragment) OS=Homo sapiens OX=9606 GN=HSD17B12 PE=1 SV=1;tr|A0A1B0GV93|A0A1B0	6	6	6	21.2	21.2	21.2	34.324	0	9.7377	630180000	13	2.6	18.6	5.4	10.3	5.4	5.4	5.4	2.6	5.4	10.3	5.4	14.7	12.5	2.6	5.4	14.7	9.3	5.4	14.7	0	0	27467000	0	29946000	0	0	0	0	0	37920000	0	26824000	0	0
P51659;A0A2R8YD50;E7EWE5;P51659-3;P51659-2;G5E9S2;E7ET17;E7ER27;A0A2R8Y7L2;E7EPL9;A0A2R8YDT8;A0A2R8YF45;A0A2R8Y7W2;A0A2R8YEG2	P51659;A0A2R8YD50;E7EWE5;P51659-3;P51659-2;G5E9S2;E7ET17;E7ER27;A0A2R8Y7L2;E7EPL9	Peroxisomal multifunctional enzyme type 2;(3R)-hydroxyacyl-CoA dehydrogenase;Enoyl-CoA hydratase 2	HSD17B4	sp|P51659|DHB4_HUMAN Peroxisomal multifunctional enzyme type 2 OS=Homo sapiens OX=9606 GN=HSD17B4 PE=1 SV=3;tr|A0A2R8YD50|A0A2R8YD50_HUMAN Peroxisomal multifunctional enzyme type 2 OS=Homo sapiens OX=9606 GN=HSD17B4 PE=1 SV=1;tr|E7EWE5|E7EWE5_HUMAN Peroxis	20	20	20	37.5	37.5	37.5	79.685	0	276.58	5270700000	346	28	28	26.9	25.4	29.3	21.1	23	20.9	30.7	29.5	32.5	25.5	36.4	26.5	26.4	27.3	28.8	23.6	35.6	7.3	140300000	144360000	140010000	103850000	159850000	140460000	134770000	130280000	182430000	102810000	128850000	95368000	321100000	160340000
Q6YN16-2;Q6YN16	Q6YN16-2;Q6YN16	Hydroxysteroid dehydrogenase-like protein 2	HSDL2	sp|Q6YN16-2|HSDL2_HUMAN Isoform 2 of Hydroxysteroid dehydrogenase-like protein 2 OS=Homo sapiens OX=9606 GN=HSDL2;sp|Q6YN16|HSDL2_HUMAN Hydroxysteroid dehydrogenase-like protein 2 OS=Homo sapiens OX=9606 GN=HSDL2 PE=1 SV=1	6	6	6	24.6	24.6	24.6	37.32	0	14.292	733890000	41	8.4	14.2	18.6	5.8	14.2	2.6	8.4	5.8	22	11.6	11.6	8.4	14.2	15.9	5.8	5.8	14.2	0	0	0	32771000	22169000	29757000	0	37161000	0	30455000	0	28129000	25571000	39109000	28652000	41090000	31634000
P07900;P07900-2;Q14568;G3V2J8;Q58FG0	P07900;P07900-2	Heat shock protein HSP 90-alpha	HSP90AA1	sp|P07900|HS90A_HUMAN Heat shock protein HSP 90-alpha OS=Homo sapiens OX=9606 GN=HSP90AA1 PE=1 SV=5;sp|P07900-2|HS90A_HUMAN Isoform 2 of Heat shock protein HSP 90-alpha OS=Homo sapiens OX=9606 GN=HSP90AA1	13	5	5	27.6	10.8	10.8	84.659	0	323.31	841480000	74	21	19.7	21.6	11.9	19.4	16.9	16.8	12.2	16.9	16.9	12.2	15.2	18.3	18.3	8.5	11.9	15	15.6	13	7.1	28291000	28527000	17132000	0	34254000	42246000	32027000	0	35657000	31215000	43922000	33906000	13332000	0
P08238;Q58FF7;Q58FF6;F8W026;Q58FG1	P08238	Heat shock protein HSP 90-beta	HSP90AB1	sp|P08238|HS90B_HUMAN Heat shock protein HSP 90-beta OS=Homo sapiens OX=9606 GN=HSP90AB1 PE=1 SV=4	20	20	10	43.2	43.2	22.7	83.263	0	323.31	11221000000	394	36	29.3	29.1	26.5	30.1	24.7	20.2	20	26.8	33.6	21.3	24.9	34.4	28.6	18.8	24	27.2	30.8	30.4	18.1	346930000	315410000	269570000	239440000	325590000	492630000	406420000	445500000	319510000	387580000	371430000	359240000	347720000	385570000
Q58FF8	Q58FF8	Putative heat shock protein HSP 90-beta 2	HSP90AB2P	sp|Q58FF8|H90B2_HUMAN Putative heat shock protein HSP 90-beta 2 OS=Homo sapiens OX=9606 GN=HSP90AB2P PE=1 SV=2	3	1	1	10.8	3.9	3.9	44.348	0.0028389	2.311	86594000	13	6.8	3.1	3.1	3.1	10.8	10.8	7.1	3.1	7.1	10.8	7.1	3.1	3.1	3.1	0	3.1	0	7.1	7.1	0	0	0	0	0	0	0	4642200	0	0	0	0	0	0	0
P14625;Q96GW1;A0A1W2PRR1;H0YIV0;Q58FF3	P14625	Endoplasmin	HSP90B1	sp|P14625|ENPL_HUMAN Endoplasmin OS=Homo sapiens OX=9606 GN=HSP90B1 PE=1 SV=1	13	12	12	22	20.5	20.5	92.468	0	71.28	1697500000	68	13.2	9.7	9.7	8.6	8.8	11.2	6.6	6.7	13.9	11.2	8.6	11.6	16.6	10.8	17.4	6.1	5.2	7.5	2.6	2.6	53368000	28390000	36293000	22988000	65736000	53546000	35818000	53296000	59323000	48059000	52817000	47486000	88463000	74995000
A0A0G2JIW1;P0DMV9;P0DMV8;P0DMV8-2;V9GZ37	A0A0G2JIW1;P0DMV9;P0DMV8;P0DMV8-2;V9GZ37	Heat shock 70 kDa protein 1B;Heat shock 70 kDa protein 1A	HSPA1B;HSPA1A	tr|A0A0G2JIW1|A0A0G2JIW1_HUMAN Heat shock 70 kDa protein 1B OS=Homo sapiens OX=9606 GN=HSPA1B PE=1 SV=1;sp|P0DMV9|HS71B_HUMAN Heat shock 70 kDa protein 1B OS=Homo sapiens OX=9606 GN=HSPA1B PE=1 SV=1;sp|P0DMV8|HS71A_HUMAN Heat shock 70 kDa protein 1A OS=Hom	10	9	6	21.5	20.4	14.2	70.108	0	323.31	1341100000	57	13.4	15.1	15.1	15.1	11.5	12.1	13.7	8.7	11.5	17.3	13.4	15.1	11.8	7.3	9.3	9.5	7.3	11.8	7.3	1.1	36178000	38965000	55060000	52580000	35024000	35876000	50696000	21583000	33531000	44757000	36033000	33940000	58300000	63865000
P11021	P11021	78 kDa glucose-regulated protein	HSPA5	sp|P11021|BIP_HUMAN Endoplasmic reticulum chaperone BiP OS=Homo sapiens OX=9606 GN=HSPA5 PE=1 SV=2	25	25	24	53.7	53.7	51.2	72.332	0	323.31	46167000000	841	50.2	47.1	47.1	47.1	43.6	43.3	41.4	37.9	53.7	53.5	53.7	47.1	47.1	53.7	47.1	43.6	53.5	45.1	45.4	25.2	1599600000	1265600000	1206200000	863050000	1569000000	1276500000	1323300000	1381800000	1694500000	1430300000	1356700000	1405000000	2111200000	2034800000
P17066;P48741	P17066;P48741	Heat shock 70 kDa protein 6;Putative heat shock 70 kDa protein 7	HSPA6;HSPA7	sp|P17066|HSP76_HUMAN Heat shock 70 kDa protein 6 OS=Homo sapiens OX=9606 GN=HSPA6 PE=1 SV=2;sp|P48741|HSP77_HUMAN Putative heat shock 70 kDa protein 7 OS=Homo sapiens OX=9606 GN=HSPA7 PE=5 SV=2	5	1	1	8.6	1.7	1.7	71.027	0	109.49	6964200000	58	8.6	8.6	8.6	8.6	8.6	6.8	6.8	7.5	8.6	8.6	8.6	8.6	6.7	6.7	8.6	6.7	6.7	6.7	6.7	2.8	0	0	0	0	0	0	0	155240000	0	0	0	0	0	0
P11142;E9PKE3;P11142-2;E9PNE6;E9PN89;A8K7Q2;E9PLF4;E9PQQ4;E9PQK7;E9PK54;P54652;E9PN25;E9PPY6;E9PI65;E9PS65;E9PM13	P11142;E9PKE3;P11142-2;E9PNE6;E9PN89;A8K7Q2	Heat shock cognate 71 kDa protein	HSPA8	sp|P11142|HSP7C_HUMAN Heat shock cognate 71 kDa protein OS=Homo sapiens OX=9606 GN=HSPA8 PE=1 SV=1;tr|E9PKE3|E9PKE3_HUMAN Heat shock cognate 71 kDa protein OS=Homo sapiens OX=9606 GN=HSPA8 PE=1 SV=1;sp|P11142-2|HSP7C_HUMAN Isoform 2 of Heat shock cognate 7	24	23	21	51.2	48.8	46.3	70.897	0	323.31	32135000000	655	46.4	40.1	40.7	38.9	40.7	40.7	36.2	31.4	39.5	39.5	37.3	44.3	40.1	44.3	36.4	40.1	40.1	40.1	40.1	21.4	797040000	1183700000	1139700000	1348000000	759300000	911660000	863550000	832490000	744190000	1228200000	995490000	1380700000	935440000	1191800000
P38646;A0A3B3ITI4;D6RJI2;H0Y8S0;D6RA73;H0YBG6;A0A3B3ITN1	P38646	Stress-70 protein, mitochondrial	HSPA9	sp|P38646|GRP75_HUMAN Stress-70 protein, mitochondrial OS=Homo sapiens OX=9606 GN=HSPA9 PE=1 SV=2	27	27	27	50.1	50.1	50.1	73.68	0	323.31	45015000000	832	45.2	47.6	45.7	29.5	44.5	38.3	37.8	38.9	50.1	40.8	42.6	42.7	48.3	42.1	48.7	47.1	44.9	42.4	41.8	22.1	1483800000	920790000	1120200000	591700000	1664000000	1270700000	1251800000	1263900000	1883100000	1231400000	1405500000	1170800000	2354500000	2075100000
P04792;F8WE04;C9J3N8	P04792;F8WE04	Heat shock protein beta-1	HSPB1	sp|P04792|HSPB1_HUMAN Heat shock protein beta-1 OS=Homo sapiens OX=9606 GN=HSPB1 PE=1 SV=2;tr|F8WE04|F8WE04_HUMAN Heat shock protein beta-1 OS=Homo sapiens OX=9606 GN=HSPB1 PE=1 SV=1	3	3	3	23.4	23.4	23.4	22.782	0	30.621	783890000	41	23.4	16.1	23.4	7.8	15.1	7.8	7.8	0	16.1	7.8	7.8	15.1	15.1	15.1	0	0	7.8	16.1	7.8	0	25708000	34794000	25688000	0	0	0	0	0	27334000	0	0	0	0	0
P10809;E7ESH4;E7EXB4;C9JL25;P10809-2;C9JL19;C9JCQ4;C9J0S9	P10809	60 kDa heat shock protein, mitochondrial	HSPD1	sp|P10809|CH60_HUMAN 60 kDa heat shock protein, mitochondrial OS=Homo sapiens OX=9606 GN=HSPD1 PE=1 SV=2	19	19	19	47.1	47.1	47.1	61.054	0	323.31	6378800000	320	36	40.3	44.2	40.3	39.3	18	15.7	18.8	32.3	44.2	36.8	40.3	40.3	32.3	37.9	37.9	29.1	33.5	36.6	5.9	182790000	322980000	252690000	238850000	210150000	178090000	155860000	138870000	198400000	228910000	189320000	218190000	338780000	231180000
B8ZZL8;P61604;B8ZZ54;S4R3N1	B8ZZL8;P61604;B8ZZ54;S4R3N1	10 kDa heat shock protein, mitochondrial	HSPE1;HSPE1-MOB4	tr|B8ZZL8|B8ZZL8_HUMAN 10 kDa heat shock protein, mitochondrial OS=Homo sapiens OX=9606 GN=HSPE1 PE=1 SV=1;sp|P61604|CH10_HUMAN 10 kDa heat shock protein, mitochondrial OS=Homo sapiens OX=9606 GN=HSPE1 PE=1 SV=2;tr|B8ZZ54|B8ZZ54_HUMAN 10 kDa heat shock pro	2	2	2	23.8	23.8	23.8	10.689	0.00087336	3.9526	784040000	31	23.8	13.9	23.8	23.8	23.8	13.9	23.8	23.8	23.8	23.8	23.8	13.9	23.8	23.8	23.8	23.8	23.8	0	23.8	13.9	37896000	0	24939000	17204000	33751000	0	28594000	26104000	26803000	24492000	24483000	0	37141000	31442000
Q9BUP3;Q9BUP3-3;E9PI87;Q9BUP3-2	Q9BUP3;Q9BUP3-3;E9PI87;Q9BUP3-2	Oxidoreductase HTATIP2	HTATIP2	sp|Q9BUP3|HTAI2_HUMAN Oxidoreductase HTATIP2 OS=Homo sapiens OX=9606 GN=HTATIP2 PE=1 SV=2;sp|Q9BUP3-3|HTAI2_HUMAN Isoform 3 of Oxidoreductase HTATIP2 OS=Homo sapiens OX=9606 GN=HTATIP2;tr|E9PI87|E9PI87_HUMAN Oxidoreductase HTATIP2 OS=Homo sapiens OX=9606 G	7	7	7	33.9	33.9	33.9	27.049	0	46.693	2482600000	90	21.5	17.4	21.5	23.1	13.2	17.4	17.4	13.2	21.1	21.5	12	22.3	17.4	17.8	26.4	23.1	17.4	12.8	22.3	9.9	106240000	79639000	69629000	51914000	106810000	99884000	86707000	0	83813000	88992000	62283000	72783000	121650000	80670000
P42858	P42858	Huntingtin	HTT	sp|P42858|HD_HUMAN Huntingtin OS=Homo sapiens OX=9606 GN=HTT PE=1 SV=2	1	1	1	0.5	0.5	0.5	347.6	0.0014327	2.3925	3779200	1	0	0	0	0.5	0	0	0	0	0	0	0	0	0	0	0	0	0	0	0	0	0	0	0	3174300	0	0	0	0	0	0	0	0	0	0
A0A0A0MSX9;P41252;J3KR24;Q5TCD1	A0A0A0MSX9;P41252;J3KR24	Isoleucine--tRNA ligase, cytoplasmic	IARS	tr|A0A0A0MSX9|A0A0A0MSX9_HUMAN Isoleucine--tRNA ligase, cytoplasmic OS=Homo sapiens OX=9606 GN=IARS PE=1 SV=1;sp|P41252|SYIC_HUMAN Isoleucine--tRNA ligase, cytoplasmic OS=Homo sapiens OX=9606 GN=IARS PE=1 SV=2;tr|J3KR24|J3KR24_HUMAN Isoleucine--tRNA ligase	5	5	5	4.9	4.9	4.9	142.29	0	5.5041	217590000	19	2.3	3	3.3	2.4	1.4	1.4	1.4	2.3	3.3	2.3	3.9	2.4	4.3	0.9	3.3	2.3	2.3	1.9	3.3	0.9	7859800	6776300	10673000	11526000	0	0	0	8135600	8257600	8107400	7635300	9264900	15846000	0
Q9NSE4	Q9NSE4	Isoleucine--tRNA ligase, mitochondrial	IARS2	sp|Q9NSE4|SYIM_HUMAN Isoleucine--tRNA ligase, mitochondrial OS=Homo sapiens OX=9606 GN=IARS2 PE=1 SV=2	1	1	1	1.7	1.7	1.7	113.79	0.0085414	1.8584	31064000	3	1.7	0	1.7	1.7	0	0	1.7	0	0	1.7	1.7	0	1.7	0	1.7	0	0	0	0	0	0	0	0	0	0	0	3670600	0	0	0	0	0	0	0
Q5T440	Q5T440	Putative transferase CAF17, mitochondrial	IBA57	sp|Q5T440|CAF17_HUMAN Putative transferase CAF17, mitochondrial OS=Homo sapiens OX=9606 GN=IBA57 PE=1 SV=1	9	9	9	36.5	36.5	36.5	38.155	0	117.29	1860500000	125	21.3	30.9	29.2	12.6	28.7	14.3	21.3	19.1	18.8	24.4	23.6	18.8	27	29.2	10.1	18.3	29.2	28.7	23	5.6	85473000	64485000	73034000	29965000	72675000	65934000	68416000	74955000	78305000	49977000	52544000	38764000	104640000	86219000
K7EKL8;P05362	K7EKL8;P05362	Intercellular adhesion molecule 1	ICAM1	tr|K7EKL8|K7EKL8_HUMAN Intercellular adhesion molecule 1 (Fragment) OS=Homo sapiens OX=9606 GN=ICAM1 PE=1 SV=1;sp|P05362|ICAM1_HUMAN Intercellular adhesion molecule 1 OS=Homo sapiens OX=9606 GN=ICAM1 PE=1 SV=2	2	2	2	16.1	16.1	16.1	19.443	0	9.0353	154350000	26	10	0	10	10	16.1	10	10	0	10	10	10	10	10	10	10	10	10	0	10	0	0	0	0	0	12194000	0	0	0	0	0	0	0	0	0
J3KS15;Q14197	J3KS15;Q14197	Peptidyl-tRNA hydrolase ICT1, mitochondrial	ICT1	tr|J3KS15|J3KS15_HUMAN Peptidyl-tRNA hydrolase ICT1, mitochondrial (Fragment) OS=Homo sapiens OX=9606 GN=MRPL58 PE=1 SV=1;sp|Q14197|ICT1_HUMAN Peptidyl-tRNA hydrolase ICT1, mitochondrial OS=Homo sapiens OX=9606 GN=MRPL58 PE=1 SV=1	2	2	2	13.5	13.5	13.5	21.905	0.00087566	4.008	97712000	14	13.5	0	6.2	6.2	13.5	6.2	6.2	0	13.5	6.2	6.2	6.2	7.3	6.2	0	0	6.2	0	0	0	0	0	0	0	0	0	0	0	9095100	0	0	0	0	0
O75874	O75874	Isocitrate dehydrogenase [NADP] cytoplasmic	IDH1	sp|O75874|IDHC_HUMAN Isocitrate dehydrogenase [NADP] cytoplasmic OS=Homo sapiens OX=9606 GN=IDH1 PE=1 SV=2	2	2	2	8.9	8.9	8.9	46.659	0	214.33	176070000	27	3.1	3.1	3.1	3.1	3.1	3.1	0	3.1	3.1	3.1	3.1	3.1	3.1	3.1	3.1	3.1	3.1	3.1	3.1	0	0	0	0	0	0	0	0	0	0	0	0	0	0	0
P48735-2;P48735;H0YL11	P48735-2;P48735;H0YL11	Isocitrate dehydrogenase [NADP], mitochondrial	IDH2	sp|P48735-2|IDHP_HUMAN Isoform 2 of Isocitrate dehydrogenase [NADP], mitochondrial OS=Homo sapiens OX=9606 GN=IDH2;sp|P48735|IDHP_HUMAN Isocitrate dehydrogenase [NADP], mitochondrial OS=Homo sapiens OX=9606 GN=IDH2 PE=1 SV=2;tr|H0YL11|H0YL11_HUMAN Isocitra	2	2	2	6.8	6.8	6.8	45.179	0.00075988	2.7906	118140000	7	6.8	6.8	6.8	0	4	0	0	4	4	6.8	6.8	4	4	0	4	4	4	4	0	4	7934300	6001500	6592100	0	0	0	0	0	0	6112400	7135900	0	0	0
H0YKD0;H0YLI6;H0YMU3;P50213-2;P50213;H0YL72	H0YKD0;H0YLI6;H0YMU3;P50213-2;P50213;H0YL72	Isocitrate dehydrogenase [NAD] subunit alpha, mitochondrial	IDH3A	tr|H0YKD0|H0YKD0_HUMAN Isocitrate dehydrogenase [NAD] subunit alpha, mitochondrial (Fragment) OS=Homo sapiens OX=9606 GN=IDH3A PE=1 SV=1;tr|H0YLI6|H0YLI6_HUMAN Isocitrate dehydrogenase [NAD] subunit alpha, mitochondrial (Fragment) OS=Homo sapiens OX=9606 G	2	2	2	24.8	24.8	24.8	12.135	0.00074738	2.6717	26863000	5	0	11	24.8	24.8	0	0	0	0	0	13.8	0	24.8	11	0	0	11	0	0	0	0	0	0	5227300	4724000	0	0	0	0	0	0	0	2987100	0	0
A0A087WZN1;O43837;A0A087X2E5;O43837-2;A0A0D9SG66;O43837-3	A0A087WZN1;O43837;A0A087X2E5;O43837-2	Isocitrate dehydrogenase [NAD] subunit, mitochondrial;Isocitrate dehydrogenase [NAD] subunit beta, mitochondrial	IDH3B	tr|A0A087WZN1|A0A087WZN1_HUMAN Isocitrate dehydrogenase [NAD] subunit, mitochondrial OS=Homo sapiens OX=9606 GN=IDH3B PE=1 SV=1;sp|O43837|IDH3B_HUMAN Isocitrate dehydrogenase [NAD] subunit beta, mitochondrial OS=Homo sapiens OX=9606 GN=IDH3B PE=1 SV=2;tr|A	8	8	8	24.8	24.8	24.8	42.41	0	22.494	1651300000	108	24.8	19.9	22.5	19.4	22.5	16.8	22.5	17.1	22.5	22.5	22.5	19.9	24.8	20.2	18.6	16.3	14	10.9	16	4.1	75197000	43898000	76693000	25166000	66402000	50577000	56894000	59374000	58282000	52567000	55456000	33466000	107790000	76436000
Q9NZI8-2;Q9NZI8;O00425	Q9NZI8-2;Q9NZI8	Insulin-like growth factor 2 mRNA-binding protein 1	IGF2BP1	sp|Q9NZI8-2|IF2B1_HUMAN Isoform 2 of Insulin-like growth factor 2 mRNA-binding protein 1 OS=Homo sapiens OX=9606 GN=IGF2BP1;sp|Q9NZI8|IF2B1_HUMAN Insulin-like growth factor 2 mRNA-binding protein 1 OS=Homo sapiens OX=9606 GN=IGF2BP1 PE=1 SV=2	4	4	4	11.4	11.4	11.4	48.597	0	4.62	354710000	28	8.4	11.4	4.6	8.4	2.3	4.6	4.6	2.3	4.6	8.4	4.6	4.6	4.6	2.3	2.3	4.6	0	7.5	11.4	0	14750000	12799000	14882000	21523000	0	11323000	10933000	0	10364000	11758000	12906000	13440000	15533000	0
P11717	P11717	Cation-independent mannose-6-phosphate receptor	IGF2R	sp|P11717|MPRI_HUMAN Cation-independent mannose-6-phosphate receptor OS=Homo sapiens OX=9606 GN=IGF2R PE=1 SV=3	3	3	3	1.4	1.4	1.4	274.37	0.00074294	2.623	89065000	7	0.4	0	0	0	0.9	0.4	0.5	0	0.9	0.5	0.9	0	0.4	0.4	0	0	0	0	0.5	0.4	0	0	0	0	0	0	0	0	0	0	0	0	0	0
A0A286YEY1;P01876	A0A286YEY1;P01876	Ig alpha-1 chain C region	IGHA1	tr|A0A286YEY1|A0A286YEY1_HUMAN Immunoglobulin heavy constant alpha 1 (Fragment) OS=Homo sapiens OX=9606 GN=IGHA1 PE=1 SV=1;sp|P01876|IGHA1_HUMAN Immunoglobulin heavy constant alpha 1 OS=Homo sapiens OX=9606 GN=IGHA1 PE=1 SV=2	3	3	3	9	9	9	42.848	0	4.4877	76556000	3	0	0	0	6	0	0	0	0	0	0	0	0	9	0	0	0	2.3	2.3	0	0	0	0	0	0	0	0	0	0	0	0	0	0	45208000	0
A0A0A0MS08;P01857;A0A0A0MS07	A0A0A0MS08;P01857;A0A0A0MS07	Ig gamma-1 chain C region	IGHG1	tr|A0A0A0MS08|A0A0A0MS08_HUMAN Immunoglobulin heavy constant gamma 1 (Fragment) OS=Homo sapiens OX=9606 GN=IGHG1 PE=1 SV=1;sp|P01857|IGHG1_HUMAN Immunoglobulin heavy constant gamma 1 OS=Homo sapiens OX=9606 GN=IGHG1 PE=1 SV=1;tr|A0A0A0MS07|A0A0A0MS07_HUMAN	10	10	5	40.6	40.6	19.5	43.911	0	223.16	722840000	21	0	6.3	6.3	13.3	0	0	6.3	0	3	3.5	0	0	34.3	0	0	4.8	6.3	0	0	0	0	0	0	9263100	0	0	0	0	0	0	0	0	598940000	0
A0A286YEY4;P01859	A0A286YEY4;P01859	Ig gamma-2 chain C region	IGHG2	tr|A0A286YEY4|A0A286YEY4_HUMAN Immunoglobulin heavy constant gamma 2 (Fragment) OS=Homo sapiens OX=9606 GN=IGHG2 PE=1 SV=1;sp|P01859|IGHG2_HUMAN Immunoglobulin heavy constant gamma 2 OS=Homo sapiens OX=9606 GN=IGHG2 PE=1 SV=2	4	2	2	14.4	6.3	6.3	43.805	0	146.36	4425000000	23	2.3	8.6	8.6	8.6	2.3	2.3	8.6	2.3	2.3	2.3	2.3	2.3	8.1	2.3	2.3	2.3	8.6	2.3	2.3	0	0	0	0	0	0	0	0	0	0	0	0	0	170910000	0
A0A286YES1;P01860	A0A286YES1;P01860	Ig gamma-3 chain C region	IGHG3	tr|A0A286YES1|A0A286YES1_HUMAN Immunoglobulin heavy constant gamma 3 (Fragment) OS=Homo sapiens OX=9606 GN=IGHG3 PE=1 SV=1;sp|P01860|IGHG3_HUMAN Immunoglobulin heavy constant gamma 3 OS=Homo sapiens OX=9606 GN=IGHG3 PE=1 SV=2	4	1	1	11	2.7	2.7	49.021	1	-2	17351000	1	0	0	0	3.6	0	0	0	0	0	0	0	0	11	0	0	0	0	0	0	0	0	0	0	0	0	0	0	0	0	0	0	0	16805000	0
A0A1B0GUU9;P01871;P01871-2	A0A1B0GUU9;P01871;P01871-2	Ig mu chain C region	IGHM	tr|A0A1B0GUU9|A0A1B0GUU9_HUMAN Immunoglobulin heavy constant mu (Fragment) OS=Homo sapiens OX=9606 GN=IGHM PE=1 SV=1;sp|P01871|IGHM_HUMAN Immunoglobulin heavy constant mu OS=Homo sapiens OX=9606 GN=IGHM PE=1 SV=4;sp|P01871-2|IGHM_HUMAN Isoform 2 of Immunog	2	2	2	6.5	6.5	6.5	51.923	0	103.77	19259000	2	0	0	0	0	0	0	0	0	3.2	0	0	0	6.5	0	0	0	3.2	0	0	0	0	0	0	0	0	0	0	0	0	0	0	0	17205000	0
F5H5K3;H3BRR1;F5GX64;P38935	F5H5K3;H3BRR1;F5GX64;P38935	DNA-binding protein SMUBP-2	IGHMBP2	tr|F5H5K3|F5H5K3_HUMAN DNA-binding protein SMUBP-2 OS=Homo sapiens OX=9606 GN=IGHMBP2 PE=1 SV=1;tr|H3BRR1|H3BRR1_HUMAN DNA-binding protein SMUBP-2 OS=Homo sapiens OX=9606 GN=IGHMBP2 PE=1 SV=1;tr|F5GX64|F5GX64_HUMAN DNA-binding protein SMUBP-2 OS=Homo sapie	1	1	1	41.4	41.4	41.4	3.3357	1	-2	0	5	0	0	0	0	0	41.4	0	0	0	0	0	41.4	0	0	0	0	0	0	0	0	0	0	0	0	0	0	0	0	0	0	0	0	0	0
S4R460;A0A0B4J2B5;A0A075B7F0;A0A0C4DH32;A0A0B4J1X5;A0A0B4J1V1;P01780;P01763;P01762;P01782	S4R460;A0A0B4J2B5;A0A075B7F0;A0A0C4DH32;A0A0B4J1X5;A0A0B4J1V1;P01780;P01763;P01762;P01782	Ig heavy chain V-III region JON;Ig heavy chain V-III region WEA;Ig heavy chain V-III region TRO;Ig heavy chain V-III region DOB	IGHV3OR16-9;IGHV3OR16-10;IGHV3-20;IGHV3-74;IGHV3-21	tr|S4R460|S4R460_HUMAN Immunoglobulin heavy variable 3/OR16-9 (non-functional) OS=Homo sapiens OX=9606 GN=IGHV3OR16-9 PE=1 SV=2;tr|A0A0B4J2B5|A0A0B4J2B5_HUMAN Immunoglobulin heavy variable 3/OR16-9 (non-functional) (Fragment) OS=Homo sapiens OX=9606 GN=IGH	1	1	1	9.4	9.4	9.4	10.429	0	30.768	0	2	0	0	0	0	0	0	0	0	0	0	0	0	9.4	0	0	9.4	0	0	0	0	0	0	0	0	0	0	0	0	0	0	0	0	0	0
P01834	P01834	Ig kappa chain C region	IGKC	sp|P01834|IGKC_HUMAN Immunoglobulin kappa constant OS=Homo sapiens OX=9606 GN=IGKC PE=1 SV=2	4	4	4	64.5	64.5	64.5	11.765	0	33.203	597430000	18	0	0	0	31.8	0	0	0	0	18.7	18.7	0	0	64.5	18.7	0	0	18.7	18.7	0	0	0	0	0	38708000	0	0	0	0	0	0	0	0	441350000	0
A2NJV5;A0A0A0MRZ7;A0A075B6S6;A0A075B6S2;P06310	A2NJV5;A0A0A0MRZ7;A0A075B6S6;A0A075B6S2;P06310	Ig kappa chain V-II region RPMI 6410	IGKV A18;IGKV2D-26;IGKV2D-30;IGKV2D-29	sp|A2NJV5|KV229_HUMAN Immunoglobulin kappa variable 2-29 OS=Homo sapiens OX=9606 GN=IGKV2-29 PE=3 SV=2;sp|A0A0A0MRZ7|KVD26_HUMAN Immunoglobulin kappa variable 2D-26 OS=Homo sapiens OX=9606 GN=IGKV2D-26 PE=3 SV=1;sp|A0A075B6S6|KVD30_HUMAN Immunoglobulin kap	2	1	1	23.3	12.5	12.5	13.085	0	4.4011	28174000	8	10.8	10.8	12.5	10.8	10.8	10.8	10.8	10.8	10.8	10.8	23.3	12.5	23.3	10.8	23.3	23.3	23.3	23.3	0	10.8	0	0	0	0	0	0	0	0	0	0	0	0	0	0
A0A087X0Q4;A0A075B6P5;A0A087WW87;P01615;P01614	A0A087X0Q4;A0A075B6P5;A0A087WW87;P01615;P01614	Ig kappa chain V-II region FR;Ig kappa chain V-II region Cum	IGKV2-40;IGKV2D-28	tr|A0A087X0Q4|A0A087X0Q4_HUMAN Immunoglobulin kappa variable 2-40 OS=Homo sapiens OX=9606 GN=IGKV2-40 PE=1 SV=1;sp|A0A075B6P5|KV228_HUMAN Immunoglobulin kappa variable 2-28 OS=Homo sapiens OX=9606 GN=IGKV2-28 PE=3 SV=1;sp|A0A087WW87|KV240_HUMAN Immunoglobu	2	2	1	19.2	19.2	6.7	11.434	0	9.9934	84098000000	7	19.2	12.5	0	19.2	19.2	19.2	19.2	19.2	19.2	12.5	19.2	0	12.5	19.2	19.2	12.5	19.2	12.5	6.7	12.5	0	0	0	0	0	0	0	12414000000	0	0	0	0	0	0
A0A0C4DH25;P01619	A0A0C4DH25;P01619	Ig kappa chain V-III region B6	IGKV3D-20	sp|A0A0C4DH25|KVD20_HUMAN Immunoglobulin kappa variable 3D-20 OS=Homo sapiens OX=9606 GN=IGKV3D-20 PE=3 SV=1;sp|P01619|KV320_HUMAN Immunoglobulin kappa variable 3-20 OS=Homo sapiens OX=9606 GN=IGKV3-20 PE=1 SV=2	2	2	2	21.6	21.6	21.6	12.515	0.0014378	2.4041	1237400000	2	7.8	7.8	7.8	7.8	7.8	7.8	7.8	7.8	7.8	7.8	7.8	7.8	21.6	7.8	7.8	7.8	7.8	7.8	7.8	0	0	0	0	0	0	0	0	66251000	0	0	0	0	0	0
A0A0C4DH90;A0A075B6H7;A0A0C4DH55;P01624	A0A0C4DH90;A0A075B6H7;A0A0C4DH55;P01624	Ig kappa chain V-III region POM	IGKV3OR2-268;IGKV3-7;IGKV3D-7	tr|A0A0C4DH90|A0A0C4DH90_HUMAN Immunoglobulin kappa variable 3/OR2-268 (non-functional) (Fragment) OS=Homo sapiens OX=9606 GN=IGKV3OR2-268 PE=4 SV=5;tr|A0A075B6H7|A0A075B6H7_HUMAN Immunoglobulin kappa variable 3-7 (non-functional) (Fragment) OS=Homo sapien	1	1	1	7.8	7.8	7.8	12.586	0	5.8428	1867400000	13	7.8	7.8	7.8	7.8	7.8	7.8	0	7.8	7.8	7.8	0	7.8	7.8	7.8	7.8	7.8	7.8	7.8	7.8	7.8	0	0	0	0	0	0	0	110050000	0	0	0	0	0	0
A0A0B4J231;B9A064;P0CG04;P0CF74;A0M8Q6	A0A0B4J231;B9A064;P0CG04;P0CF74;A0M8Q6	Immunoglobulin lambda-like polypeptide 5;Ig lambda-1 chain C regions;Ig lambda-6 chain C region;Ig lambda-7 chain C region	IGLL5;IGLC1;IGLC6;IGLC7	tr|A0A0B4J231|A0A0B4J231_HUMAN Immunoglobulin lambda-like polypeptide 5 OS=Homo sapiens OX=9606 GN=IGLL5 PE=1 SV=1;sp|B9A064|IGLL5_HUMAN Immunoglobulin lambda-like polypeptide 5 OS=Homo sapiens OX=9606 GN=IGLL5 PE=2 SV=2;sp|P0CG04|IGLC1_HUMAN Immunoglobuli	4	4	1	19.1	19.1	3.7	23.15	0	141.4	157610000000	118	3.7	3.7	12.1	3.7	3.7	3.7	3.7	3.7	12.1	3.7	3.7	3.7	17.7	3.7	3.7	3.7	3.7	12.1	3.7	3.7	0	0	2900700000	0	0	0	0	0	4102600000	0	0	0	0	0
A0A075B6I6	A0A075B6I6		IGLV1-50	tr|A0A075B6I6|A0A075B6I6_HUMAN Immunoglobulin lambda variable 1-50 (non-functional) (Fragment) OS=Homo sapiens OX=9606 GN=IGLV1-50 PE=1 SV=1	1	1	1	10.2	10.2	10.2	12.339	0.0041237	2.1248	222890000	22	10.2	10.2	10.2	10.2	10.2	10.2	10.2	10.2	10.2	10.2	10.2	10.2	0	10.2	0	10.2	0	10.2	10.2	10.2	0	0	0	0	0	0	0	12506000	0	0	0	0	0	0
A0A075B6I0	A0A075B6I0		IGLV8-61	sp|A0A075B6I0|LV861_HUMAN Immunoglobulin lambda variable 8-61 OS=Homo sapiens OX=9606 GN=IGLV8-61 PE=3 SV=7	1	1	1	5.7	5.7	5.7	12.814	0	14.987	6978900000	2	5.7	5.7	5.7	5.7	5.7	5.7	5.7	5.7	5.7	0	5.7	5.7	5.7	5.7	5.7	5.7	5.7	0	5.7	5.7	0	0	0	0	0	0	0	337980000	0	0	0	0	0	0
Q8N6C5-2;Q8N6C5;Q8N6C5-4;A0A494C0K8;A0A494C0H8;A0A494C0W8	Q8N6C5-2;Q8N6C5;Q8N6C5-4;A0A494C0K8	Immunoglobulin superfamily member 1	IGSF1	sp|Q8N6C5-2|IGSF1_HUMAN Isoform 2 of Immunoglobulin superfamily member 1 OS=Homo sapiens OX=9606 GN=IGSF1;sp|Q8N6C5|IGSF1_HUMAN Immunoglobulin superfamily member 1 OS=Homo sapiens OX=9606 GN=IGSF1 PE=1 SV=3;sp|Q8N6C5-4|IGSF1_HUMAN Isoform 4 of Immunoglobul	9	9	9	8.9	8.9	8.9	147.97	0	173.13	1008600000	74	0	0	0	0	8	2.6	2.6	1.1	7.8	7.1	4.9	5	6.2	2	3.3	1.1	6	1.7	1.1	0	0	0	0	0	70099000	20843000	35198000	0	73405000	27370000	38133000	26775000	54329000	26570000
O75054;O75054-2	O75054;O75054-2	Immunoglobulin superfamily member 3	IGSF3	sp|O75054|IGSF3_HUMAN Immunoglobulin superfamily member 3 OS=Homo sapiens OX=9606 GN=IGSF3 PE=2 SV=3;sp|O75054-2|IGSF3_HUMAN Isoform 2 of Immunoglobulin superfamily member 3 OS=Homo sapiens OX=9606 GN=IGSF3	4	4	4	4.9	4.9	4.9	135.19	0	4.8083	106060000	6	0	0	0	0	3.9	0	0	0	3.4	2.5	2.5	1.6	2.5	0	0	0	2.5	0	0	0	0	0	0	0	0	0	0	0	11253000	0	0	0	0	0
Q969P0-3;Q969P0;C9J8Z4;Q969P0-2	Q969P0-3;Q969P0;C9J8Z4	Immunoglobulin superfamily member 8	IGSF8	sp|Q969P0-3|IGSF8_HUMAN Isoform 3 of Immunoglobulin superfamily member 8 OS=Homo sapiens OX=9606 GN=IGSF8;sp|Q969P0|IGSF8_HUMAN Immunoglobulin superfamily member 8 OS=Homo sapiens OX=9606 GN=IGSF8 PE=1 SV=1;tr|C9J8Z4|C9J8Z4_HUMAN Immunoglobulin superfamily	13	13	13	34.8	34.8	34.8	55.807	0	323.31	5078100000	197	6.3	0	2.5	0	34.6	31.6	23.8	20.9	27.6	21.7	28.9	30.8	26.4	26.4	22.1	12	34.8	24.3	24.3	12.7	59649000	0	0	0	329270000	221240000	223000000	257810000	172960000	108590000	114250000	151550000	147090000	129250000
Q9NPH3;Q9NPH3-5;Q9NPH3-3;Q9NPH3-2;C9JT28;C9J1D9;H7C3W4;C9J9W1	Q9NPH3;Q9NPH3-5	Interleukin-1 receptor accessory protein	IL1RAP	sp|Q9NPH3|IL1AP_HUMAN Interleukin-1 receptor accessory protein OS=Homo sapiens OX=9606 GN=IL1RAP PE=1 SV=2;sp|Q9NPH3-5|IL1AP_HUMAN Isoform 4 of Interleukin-1 receptor accessory protein OS=Homo sapiens OX=9606 GN=IL1RAP	5	5	5	11.6	11.6	11.6	65.418	0	19.06	899660000	49	0	0	0	0	9.1	7.5	11.6	9.1	11.6	11.6	11.6	11.6	11.6	11.6	6.8	0	11.6	5.3	6.8	0	0	0	0	0	62173000	30576000	39298000	44206000	64387000	26884000	40513000	27732000	34879000	24424000
B4DY09;Q12905;X6R6Z1;A0A0A0MRL0	B4DY09;Q12905;X6R6Z1	Interleukin enhancer-binding factor 2	ILF2	tr|B4DY09|B4DY09_HUMAN Interleukin enhancer-binding factor 2 OS=Homo sapiens OX=9606 GN=ILF2 PE=1 SV=1;sp|Q12905|ILF2_HUMAN Interleukin enhancer-binding factor 2 OS=Homo sapiens OX=9606 GN=ILF2 PE=1 SV=2;tr|X6R6Z1|X6R6Z1_HUMAN Interleukin enhancer-binding	5	5	5	21	21	21	38.91	0	8.7714	120380000	20	10.5	10.5	10.5	21	0	0	0	0	3.1	10.5	10.5	10.5	6.5	6.5	7.1	7.1	3.1	0	5.7	0	0	10591000	7417100	11391000	0	0	0	0	0	7661800	5381700	0	0	0
Q12906-5;Q12906-4;Q12906-2;Q12906-6;Q12906-3;Q12906;Q12906-7;K7ERM6;K7ENK6;K7EM82;K7EJ09;K7ER69;K7EKJ9;Q96SI9-2;Q96SI9	Q12906-5;Q12906-4;Q12906-2;Q12906-6;Q12906-3;Q12906;Q12906-7	Interleukin enhancer-binding factor 3	ILF3	sp|Q12906-5|ILF3_HUMAN Isoform 5 of Interleukin enhancer-binding factor 3 OS=Homo sapiens OX=9606 GN=ILF3;sp|Q12906-4|ILF3_HUMAN Isoform 4 of Interleukin enhancer-binding factor 3 OS=Homo sapiens OX=9606 GN=ILF3;sp|Q12906-2|ILF3_HUMAN Isoform 2 of Interleu	6	6	6	11	11	11	74.606	0	11.867	794010000	41	4.9	3.2	4.9	9.9	1.9	3.5	1.9	3.5	3.5	4.8	3.5	9.9	6.5	4.8	4.9	4.9	4.9	8.3	6.1	3.2	28039000	24706000	29099000	32214000	0	26356000	0	20819000	19323000	21968000	26867000	26177000	21275000	26781000
Q9H0C8;E9PC05;H7C2I8;F8SNU7	Q9H0C8;E9PC05;H7C2I8;F8SNU7	Integrin-linked kinase-associated serine/threonine phosphatase 2C	ILKAP;ILKAP3	sp|Q9H0C8|ILKAP_HUMAN Integrin-linked kinase-associated serine/threonine phosphatase 2C OS=Homo sapiens OX=9606 GN=ILKAP PE=1 SV=1;tr|E9PC05|E9PC05_HUMAN Integrin-linked kinase-associated serine/threonine phosphatase 2C (Fragment) OS=Homo sapiens OX=9606 G	4	4	4	10.7	10.7	10.7	42.906	0	4.3773	468260000	23	7.1	7.1	10.7	8.7	7.1	7.1	10.7	7.1	7.1	10.7	10.7	5.1	7.1	10.7	2	0	10.7	0	5.1	0	20343000	11374000	20373000	10924000	14022000	20827000	19079000	19743000	12758000	15214000	15714000	14021000	20712000	29158000
H7C463;C9J406;B9A067;Q16891-3;Q16891-2;Q16891-4;Q16891	H7C463;C9J406;B9A067;Q16891-3;Q16891-2;Q16891-4;Q16891	MICOS complex subunit MIC60	IMMT	tr|H7C463|H7C463_HUMAN MICOS complex subunit MIC60 (Fragment) OS=Homo sapiens OX=9606 GN=IMMT PE=1 SV=1;tr|C9J406|C9J406_HUMAN MICOS complex subunit MIC60 OS=Homo sapiens OX=9606 GN=IMMT PE=1 SV=1;tr|B9A067|B9A067_HUMAN MICOS complex subunit MIC60 OS=Homo	3	3	3	5.5	5.5	5.5	68.064	0.00085985	3.7314	34016000	6	0	2.1	0	2.1	0	0	0	0	0	0	0	2.1	0	0	0	0	0	5.5	0	0	0	0	0	0	0	0	0	0	0	0	0	0	0	0
H0Y4R1;P12268;E7ETK5	H0Y4R1;P12268	Inosine-5-monophosphate dehydrogenase 2	IMPDH2	tr|H0Y4R1|H0Y4R1_HUMAN Inosine-5-monophosphate dehydrogenase 2 (Fragment) OS=Homo sapiens OX=9606 GN=IMPDH2 PE=1 SV=1;sp|P12268|IMDH2_HUMAN Inosine-5-monophosphate dehydrogenase 2 OS=Homo sapiens OX=9606 GN=IMPDH2 PE=1 SV=2	7	7	7	27.4	27.4	27.4	50.957	0	94.681	1090900000	81	19.4	16.8	20.9	12.8	9.4	8.9	12.8	13.4	15.5	16.8	12.8	12.8	23.4	12.1	16.8	12.8	13	9.6	5.5	0	43828000	34395000	63119000	21369000	27679000	32481000	40431000	35451000	26166000	51490000	31507000	29458000	36368000	58524000
Q27J81-2;Q27J81;A0A0A0MQU1	Q27J81-2;Q27J81;A0A0A0MQU1	Inverted formin-2	INF2	sp|Q27J81-2|INF2_HUMAN Isoform 2 of Inverted formin-2 OS=Homo sapiens OX=9606 GN=INF2;sp|Q27J81|INF2_HUMAN Inverted formin-2 OS=Homo sapiens OX=9606 GN=INF2 PE=1 SV=2;tr|A0A0A0MQU1|A0A0A0MQU1_HUMAN Inverted formin-2 (Fragment) OS=Homo sapiens OX=9606 GN=IN	14	14	14	17.2	17.2	17.2	134.62	0	43.98	690560000	63	0	14.8	10.8	17.2	4.3	0	0	0.9	0	10.3	4.3	13.9	4.3	0	1	6.2	0	0	13.1	0.9	0	82905000	54647000	97339000	18836000	0	0	0	0	42334000	22878000	40206000	16335000	0
Q8N201	Q8N201	Integrator complex subunit 1	INTS1	sp|Q8N201|INT1_HUMAN Integrator complex subunit 1 OS=Homo sapiens OX=9606 GN=INTS1 PE=1 SV=2	17	17	17	11.2	11.2	11.2	244.29	0	30.016	622780000	45	0	6.1	7.4	8	1.6	0	0.7	0	1.8	5.1	5.7	5.8	2.5	0	0.6	7.3	0	0	8.8	0	0	42250000	38007000	82104000	7555900	0	0	0	14300000	27475000	35095000	36166000	23284000	0
Q6P9B9	Q6P9B9	Integrator complex subunit 5	INTS5	sp|Q6P9B9|INT5_HUMAN Integrator complex subunit 5 OS=Homo sapiens OX=9606 GN=INTS5 PE=1 SV=1	2	2	2	3.5	3.5	3.5	107.99	0	12.024	58703000	8	0	1.7	1.7	3.5	1.7	0	0	0	0	0	0	1.7	0	0	0	1.7	0	0	1.7	0	0	0	0	16641000	0	0	0	0	0	0	0	0	0	0
F8WDV0;Q9UI26;Q9UI26-2	F8WDV0;Q9UI26;Q9UI26-2	Importin-11	IPO11	tr|F8WDV0|F8WDV0_HUMAN Importin-11 OS=Homo sapiens OX=9606 GN=IPO11 PE=1 SV=1;sp|Q9UI26|IPO11_HUMAN Importin-11 OS=Homo sapiens OX=9606 GN=IPO11 PE=1 SV=1;sp|Q9UI26-2|IPO11_HUMAN Isoform 2 of Importin-11 OS=Homo sapiens OX=9606 GN=IPO11	1	1	1	1.5	1.5	1.5	99.707	0.0047202	2.0137	8268900	2	0	1.5	0	1.5	0	0	0	0	0	1.5	0	0	0	0	0	1.5	0	0	0	0	0	0	0	0	0	0	0	0	0	1597700	0	0	0	0
O00410;O00410-3;H0Y8C6;O00410-2;E7ETV3;C9JXE0;C9J875;C9JQT6;C9JZD8;E7ETV8;E7ESZ1;E7EWK4;E7EX05;E7EV12;E7EQT5;H0Y3V4	O00410;O00410-3;H0Y8C6;O00410-2;E7ETV3	Importin-5	IPO5	sp|O00410|IPO5_HUMAN Importin-5 OS=Homo sapiens OX=9606 GN=IPO5 PE=1 SV=4;sp|O00410-3|IPO5_HUMAN Isoform 3 of Importin-5 OS=Homo sapiens OX=9606 GN=IPO5;tr|H0Y8C6|H0Y8C6_HUMAN Importin-5 (Fragment) OS=Homo sapiens OX=9606 GN=IPO5 PE=1 SV=1;sp|O00410-2|IPO5	4	4	4	4.9	4.9	4.9	123.63	0	9.7661	179700000	15	0	3.6	3.6	4.9	1.5	1.5	0	0	1.5	3.6	2.4	1.5	2.1	0	0.8	0.8	0	0.8	3.4	0	0	15097000	14507000	19756000	0	0	0	0	0	18559000	12590000	0	12880000	0
O95373	O95373	Importin-7	IPO7	sp|O95373|IPO7_HUMAN Importin-7 OS=Homo sapiens OX=9606 GN=IPO7 PE=1 SV=1	3	3	3	5	5	5	119.52	0	12.484	65548000	12	0	5	3.8	5	0	0	0	0	0	0	1.6	5	0	0	0	3.4	0	0	2.9	0	0	7749000	7834000	11172000	0	0	0	0	0	0	0	7873700	0	0
Q96P70	Q96P70	Importin-9	IPO9	sp|Q96P70|IPO9_HUMAN Importin-9 OS=Homo sapiens OX=9606 GN=IPO9 PE=1 SV=3	4	4	4	5.7	5.7	5.7	115.96	0	173.7	356580000	7	0	5.7	1.1	4.6	1.1	0	0	0	1.1	3	1.9	1.9	1.9	1.1	1.1	1.1	0	1.1	1.1	0	0	44006000	0	57974000	0	0	0	0	0	39998000	27445000	37069000	28982000	0
A0A0J9YXZ5;P46940;H0YLE8	A0A0J9YXZ5;P46940;H0YLE8	Ras GTPase-activating-like protein IQGAP1	IQGAP1	tr|A0A0J9YXZ5|A0A0J9YXZ5_HUMAN Ras GTPase-activating-like protein IQGAP1 OS=Homo sapiens OX=9606 GN=IQGAP1 PE=1 SV=1;sp|P46940|IQGA1_HUMAN Ras GTPase-activating-like protein IQGAP1 OS=Homo sapiens OX=9606 GN=IQGAP1 PE=1 SV=1;tr|H0YLE8|H0YLE8_HUMAN Ras GTPa	4	4	4	7.4	7.4	7.4	136	0	93.867	125250000	8	5	2.9	5	0	1.4	1.4	1.4	1.4	1.4	1.4	2.9	1.4	2.9	1.4	0	0	1.4	0	1.4	0	13246000	8213200	7912900	0	0	0	0	0	0	0	6512600	0	7120900	0
E7EWC2;F5H7S7;Q13576;Q13576-3;Q13576-2;D6R939;E9PDT6	E7EWC2;F5H7S7;Q13576;Q13576-3;Q13576-2;D6R939	Ras GTPase-activating-like protein IQGAP2	IQGAP2	tr|E7EWC2|E7EWC2_HUMAN Ras GTPase-activating-like protein IQGAP2 (Fragment) OS=Homo sapiens OX=9606 GN=IQGAP2 PE=1 SV=1;tr|F5H7S7|F5H7S7_HUMAN Ras GTPase-activating-like protein IQGAP2 OS=Homo sapiens OX=9606 GN=IQGAP2 PE=1 SV=2;sp|Q13576|IQGA2_HUMAN Ras G	6	6	6	6.8	6.8	6.8	160.33	0	11.279	237050000	23	6.8	5.1	4.8	2.7	4	0	0	0.9	0.9	4	2.7	5.1	4	3	2.1	0.9	2.1	2.1	0.9	0	20939000	9826700	17956000	0	9741000	0	0	0	0	11686000	12371000	11177000	12858000	9769800
K7ENV7;K7EKW4;Q96AB3-3;Q96AB3;Q96AB3-2	K7ENV7;K7EKW4;Q96AB3-3;Q96AB3;Q96AB3-2	Isochorismatase domain-containing protein 2, mitochondrial	ISOC2	tr|K7ENV7|K7ENV7_HUMAN Isochorismatase domain-containing protein 2 (Fragment) OS=Homo sapiens OX=9606 GN=ISOC2 PE=1 SV=8;tr|K7EKW4|K7EKW4_HUMAN Isochorismatase domain-containing protein 2 (Fragment) OS=Homo sapiens OX=9606 GN=ISOC2 PE=1 SV=1;sp|Q96AB3-3|IS	1	1	1	8.6	8.6	8.6	18.908	0.00084818	3.6014	53953000	4	8.6	0	8.6	0	8.6	0	0	0	8.6	8.6	0	0	8.6	0	0	0	0	0	0	0	0	0	0	0	5889500	0	0	0	0	0	0	0	0	0
H3BRE2;F5GXM3;H3BQF7;H3BMU1;H3BUI0;P53990-2;P53990-3;P53990;P53990-4;P53990-5	H3BRE2;F5GXM3;H3BQF7;H3BMU1;H3BUI0;P53990-2;P53990-3;P53990;P53990-4;P53990-5	IST1 homolog	IST1	tr|H3BRE2|H3BRE2_HUMAN IST1 homolog (Fragment) OS=Homo sapiens OX=9606 GN=IST1 PE=1 SV=9;tr|F5GXM3|F5GXM3_HUMAN IST1 homolog (Fragment) OS=Homo sapiens OX=9606 GN=IST1 PE=1 SV=1;tr|H3BQF7|H3BQF7_HUMAN IST1 homolog (Fragment) OS=Homo sapiens OX=9606 GN=IST1	1	1	1	27.6	27.6	27.6	12.131	0	23.833	4579000	1	0	0	0	0	0	0	0	0	0	0	0	0	0	0	0	0	0	0	0	0	0	0	0	0	0	0	0	0	0	0	0	0	0	0
Q9H0X4;Q9H0X4-2;B4DGG1;C9J1M4;C9J8V3;C9JJN3;C9JR71;C9JTF7;C9JP72;H7C2U8;C9J3Y6;C9IYB9;C9K0C5	Q9H0X4;Q9H0X4-2;B4DGG1	Protein ITFG3	ITFG3	sp|Q9H0X4|F234A_HUMAN Protein FAM234A OS=Homo sapiens OX=9606 GN=FAM234A PE=1 SV=1;sp|Q9H0X4-2|F234A_HUMAN Isoform 2 of Protein FAM234A OS=Homo sapiens OX=9606 GN=FAM234A;tr|B4DGG1|B4DGG1_HUMAN cDNA FLJ60496 OS=Homo sapiens OX=9606 PE=2 SV=1	7	7	7	20.8	20.8	20.8	59.659	0	89.815	915930000	73	0	0	0	0	20.8	5.8	10	5.8	20.8	15.9	11.8	17.8	10.7	2.4	6.5	4.2	12.5	0	9.4	0	0	0	0	0	64711000	29133000	35891000	32866000	56835000	28956000	33667000	31885000	43543000	0
P56199;A0A494C0F7	P56199	Integrin alpha-1	ITGA1	sp|P56199|ITA1_HUMAN Integrin alpha-1 OS=Homo sapiens OX=9606 GN=ITGA1 PE=1 SV=2	15	15	15	18	18	18	130.85	0	210.69	3899500000	169	2.7	2.7	2.7	2.7	17	12	10	7.6	16.7	13.6	12.3	16.7	9.3	10.1	9	4	9.3	8.3	10.3	3.1	0	0	0	0	194520000	108770000	111820000	105480000	267600000	152100000	163790000	146040000	90155000	70955000
E7ESP4;E7EMF1;E9PB77	E7ESP4;E7EMF1;E9PB77		ITGA2	tr|E7ESP4|E7ESP4_HUMAN Integrin alpha-2 OS=Homo sapiens OX=9606 GN=ITGA2 PE=1 SV=1;tr|E7EMF1|E7EMF1_HUMAN Integrin alpha-2 OS=Homo sapiens OX=9606 GN=ITGA2 PE=1 SV=1;tr|E9PB77|E9PB77_HUMAN Integrin alpha-2 OS=Homo sapiens OX=9606 GN=ITGA2 PE=1 SV=1	10	10	1	14.4	14.4	2.1	102.83	0	323.31	1143900000	68	0	0	0	0	6.9	2.1	2.2	0	11	9.1	8.1	7.6	5.9	4.6	2.1	0	9.1	3.5	2.1	2.1	0	0	0	0	48464000	0	16676000	0	112020000	40464000	60227000	39324000	20332000	13023000
P08648	P08648	Integrin alpha-5;Integrin alpha-5 heavy chain;Integrin alpha-5 light chain	ITGA5	sp|P08648|ITA5_HUMAN Integrin alpha-5 OS=Homo sapiens OX=9606 GN=ITGA5 PE=1 SV=2	8	8	8	13.7	13.7	13.7	114.54	0	323.31	1776200000	76	0	0	0	0	12.7	2.6	2.6	0	12.7	11.5	11.5	8.2	11.3	6.5	3.6	0	13.7	0	5	0	0	0	0	0	102090000	0	0	0	146370000	74100000	68913000	55062000	58926000	32543000
P23229-4;P23229-2;P23229-6;P23229-5;P23229-3;P23229-9;P23229;P23229-7;H7BZ97;C9JXX7	P23229-4;P23229-2;P23229-6;P23229-5;P23229-3;P23229-9;P23229;P23229-7	Integrin alpha-6;Integrin alpha-6 heavy chain;Integrin alpha-6 light chain;Processed integrin alpha-6	ITGA6	sp|P23229-4|ITA6_HUMAN Isoform Alpha-6X2A of Integrin alpha-6 OS=Homo sapiens OX=9606 GN=ITGA6;sp|P23229-2|ITA6_HUMAN Isoform Alpha-6X1A of Integrin alpha-6 OS=Homo sapiens OX=9606 GN=ITGA6;sp|P23229-6|ITA6_HUMAN Isoform Alpha-6X1X2A of Integrin alpha-6 OS	36	36	36	46.1	46.1	46.1	119.09	0	323.31	25626000000	650	4.4	3.5	2.9	3.5	42.4	29.7	30.1	28.1	40.4	41.8	40.3	35	37.1	30.8	23.2	18.1	40.8	32.3	34.6	15.4	7308200	110130000	30968000	102070000	2290100000	905270000	1030400000	749460000	1406900000	773680000	878510000	658670000	1037700000	622230000
P06756-3;P06756;P06756-2;H7BZG1	P06756-3;P06756;P06756-2	Integrin alpha-V;Integrin alpha-V heavy chain;Integrin alpha-V light chain	ITGAV	sp|P06756-3|ITAV_HUMAN Isoform 3 of Integrin alpha-V OS=Homo sapiens OX=9606 GN=ITGAV;sp|P06756|ITAV_HUMAN Integrin alpha-V OS=Homo sapiens OX=9606 GN=ITGAV PE=1 SV=2;sp|P06756-2|ITAV_HUMAN Isoform 2 of Integrin alpha-V OS=Homo sapiens OX=9606 GN=ITGAV	18	18	18	22.8	22.8	22.8	111.13	0	65.026	2395300000	121	0	0	0	0	18.5	9.8	9.3	9.3	21.3	18.6	16.4	16.1	14	8.8	5.5	0.8	15.8	2.2	10.3	0.8	0	0	0	0	121930000	62748000	80877000	60991000	148830000	56810000	72071000	59256000	61953000	42739000
P05556;P05556-2;P05556-5;P05556-4;P05556-3;E7EQW5;C9JPK5;Q5T3E6;E9PLR6;E7EUI6;H7C4N8;E7ERX5;C9JJP8;Q5T3E5;E9PQJ2;C9JNE0	P05556;P05556-2;P05556-5;P05556-4;P05556-3	Integrin beta-1	ITGB1	sp|P05556|ITB1_HUMAN Integrin beta-1 OS=Homo sapiens OX=9606 GN=ITGB1 PE=1 SV=2;sp|P05556-2|ITB1_HUMAN Isoform 2 of Integrin beta-1 OS=Homo sapiens OX=9606 GN=ITGB1;sp|P05556-5|ITB1_HUMAN Isoform 5 of Integrin beta-1 OS=Homo sapiens OX=9606 GN=ITGB1;sp|P05	19	19	19	32.3	32.3	32.3	88.414	0	323.31	33116000000	331	9	9.3	5.8	6.1	28.7	27.3	27.4	23.8	32.3	31.1	28.7	27.3	28.3	18.7	23.2	19.9	29.9	21.3	23.8	9.6	25595000	13100000	8488500	10639000	1998600000	970750000	1199100000	1097400000	2068600000	1101300000	1259000000	731990000	1199500000	763440000
P18084;V9GYZ1;V9GZ57;H7C4W1;H7C580;V9GYD8;H7C5U2	P18084;V9GYZ1;V9GZ57	Integrin beta-5;Integrin beta	ITGB5	sp|P18084|ITB5_HUMAN Integrin beta-5 OS=Homo sapiens OX=9606 GN=ITGB5 PE=1 SV=1;tr|V9GYZ1|V9GYZ1_HUMAN Integrin beta (Fragment) OS=Homo sapiens OX=9606 GN=ITGB5 PE=1 SV=1;tr|V9GZ57|V9GZ57_HUMAN Integrin beta (Fragment) OS=Homo sapiens OX=9606 GN=ITGB5 PE=1	9	9	9	12.5	12.5	12.5	88.053	0	16.131	927650000	32	0	0	0	0	10.8	3.4	6.5	4.1	12.5	11.5	11.5	10.8	5.5	4.1	2.4	0	9.8	1.3	4.1	0	0	0	0	0	59323000	29239000	28581000	47683000	49226000	23089000	31318000	23092000	32463000	30420000
A0A087WXP3;E9PEE8;P18564-2;P18564	A0A087WXP3;E9PEE8;P18564-2;P18564	Integrin beta;Integrin beta-6	ITGB6	tr|A0A087WXP3|A0A087WXP3_HUMAN Integrin beta OS=Homo sapiens OX=9606 GN=ITGB6 PE=1 SV=1;tr|E9PEE8|E9PEE8_HUMAN Integrin beta OS=Homo sapiens OX=9606 GN=ITGB6 PE=1 SV=1;sp|P18564-2|ITB6_HUMAN Isoform 2 of Integrin beta-6 OS=Homo sapiens OX=9606 GN=ITGB6;sp|	1	1	1	1.3	1.3	1.3	75.849	0.0085526	1.8694	2175500000	16	1.3	0	1.3	1.3	0	0	0	1.3	1.3	1.3	1.3	1.3	1.3	1.3	1.3	1.3	1.3	1.3	1.3	0	0	0	0	0	0	0	0	105040000	0	0	0	0	0	0
Q5T985;P19823	Q5T985;P19823	Inter-alpha-trypsin inhibitor heavy chain H2	ITIH2	tr|Q5T985|Q5T985_HUMAN Inter-alpha-trypsin inhibitor heavy chain H2 OS=Homo sapiens OX=9606 GN=ITIH2 PE=1 SV=1;sp|P19823|ITIH2_HUMAN Inter-alpha-trypsin inhibitor heavy chain H2 OS=Homo sapiens OX=9606 GN=ITIH2 PE=1 SV=2	5	2	2	7.7	3.7	3.7	105.21	0.00080906	3.1858	166080000	13	3.7	6.1	3.7	3.7	2.6	2.4	2.6	3.7	3.7	1.2	3.7	4.9	3.7	3.7	1.4	3.7	0	3.7	2.6	1.2	0	0	0	0	0	0	0	0	0	0	0	8590500	0	0
A0A3B3IUC0;Q9Y287;Q9Y287-2	A0A3B3IUC0;Q9Y287	Integral membrane protein 2B;BRI2, membrane form;BRI2 intracellular domain;BRI2C, soluble form;Bri23 peptide	ITM2B	tr|A0A3B3IUC0|A0A3B3IUC0_HUMAN Integral membrane protein 2B OS=Homo sapiens OX=9606 GN=ITM2B PE=1 SV=1;sp|Q9Y287|ITM2B_HUMAN Integral membrane protein 2B OS=Homo sapiens OX=9606 GN=ITM2B PE=1 SV=1	3	3	3	20.5	20.5	20.5	24.2	0	5.0332	87044000	9	0	14.3	4.8	0	9.5	9.5	0	0	20.5	14.3	14.3	20.5	4.8	0	0	4.8	4.8	4.8	4.8	0	0	0	0	0	0	0	0	0	5907000	0	0	9325800	0	0
Q14571;Q14571-2	Q14571	Inositol 1,4,5-trisphosphate receptor type 2	ITPR2	sp|Q14571|ITPR2_HUMAN Inositol 1,4,5-trisphosphate receptor type 2 OS=Homo sapiens OX=9606 GN=ITPR2 PE=1 SV=2	4	4	4	1.9	1.9	1.9	308.06	0	8.1582	171580000	21	1.9	1.3	1.4	1.3	0.8	0	0	0	1.4	0.8	1.4	0.8	1.3	0.8	0.8	1.4	0.8	0.4	1.3	0	20141000	13258000	9625600	7145200	4504200	0	0	0	5883700	5601500	12664000	7931300	5416700	4033300
P07476	P07476	Involucrin	IVL	sp|P07476|INVO_HUMAN Involucrin OS=Homo sapiens OX=9606 GN=IVL PE=1 SV=2	3	3	3	7.2	7.2	7.2	68.478	0.00086059	3.7467	20324000	3	0	0	0	0	0	0	0	0	0	3.4	0	0	0	0	0	0	0	5.1	0	0	0	0	0	0	0	0	0	0	0	0	0	0	0	0
Q96ST2-2;Q96ST2-3;Q96ST2;A0A1B0GW95	Q96ST2-2;Q96ST2-3;Q96ST2;A0A1B0GW95	Protein IWS1 homolog	IWS1	sp|Q96ST2-2|IWS1_HUMAN Isoform 2 of Protein IWS1 homolog OS=Homo sapiens OX=9606 GN=IWS1;sp|Q96ST2-3|IWS1_HUMAN Isoform 3 of Protein IWS1 homolog OS=Homo sapiens OX=9606 GN=IWS1;sp|Q96ST2|IWS1_HUMAN Protein IWS1 homolog OS=Homo sapiens OX=9606 GN=IWS1 PE=1	7	7	7	15.4	15.4	15.4	56.109	0	8.7089	687670000	24	2	8.3	12.8	12.8	1.8	8.3	1.8	0	6.3	8.3	8.3	8.3	2	8.7	6.9	8.7	3.6	12.8	11.1	0	0	25789000	15983000	30817000	0	38729000	0	0	21682000	25400000	20092000	31570000	0	19339000
P78504;P78504-2;A0A087WXH5	P78504;P78504-2	Protein jagged-1	JAG1	sp|P78504|JAG1_HUMAN Protein jagged-1 OS=Homo sapiens OX=9606 GN=JAG1 PE=1 SV=3;sp|P78504-2|JAG1_HUMAN Isoform 2 of Protein jagged-1 OS=Homo sapiens OX=9606 GN=JAG1	5	5	5	4.8	4.8	4.8	133.8	0	7.0745	925760000	31	0	0.7	0	0	3.8	3	3.8	3	2.7	3.8	4.8	4.8	2.7	2	3	0.9	3.8	2	3	2.1	0	0	0	0	29072000	33192000	41644000	37454000	42402000	26707000	39964000	57682000	10296000	25048000
Q8N5M9;A0A3B3ITE9	Q8N5M9;A0A3B3ITE9	Protein jagunal homolog 1	JAGN1	sp|Q8N5M9|JAGN1_HUMAN Protein jagunal homolog 1 OS=Homo sapiens OX=9606 GN=JAGN1 PE=1 SV=1;tr|A0A3B3ITE9|A0A3B3ITE9_HUMAN Protein jagunal homolog 1 OS=Homo sapiens OX=9606 GN=JAGN1 PE=1 SV=1	2	2	2	13.1	13.1	13.1	21.125	0	4.5165	211880000	28	6.6	6.6	6.6	6.6	13.1	13.1	13.1	6.6	13.1	13.1	13.1	13.1	6.6	6.6	6.6	0	6.6	13.1	13.1	0	0	0	0	0	12985000	0	0	0	11875000	0	16913000	7207700	0	0
P23458	P23458	Tyrosine-protein kinase JAK1	JAK1	sp|P23458|JAK1_HUMAN Tyrosine-protein kinase JAK1 OS=Homo sapiens OX=9606 GN=JAK1 PE=1 SV=2	3	3	3	3	3	3	133.28	0.00074516	2.6452	160750000	15	0	0	0.9	0.9	2.2	0	0.9	1.9	1.9	0.9	3	0.9	0.9	3	2	1.9	3	1.1	1.9	1.1	0	0	0	0	0	0	0	6688600	11885000	0	7198500	0	0	6386500
P14923;C9J826;C9JK18;C9JKY1;C9JTX4;C9JPI2;K7ERP3	P14923	Junction plakoglobin	JUP	sp|P14923|PLAK_HUMAN Junction plakoglobin OS=Homo sapiens OX=9606 GN=JUP PE=1 SV=3	21	21	19	41.5	41.5	37.4	81.744	0	323.31	6378100000	220	5.1	17.7	19.7	7.9	17.4	13.8	15.8	1.6	30.6	32.5	14.2	12.6	20.5	17.9	7.4	14.6	15.8	37.7	10.7	6.7	27584000	38575000	91878000	35295000	86274000	99917000	72641000	0	352330000	409940000	57893000	44920000	64872000	111560000
Q07666-2;Q07666;Q07666-3	Q07666-2;Q07666;Q07666-3	KH domain-containing, RNA-binding, signal transduction-associated protein 1	KHDRBS1	sp|Q07666-2|KHDR1_HUMAN Isoform 2 of KH domain-containing, RNA-binding, signal transduction-associated protein 1 OS=Homo sapiens OX=9606 GN=KHDRBS1;sp|Q07666|KHDR1_HUMAN KH domain-containing, RNA-binding, signal transduction-associated protein 1 OS=Homo sa	5	5	5	13.9	13.9	13.9	45.86	0	323.31	3223400000	110	11.5	11.5	13.9	13.9	13.9	11.5	13.9	11.5	13.9	13.9	13.9	11.5	13.9	11.5	13.9	13.9	11.5	11.5	13.9	6.7	101350000	84755000	92529000	93293000	61673000	74243000	73787000	78942000	87233000	83120000	66247000	88501000	99357000	115920000
A0A087WTP3;Q92945;M0QYH3;M0QXW7;M0R0I5;M0R3J3	A0A087WTP3;Q92945;M0QYH3;M0QXW7;M0R0I5	Far upstream element-binding protein 2	KHSRP	tr|A0A087WTP3|A0A087WTP3_HUMAN Far upstream element-binding protein 2 OS=Homo sapiens OX=9606 GN=KHSRP PE=1 SV=1;sp|Q92945|FUBP2_HUMAN Far upstream element-binding protein 2 OS=Homo sapiens OX=9606 GN=KHSRP PE=1 SV=4;tr|M0QYH3|M0QYH3_HUMAN Far upstream ele	4	4	4	7.2	7.2	7.2	73.027	0	4.581	122640000	14	1.8	1.8	5.3	1.8	1.8	1.8	1.8	1.8	1.8	1.8	1.8	1.8	3.7	1.8	1.8	1.8	1.8	1.8	1.8	0	0	0	6784800	0	0	0	0	0	0	0	0	0	0	0
H0YMA4;A0A0U1RQM0;Q15004;A0A0U1RQC1;H0YKX3;Q15004-2	H0YMA4;A0A0U1RQM0;Q15004;A0A0U1RQC1;H0YKX3;Q15004-2	PCNA-associated factor	KIAA0101	tr|H0YMA4|H0YMA4_HUMAN HCG2039386, isoform CRA_b OS=Homo sapiens OX=9606 GN=PCLAF PE=1 SV=1;tr|A0A0U1RQM0|A0A0U1RQM0_HUMAN PAF domain-containing protein OS=Homo sapiens OX=9606 PE=1 SV=1;sp|Q15004|PAF15_HUMAN PCNA-associated factor OS=Homo sapiens OX=9606	2	2	2	27.8	27.8	27.8	12.398	0	7.0276	41743000	5	0	0	27.8	14.8	0	14.8	14.8	14.8	0	27.8	14.8	0	0	14.8	0	0	0	0	0	0	0	0	6001000	0	0	0	0	0	0	5060400	0	0	0	0
E7EN73;Q8IZA0-2;Q8IZA0;C9J519;Q8IZA0-3;B1AN15;H0Y4S8	E7EN73;Q8IZA0-2;Q8IZA0;C9J519;Q8IZA0-3	Dyslexia-associated protein KIAA0319-like protein	KIAA0319L	tr|E7EN73|E7EN73_HUMAN Dyslexia-associated protein KIAA0319-like protein (Fragment) OS=Homo sapiens OX=9606 GN=KIAA0319L PE=1 SV=1;sp|Q8IZA0-2|K319L_HUMAN Isoform 2 of Dyslexia-associated protein KIAA0319-like protein OS=Homo sapiens OX=9606 GN=KIAA0319L;s	5	5	5	6.2	6.2	6.2	113.23	0	22.967	330700000	23	0	0	1	0	3.7	1	1	0	4.6	2.2	4.1	2.4	5.4	0	0	1	5.4	0	0	0	0	0	0	0	36609000	0	0	0	31014000	10268000	8835000	8570100	39014000	0
J3KN16;Q5VYK3;R4GMY1;R4GMY3	J3KN16;Q5VYK3;R4GMY1	Proteasome-associated protein ECM29 homolog	KIAA0368;ECM29	tr|J3KN16|J3KN16_HUMAN Proteasome adapter and scaffold protein ECM29 OS=Homo sapiens OX=9606 GN=ECPAS PE=1 SV=1;sp|Q5VYK3|ECM29_HUMAN Proteasome adapter and scaffold protein ECM29 OS=Homo sapiens OX=9606 GN=ECPAS PE=1 SV=2;tr|R4GMY1|R4GMY1_HUMAN Proteasome	7	7	7	5.8	5.8	5.8	223.69	0	43.045	267300000	17	0	5.2	1.3	5.8	0.7	0	0	0.7	2.4	2.8	2	3.4	1.3	0	1.1	3	0	0	3	0	0	18508000	0	41530000	0	0	0	0	9057800	18982000	16223000	20395000	0	0
A0A075B785;A0A2R8Y566;Q9P260;Q9P260-2;A0A075B768	A0A075B785;A0A2R8Y566;Q9P260;Q9P260-2;A0A075B768	LisH domain and HEAT repeat-containing protein KIAA1468	KIAA1468	tr|A0A075B785|A0A075B785_HUMAN RAB11-binding protein RELCH OS=Homo sapiens OX=9606 GN=RELCH PE=1 SV=7;tr|A0A2R8Y566|A0A2R8Y566_HUMAN RAB11-binding protein RELCH OS=Homo sapiens OX=9606 GN=RELCH PE=1 SV=1;sp|Q9P260|RELCH_HUMAN RAB11-binding protein RELCH OS	2	2	2	2.3	2.3	2.3	112.71	0.00078064	2.9504	153660000	9	0	2.3	2.3	2.3	1.1	0	0	0	1.2	2.3	2.3	2.3	1.2	0	0	1.2	0	0	1.2	0	0	14102000	20610000	14303000	0	0	0	0	0	12060000	9743700	12873000	0	0
Q9BY89	Q9BY89	Uncharacterized protein KIAA1671	KIAA1671	sp|Q9BY89|K1671_HUMAN Uncharacterized protein KIAA1671 OS=Homo sapiens OX=9606 GN=KIAA1671 PE=1 SV=2	2	2	2	1.5	1.5	1.5	196.71	0.0040872	2.0733	50083000	8	1.5	1.5	0	1.5	0.7	0.7	0	0	0	0.7	0.7	0.7	0	0	0	0	0	0	0	0	8047900	8207200	0	5416400	0	0	0	0	0	0	0	0	0	0
P52732	P52732	Kinesin-like protein KIF11	KIF11	sp|P52732|KIF11_HUMAN Kinesin-like protein KIF11 OS=Homo sapiens OX=9606 GN=KIF11 PE=1 SV=2	2	2	2	2.2	2.2	2.2	119.16	0	43.378	58732000	6	0	2.2	1	2.2	1	0	0	0	0	1	1	2.2	0	0	0	2.2	0	0	1.1	0	0	6908300	0	13326000	0	0	0	0	0	0	0	5780200	0	0
H3BRB3;Q14807-2;Q14807	H3BRB3;Q14807-2;Q14807	Kinesin-like protein;Kinesin-like protein KIF22	KIF22	tr|H3BRB3|H3BRB3_HUMAN Kinesin-like protein OS=Homo sapiens OX=9606 GN=KIF22 PE=1 SV=1;sp|Q14807-2|KIF22_HUMAN Isoform 2 of Kinesin-like protein KIF22 OS=Homo sapiens OX=9606 GN=KIF22;sp|Q14807|KIF22_HUMAN Kinesin-like protein KIF22 OS=Homo sapiens OX=9606	2	2	2	4.1	4.1	4.1	67.752	0.002847	2.3412	61816000	6	4.1	4.1	4.1	0	2.3	4.1	0	0	2.3	1.8	2.3	4.1	2.3	2.3	0	2.3	0	0	0	0	3654000	4850500	4710200	0	0	3955200	0	0	0	0	0	3644400	0	0
Q9BW19	Q9BW19	Kinesin-like protein KIFC1	KIFC1	sp|Q9BW19|KIFC1_HUMAN Kinesin-like protein KIFC1 OS=Homo sapiens OX=9606 GN=KIFC1 PE=1 SV=2	1	1	1	1.9	1.9	1.9	73.747	0.004187	2.2131	157610000	11	0	1.9	1.9	1.9	1.9	1.9	0	1.9	1.9	1.9	1.9	1.9	1.9	1.9	1.9	1.9	1.9	0	1.9	0	0	0	0	0	0	0	0	8869700	0	0	0	0	0	0
Q86Z14	Q86Z14	Beta-klotho	KLB	sp|Q86Z14|KLOTB_HUMAN Beta-klotho OS=Homo sapiens OX=9606 GN=KLB PE=1 SV=1	6	6	6	7.7	7.7	7.7	119.81	0	10.861	307390000	23	0	0	0	0	5.2	1.3	2.8	1.3	3.8	3.7	3.8	4	2.8	3.8	1.3	0	5.1	3.8	2.8	0	0	0	0	0	30185000	0	12811000	0	16505000	8604000	12184000	9299300	8440800	13407000
M0QXX2;Q9Y337	M0QXX2;Q9Y337	Kallikrein-5	KLK5	tr|M0QXX2|M0QXX2_HUMAN Kallikrein-5 (Fragment) OS=Homo sapiens OX=9606 GN=KLK5 PE=1 SV=2;sp|Q9Y337|KLK5_HUMAN Kallikrein-5 OS=Homo sapiens OX=9606 GN=KLK5 PE=1 SV=3	1	1	1	10.2	10.2	10.2	22.431	0.00075075	2.7155	23948000	2	0	0	0	0	0	0	0	0	0	0	0	0	0	0	0	0	0	0	0	0	0	0	0	0	0	0	0	0	0	0	0	0	0	0
P52294;C9J352;C9JWD9;F2Z3G4;C9J4U1;C9JYI4;O60684;O15131	P52294;C9J352;C9JWD9;F2Z3G4;C9J4U1;C9JYI4;O60684;O15131	Importin subunit alpha-5;Importin subunit alpha-5, N-terminally processed;Importin subunit alpha-7;Importin subunit alpha-6	KPNA1;KPNA6;KPNA5	sp|P52294|IMA5_HUMAN Importin subunit alpha-5 OS=Homo sapiens OX=9606 GN=KPNA1 PE=1 SV=3;tr|C9J352|C9J352_HUMAN Importin subunit alpha-5 (Fragment) OS=Homo sapiens OX=9606 GN=KPNA1 PE=1 SV=1;tr|C9JWD9|C9JWD9_HUMAN Importin subunit alpha-5 (Fragment) OS=Hom	2	2	2	4.8	4.8	4.8	60.221	0.000757	2.7735	126570000	4	4.8	2.8	4.8	2.8	4.8	2	2	0	2	2.8	2.8	2.8	4.8	4.8	0	2.8	2	2.8	4.8	0	0	0	8644900	0	7817200	0	0	0	0	0	0	0	0	0
P52292;J3QLL0;J3KS65	P52292	Importin subunit alpha-1	KPNA2	sp|P52292|IMA1_HUMAN Importin subunit alpha-1 OS=Homo sapiens OX=9606 GN=KPNA2 PE=1 SV=1	9	9	9	28.4	28.4	28.4	57.861	0	172.4	697110000	61	6	22.1	21.6	25	10	0	2.6	0	6.8	25	22.1	16.3	12.5	2.6	6.8	19.7	0	2.6	22.5	0	10022000	73281000	54875000	57351000	26545000	0	0	0	13213000	37145000	22749000	35102000	29291000	0
O00629;H7C4F6	O00629	Importin subunit alpha-3	KPNA4	sp|O00629|IMA3_HUMAN Importin subunit alpha-3 OS=Homo sapiens OX=9606 GN=KPNA4 PE=1 SV=1	3	3	1	8.3	8.3	2.7	57.886	0	4.8184	190220000	7	2.7	5.6	5.6	5.6	5.6	0	2.7	0	2.7	5.6	2.7	5.6	2.7	5.6	5.6	5.6	0	5.6	8.3	0	0	10558000	0	11338000	8221300	0	0	0	0	0	0	10975000	0	0
Q14974;Q14974-2;J3KTM9;J3QR48;J3QKQ5;J3QRG4	Q14974;Q14974-2;J3KTM9	Importin subunit beta-1	KPNB1	sp|Q14974|IMB1_HUMAN Importin subunit beta-1 OS=Homo sapiens OX=9606 GN=KPNB1 PE=1 SV=2;sp|Q14974-2|IMB1_HUMAN Isoform 2 of Importin subunit beta-1 OS=Homo sapiens OX=9606 GN=KPNB1;tr|J3KTM9|J3KTM9_HUMAN Importin subunit beta-1 (Fragment) OS=Homo sapiens O	16	16	16	26.5	26.5	26.5	97.169	0	107.89	3186800000	76	6.4	16.6	14.8	14.6	11.6	4.2	2.9	1	9.2	14.8	14.3	13	12.7	9.8	7.8	12.7	5.1	8.6	10	1	56248000	140620000	165830000	228660000	111130000	75879000	83428000	0	85617000	114190000	138810000	137800000	149940000	87375000
P01116-2;P01116;G3V4K2;G3V5T7;P01112-2;P01112;P01111	P01116-2;P01116;G3V4K2;G3V5T7;P01112-2;P01112;P01111	GTPase KRas;GTPase KRas, N-terminally processed;GTPase HRas;GTPase HRas, N-terminally processed;GTPase NRas	KRAS;HRAS;NRAS	sp|P01116-2|RASK_HUMAN Isoform 2B of GTPase KRas OS=Homo sapiens OX=9606 GN=KRAS;sp|P01116|RASK_HUMAN GTPase KRas OS=Homo sapiens OX=9606 GN=KRAS PE=1 SV=1;tr|G3V4K2|G3V4K2_HUMAN GTPase KRas OS=Homo sapiens OX=9606 GN=KRAS PE=4 SV=1;tr|G3V5T7|G3V5T7_HUMAN	2	2	2	10.6	10.6	10.6	21.424	0.0059603	1.9145	288010000	13	4.8	4.8	4.8	4.8	4.8	4.8	4.8	4.8	4.8	4.8	10.6	4.8	4.8	4.8	4.8	4.8	4.8	0	4.8	0	0	0	0	0	0	0	0	0	0	0	14380000	0	0	0
P04264	P04264	Keratin, type II cytoskeletal 1	KRT1	sp|P04264|K2C1_HUMAN Keratin, type II cytoskeletal 1 OS=Homo sapiens OX=9606 GN=KRT1 PE=1 SV=6	44	39	2	66.1	63	3.3	66.038	0	323.31	484960000000	1304	54.7	44.3	63.8	48.4	63.7	51.9	62.3	49.8	58.7	57.6	54.5	46.1	51.7	57.8	48.4	57.9	55.7	65.5	54	48.1	3288600000	3379700000	8994100000	2606800000	12021000000	10361000000	14683000000	4816100000	50065000000	18948000000	4476600000	3355100000	7846600000	13858000000
CON__P13645;P13645;CON__Q7Z3Y7;Q7Z3Y7;CON__Q2M2I5;Q2M2I5;K7EQH6	CON__P13645;P13645	Keratin, type I cytoskeletal 10	KRT10	;sp|P13645|K1C10_HUMAN Keratin, type I cytoskeletal 10 OS=Homo sapiens OX=9606 GN=KRT10 PE=1 SV=6	32	30	19	60.9	58.2	45.7	59.51	0	323.31	206870000000	859	40.5	51.4	44.7	37.6	56	49.9	47	40.3	49.9	50.9	44.2	50.3	38.8	37.3	41.1	44.7	40.6	57.2	41.8	35.6	1165700000	2168100000	2611200000	944640000	9651100000	6142100000	7412000000	3751900000	4347800000	4275200000	2003300000	2212300000	2378100000	2384700000
K7ERE3;CON__ENSEMBL:ENSP00000377550;P13646-3;P13646;CON__P13646-1;P13646-2;K7EMD9;CON__P08730-1	K7ERE3;CON__ENSEMBL:ENSP00000377550;P13646-3;P13646;CON__P13646-1;P13646-2;K7EMD9;CON__P08730-1	Keratin, type I cytoskeletal 13	KRT13	tr|K7ERE3|K7ERE3_HUMAN Keratin, type I cytoskeletal 13 OS=Homo sapiens OX=9606 GN=KRT13 PE=1 SV=1;;sp|P13646-3|K1C13_HUMAN Isoform 3 of Keratin, type I cytoskeletal 13 OS=Homo sapiens OX=9606 GN=KRT13;sp|P13646|K1C13_HUMAN Keratin, type I cytoskeletal 13 O	12	4	3	23.4	9.6	7.5	45.26	0	5.8268	80763000	7	12.3	10.1	21.7	14.7	10.1	10.1	10.1	6.7	10.1	11.8	10.1	10.1	10.1	10.1	10.1	10.1	8.4	14	12	7.2	0	0	29654000	10270000	0	0	0	0	0	0	0	0	0	0
CON__P02533;P02533	CON__P02533;P02533	Keratin, type I cytoskeletal 14	KRT14	;sp|P02533|K1C14_HUMAN Keratin, type I cytoskeletal 14 OS=Homo sapiens OX=9606 GN=KRT14 PE=1 SV=4	36	23	6	71.6	50.2	19.3	51.621	0	323.31	64001000000	512	47	45.3	55.5	27.1	49.2	43.9	49.2	22.9	52.1	71.6	41.5	48.1	44.1	52.1	26.3	46.2	47.7	69.3	37.1	31.8	180700000	157200000	507050000	54182000	308650000	493810000	1083000000	74662000	869170000	8602800000	157560000	146410000	270280000	500850000
CON__P08779;P08779;K7ENW6;CON__Q9Z2K1;CON__Q3ZAW8;K7ENV3;CON__P35900;CON__Q9D312;P35900;CON__Q8N1A0;Q8N1A0-2;Q8N1A0	CON__P08779;P08779	Keratin, type I cytoskeletal 16	KRT16	;sp|P08779|K1C16_HUMAN Keratin, type I cytoskeletal 16 OS=Homo sapiens OX=9606 GN=KRT16 PE=1 SV=4	39	39	23	75.3	75.3	49.9	51.267	0	323.31	187040000000	733	42.7	32.8	60.7	25.4	37.6	46.5	50.1	5.3	50.1	71.7	27.3	27.7	46.7	48.6	34.2	48.6	52.2	75.3	40.4	23.5	642810000	342420000	1561100000	190840000	503440000	1070400000	2301600000	77938000	676900000	19755000000	266390000	233950000	916690000	1031600000
CON__Q04695;Q04695;F5GWP8;K7EPJ9;K7ESE1;A0A3B3IS58	CON__Q04695;Q04695;F5GWP8	Keratin, type I cytoskeletal 17	KRT17	;sp|Q04695|K1C17_HUMAN Keratin, type I cytoskeletal 17 OS=Homo sapiens OX=9606 GN=KRT17 PE=1 SV=2;tr|F5GWP8|F5GWP8_HUMAN Keratin, type I cytoskeletal 17 OS=Homo sapiens OX=9606 GN=KRT17 PE=1 SV=2	32	17	5	66	44	13.4	48.105	0	323.31	18832000000	83	23.8	24.5	26.2	18.5	21.8	17.4	26.6	8.6	35.6	66	22	25.7	24.8	33.3	17.6	18.8	40.7	63.4	21.8	18.1	26444000	9825600	23631000	9495100	16578000	0	42381000	0	25890000	4615600000	2366000	10809000	14447000	49172000
P05783;F8VZY9;CON__P05784;CON__H-INV:HIT000015463;CON__Q92764;C4AM86;CON__Q497I4;Q92764	P05783;F8VZY9	Keratin, type I cytoskeletal 18	KRT18	sp|P05783|K1C18_HUMAN Keratin, type I cytoskeletal 18 OS=Homo sapiens OX=9606 GN=KRT18 PE=1 SV=2;tr|F8VZY9|F8VZY9_HUMAN Keratin, type I cytoskeletal 18 OS=Homo sapiens OX=9606 GN=KRT18 PE=1 SV=1	34	33	31	81.2	79.5	75.8	48.057	0	323.31	206880000000	976	62.8	70	74.7	77.2	71.9	62.3	50.5	67.9	70.2	77.2	69.8	74.7	73	73.5	74.7	76.7	56.7	70	74.7	20.9	1595500000	7764800000	5484900000	16606000000	2204100000	2361400000	1471600000	4211900000	2676900000	9517100000	3733700000	8726400000	4973600000	4033500000
CON__P08727;P08727;C9JM50;CON__Q99456;Q99456	CON__P08727;P08727;C9JM50	Keratin, type I cytoskeletal 19	KRT19	;sp|P08727|K1C19_HUMAN Keratin, type I cytoskeletal 19 OS=Homo sapiens OX=9606 GN=KRT19 PE=1 SV=4;tr|C9JM50|C9JM50_HUMAN Keratin, type I cytoskeletal 19 (Fragment) OS=Homo sapiens OX=9606 GN=KRT19 PE=1 SV=1	22	13	4	55.5	41.5	13.8	44.091	0	310.36	983140000	54	22	37.8	38.2	55.2	13.5	17.2	14	6	25.2	27.2	11	34	26	15.2	23.5	50.2	14.5	16.2	45.8	11.2	0	47802000	36212000	202210000	0	0	0	0	11259000	9453200	0	28324000	8194500	0
K7EMS3	K7EMS3		KRT19	tr|K7EMS3|K7EMS3_HUMAN Keratin, type I cytoskeletal 19 (Fragment) OS=Homo sapiens OX=9606 GN=KRT19 PE=1 SV=1	14	1	1	72.9	6.1	6.1	20.186	1	-2	56021000	1	30.4	47.5	48.6	72.4	11.6	17.7	17.7	0	30.4	34.8	11	34.8	29.8	15.5	23.2	61.3	17.7	17.7	55.8	11.6	0	0	0	0	0	0	0	0	0	0	0	0	0	0
CON__P35908;CON__P35908v2;P35908	CON__P35908;CON__P35908v2;P35908	Keratin, type II cytoskeletal 2 epidermal	KRT2	;;sp|P35908|K22E_HUMAN Keratin, type II cytoskeletal 2 epidermal OS=Homo sapiens OX=9606 GN=KRT2 PE=1 SV=2	46	46	29	81.1	81.1	64.7	65.865	0	323.31	290880000000	1057	38.6	51.5	68.5	44.3	68.7	69.8	68.5	55.7	63.1	61.6	60.3	51.9	51.8	55.7	54.1	60	48.8	70.4	45.4	35.2	1677900000	2428600000	3816000000	1434500000	18633000000	11374000000	13965000000	5545100000	4808000000	5531600000	2885100000	2850500000	3304400000	4429700000
CON__Q9C075;Q9C075;Q9C075-2;J3QR55;CON__Q99PS0	CON__Q9C075;Q9C075;Q9C075-2	Keratin, type I cytoskeletal 23	KRT23	;sp|Q9C075|K1C23_HUMAN Keratin, type I cytoskeletal 23 OS=Homo sapiens OX=9606 GN=KRT23 PE=1 SV=2;sp|Q9C075-2|K1C23_HUMAN Isoform 2 of Keratin, type I cytoskeletal 23 OS=Homo sapiens OX=9606 GN=KRT23	7	6	6	23.2	21.1	21.1	48.131	0	10.007	340420000	18	0	2.8	2.8	6.2	2.8	0	0	2.8	6.2	2.1	2.8	2.8	3.3	0	6.2	6.2	2.1	16.1	15.6	0	0	0	0	31924000	0	0	0	0	9920400	0	0	0	0	0
CON__Q7Z3Z0;Q7Z3Z0	CON__Q7Z3Z0;Q7Z3Z0	Keratin, type I cytoskeletal 25	KRT25	;sp|Q7Z3Z0|K1C25_HUMAN Keratin, type I cytoskeletal 25 OS=Homo sapiens OX=9606 GN=KRT25 PE=1 SV=1	5	3	2	14	10	7.3	49.317	0	4.7525	39346000	2	4	4	4	4	4	4	4	4	4	4	4	4	4	4	4	4	4	14	6.7	4	0	0	0	0	0	0	0	0	0	0	0	0	0	0
CON__P12035;P12035;H0YID6	CON__P12035;P12035	Keratin, type II cytoskeletal 3	KRT3	;sp|P12035|K2C3_HUMAN Keratin, type II cytoskeletal 3 OS=Homo sapiens OX=9606 GN=KRT3 PE=1 SV=3	11	1	1	12.9	4.3	4.3	64.503	0	4.2702	435290000	3	4.9	6.4	8.1	6.7	6.8	4.6	6.5	4.8	6.4	12.4	4.8	6.4	6.5	6.5	6.4	6.5	8.1	12.9	4.9	3	0	0	0	0	0	0	0	0	0	0	0	0	0	0
CON__P19013;P19013	CON__P19013;P19013	Keratin, type II cytoskeletal 4	KRT4	;sp|P19013|K2C4_HUMAN Keratin, type II cytoskeletal 4 OS=Homo sapiens OX=9606 GN=KRT4 PE=1 SV=4	9	6	4	17.3	12.1	8.6	63.91	0	228.36	1827600000	10	3.5	5.2	15	10.8	5.2	3.5	3.5	3.5	7.2	9.9	5.6	5.6	5.6	5.6	5.6	5.6	6.7	9.4	3.5	1.5	0	0	405420000	204890000	0	0	0	0	0	0	0	0	0	0
CON__P13647;P13647;H0YI76;F8W0C6;H0YIN9;F8VV57;F8VU69	CON__P13647;P13647	Keratin, type II cytoskeletal 5	KRT5	;sp|P13647|K2C5_HUMAN Keratin, type II cytoskeletal 5 OS=Homo sapiens OX=9606 GN=KRT5 PE=1 SV=3	37	22	6	55.4	39.7	12	62.378	0	323.31	39184000000	249	31.5	27.3	41.9	25.1	34.6	38.8	40.5	20.7	49.2	55.4	32	28.3	36.4	38	28.6	37.6	40	51.5	30.3	21.5	145030000	138660000	506790000	87840000	319260000	439700000	990110000	139900000	1051600000	2995500000	155420000	140040000	249360000	402070000
CON__P02538;P02538;CON__Q8VED5	CON__P02538;P02538	Keratin, type II cytoskeletal 6A	KRT6A	;sp|P02538|K2C6A_HUMAN Keratin, type II cytoskeletal 6A OS=Homo sapiens OX=9606 GN=KRT6A PE=1 SV=3	38	3	2	58.5	6.6	3.5	60.044	0	32.681	14077000000	33	41.8	32.6	51.4	30.7	31.6	40.4	48.8	19.9	38.1	57.4	35.3	38.8	40.4	48.6	32.1	37.8	46.6	57.1	35.6	25.4	3446400	2038000	7287700	1157400	2221600	4315800	9791500	0	2130500	2124100000	2071400	4064700	4827300	7895600
P04259	P04259	Keratin, type II cytoskeletal 6B	KRT6B	sp|P04259|K2C6B_HUMAN Keratin, type II cytoskeletal 6B OS=Homo sapiens OX=9606 GN=KRT6B PE=1 SV=5	38	26	2	58.5	46.1	1.8	60.066	0	323.31	123640000000	332	41.8	30.9	49.6	29.1	31.6	38.7	47	16.5	36.3	57.4	35.3	37.6	38.7	46.8	28.7	36	43.1	57.1	39	19	193240000	137930000	659870000	43440000	135400000	339270000	1324500000	11444000	345930000	14775000000	177520000	266220000	407580000	500360000
CON__P48668;P48668	CON__P48668;P48668	Keratin, type II cytoskeletal 6C	KRT6C	;sp|P48668|K2C6C_HUMAN Keratin, type II cytoskeletal 6C OS=Homo sapiens OX=9606 GN=KRT6C PE=1 SV=3	37	1	1	57.4	2.7	2.7	60.024	0	105.32	180950000	8	41.8	32.6	49.6	30.7	31.6	38.7	47	19.9	36.3	57.4	35.3	40.6	38.7	46.8	30.3	36	44.9	56	37.4	23.6	0	0	0	0	0	0	0	0	0	0	0	0	0	0
CON__Q7RTS7;CON__Q32MB2;F8W1S1;Q7RTS7;Q86Y46;CON__Q3SY84;Q86Y46-2;Q3SY84	CON__Q7RTS7;CON__Q32MB2;F8W1S1;Q7RTS7;Q86Y46;CON__Q3SY84;Q86Y46-2;Q3SY84	Keratin, type II cytoskeletal 74;Keratin, type II cytoskeletal 73;Keratin, type II cytoskeletal 71	KRT74;KRT73;KRT71	;;tr|F8W1S1|F8W1S1_HUMAN Keratin, type II cytoskeletal 74 OS=Homo sapiens OX=9606 GN=KRT74 PE=1 SV=1;sp|Q7RTS7|K2C74_HUMAN Keratin, type II cytoskeletal 74 OS=Homo sapiens OX=9606 GN=KRT74 PE=1 SV=2;sp|Q86Y46|K2C73_HUMAN Keratin, type II cytoskeletal 73 OS	3	1	0	5.7	2.3	0	57.865	0	119.8	738420000	37	2.3	4.2	5.7	1.9	5.7	3.8	3.8	2.3	5.7	5.7	2.3	3.8	3.8	2.3	3.8	2.3	4.2	5.7	0	0	0	0	0	0	0	0	0	9342500	0	0	0	0	0	0
Q01546;CON__Q01546	Q01546;CON__Q01546	Keratin, type II cytoskeletal 2 oral	KRT76	sp|Q01546|K22O_HUMAN Keratin, type II cytoskeletal 2 oral OS=Homo sapiens OX=9606 GN=KRT76 PE=1 SV=2;	11	1	1	9.2	1.4	1.4	65.84	1	-2	544270000	1	6	7.5	7.4	6.1	9.2	8.6	8.8	7.5	8.8	8.8	7.5	8.6	8.8	7.5	8.6	7.5	6.1	9.2	6	2.7	0	0	0	0	0	0	0	30008000	0	0	0	0	0	0
CON__Q7Z794;Q7Z794;F8VS61	CON__Q7Z794;Q7Z794	Keratin, type II cytoskeletal 1b	KRT77	;sp|Q7Z794|K2C1B_HUMAN Keratin, type II cytoskeletal 1b OS=Homo sapiens OX=9606 GN=KRT77 PE=2 SV=3	13	9	8	21.6	17.8	16.1	61.802	0	197.51	657820000	8	5.2	7.3	5.5	5.5	11.1	5.5	5.5	9	7.1	7.3	7.1	9	10.7	5.5	7.1	10.7	9	8.8	3.5	5.5	0	0	0	0	9443000	0	0	7325000	0	0	0	5877900	8884600	0
Q8N1N4;CON__Q8N1N4-2;CON__Q7RTT2;Q8N1N4-2;H0YIC5	Q8N1N4;CON__Q8N1N4-2;CON__Q7RTT2;Q8N1N4-2	Keratin, type II cytoskeletal 78	KRT78	sp|Q8N1N4|K2C78_HUMAN Keratin, type II cytoskeletal 78 OS=Homo sapiens OX=9606 GN=KRT78 PE=1 SV=2;;;sp|Q8N1N4-2|K2C78_HUMAN Isoform 2 of Keratin, type II cytoskeletal 78 OS=Homo sapiens OX=9606 GN=KRT78	11	9	9	26	22.5	22.5	56.865	0	323.31	1015600000	44	0	4.2	7.3	1.9	12.5	3.8	8.3	2.3	19.8	17.1	0	1.5	8.3	3.8	3.8	2.3	5.8	23.3	0	2.3	0	0	11922000	0	22069000	0	23257000	0	129070000	50109000	0	0	9663900	13346000
CON__P05787;P05787;P05787-2;F8VUG2;F8W1U3;F8VP67;CON__Q9H552;CON__H-INV:HIT000016045;F8VQY3;H0YIB2;CON__REFSEQ:XP_092267;CON__Q9DCV7;CON__Q3KNV1;CON__P08729;P08729;A0A1W2PQU7;A0A1W2PS58;H7C5W5;K7EJU1;A0A1W2PRT3;A0A1X7SCE1;K7EMP8;A0A1X7SBR3;A0A1W2PR46;Q8IWY7;P14136-3;P14136;P14136-2;P41219;P41219-2	CON__P05787;P05787;P05787-2;F8VUG2;F8W1U3	Keratin, type II cytoskeletal 8	KRT8	;sp|P05787|K2C8_HUMAN Keratin, type II cytoskeletal 8 OS=Homo sapiens OX=9606 GN=KRT8 PE=1 SV=7;sp|P05787-2|K2C8_HUMAN Isoform 2 of Keratin, type II cytoskeletal 8 OS=Homo sapiens OX=9606 GN=KRT8;tr|F8VUG2|F8VUG2_HUMAN Keratin, type II cytoskeletal 8 (Frag	42	38	18	80.3	78.5	47.4	53.704	0	323.31	152040000000	1283	51.3	73.1	75.6	77.4	65.8	53	53.2	65.8	75.2	72.3	75.6	77	75.2	72.3	77	78.7	52.2	62.7	77	30.6	1037300000	5200300000	3467700000	12669000000	1339800000	1492900000	878780000	2602100000	1669400000	6635900000	2279700000	6001400000	3568500000	2525500000
CON__Q6KB66-1;Q6KB66-2;Q6KB66;Q6KB66-3;CON__Q0VBK2	CON__Q6KB66-1;Q6KB66-2;Q6KB66;Q6KB66-3	Keratin, type II cytoskeletal 80	KRT80	;sp|Q6KB66-2|K2C80_HUMAN Isoform 2 of Keratin, type II cytoskeletal 80 OS=Homo sapiens OX=9606 GN=KRT80;sp|Q6KB66|K2C80_HUMAN Keratin, type II cytoskeletal 80 OS=Homo sapiens OX=9606 GN=KRT80 PE=1 SV=2;sp|Q6KB66-3|K2C80_HUMAN Isoform 3 of Keratin, type II	7	6	6	17.9	15.3	15.3	50.525	0	14.087	353320000	17	0	0	2.7	2.7	0	0	0	0	7.3	7.3	2.7	2.7	2.7	2.7	4.6	2.7	0	15.3	2.7	0	0	0	0	0	0	0	0	0	30764000	26521000	0	0	0	0
CON__Q9NSB2;CON__Q6ISB0;Q9NSB2	CON__Q9NSB2;CON__Q6ISB0;Q9NSB2	Keratin, type II cuticular Hb4	KRT84	;;sp|Q9NSB2|KRT84_HUMAN Keratin, type II cuticular Hb4 OS=Homo sapiens OX=9606 GN=KRT84 PE=2 SV=2	3	2	2	7	5.7	5.7	64.895	0.0007776	2.9389	5775600	1	1.3	1.3	1.3	1.3	1.3	1.3	1.3	1.3	1.3	1.3	1.3	1.3	1.3	1.3	1.3	1.3	1.3	1.3	1.3	1.3	0	0	0	0	0	0	0	0	0	0	0	0	0	0
P35527;CON__P35527;K7EQQ3	P35527;CON__P35527;K7EQQ3	Keratin, type I cytoskeletal 9	KRT9	sp|P35527|K1C9_HUMAN Keratin, type I cytoskeletal 9 OS=Homo sapiens OX=9606 GN=KRT9 PE=1 SV=3;;tr|K7EQQ3|K7EQQ3_HUMAN Keratin, type I cytoskeletal 9 OS=Homo sapiens OX=9606 GN=KRT9 PE=1 SV=1	34	34	34	70.6	70.6	70.6	62.064	0	323.31	285060000000	1078	55.5	49.1	53.3	49.4	54.6	54.4	53.3	49.1	67.7	58.7	55.9	46.4	59.1	54.6	54.6	56	54.6	70.6	56	50.9	1958500000	1509000000	5376500000	1837800000	5121900000	5395100000	8778400000	1649200000	39058000000	9710400000	2764000000	623570000	5138200000	13191000000
Q86UP2-2;Q86UP2-3;Q86UP2-4;Q86UP2	Q86UP2-2;Q86UP2-3;Q86UP2-4;Q86UP2	Kinectin	KTN1	sp|Q86UP2-2|KTN1_HUMAN Isoform 2 of Kinectin OS=Homo sapiens OX=9606 GN=KTN1;sp|Q86UP2-3|KTN1_HUMAN Isoform 3 of Kinectin OS=Homo sapiens OX=9606 GN=KTN1;sp|Q86UP2-4|KTN1_HUMAN Isoform 4 of Kinectin OS=Homo sapiens OX=9606 GN=KTN1;sp|Q86UP2|KTN1_HUMAN Kine	2	2	2	2.1	2.1	2.1	149.61	0.00073801	2.5899	269840000000	6	2.1	1	1	2.1	1	1	1	1	1	1	1	1	2.1	1	0	2.1	0	1	1	1	10350000000	10637000000	11407000000	9066600000	10880000000	0	0	0	11563000000	0	9151200000	9957900000	11775000000	0
E9PDI4;O00515;A0A0J9YYF6;A0A0J9YW63;A0A0J9YVY2;H0Y901	E9PDI4;O00515;A0A0J9YYF6;A0A0J9YW63;A0A0J9YVY2	Ladinin-1	LAD1	tr|E9PDI4|E9PDI4_HUMAN Ladinin-1 OS=Homo sapiens OX=9606 GN=LAD1 PE=1 SV=1;sp|O00515|LAD1_HUMAN Ladinin-1 OS=Homo sapiens OX=9606 GN=LAD1 PE=1 SV=2;tr|A0A0J9YYF6|A0A0J9YYF6_HUMAN Ladinin-1 (Fragment) OS=Homo sapiens OX=9606 GN=LAD1 PE=1 SV=1;tr|A0A0J9YW63|	8	8	8	20.9	20.9	20.9	58.677	0	111.84	468950000	38	20.9	18.8	14.7	10	4	2.3	0	1.7	2.3	8.3	8.3	12.6	2.3	2.3	9.4	0	2.3	2.3	9.4	0	48756000	35401000	31258000	25514000	14694000	0	0	0	0	12055000	28781000	24195000	0	0
Q9Y4W2-3;Q9Y4W2-2;Q9Y4W2	Q9Y4W2-3;Q9Y4W2-2;Q9Y4W2	Ribosomal biogenesis protein LAS1L	LAS1L	sp|Q9Y4W2-3|LAS1L_HUMAN Isoform 3 of Ribosomal biogenesis protein LAS1L OS=Homo sapiens OX=9606 GN=LAS1L;sp|Q9Y4W2-2|LAS1L_HUMAN Isoform 2 of Ribosomal biogenesis protein LAS1L OS=Homo sapiens OX=9606 GN=LAS1L;sp|Q9Y4W2|LAS1L_HUMAN Ribosomal biogenesis pro	1	1	1	2.1	2.1	2.1	76.844	0	30.266	23375000	5	0	2.1	0	2.1	0	0	0	0	0	0	0	2.1	0	0	0	2.1	0	0	2.1	0	0	0	0	0	0	0	0	0	0	0	0	5384900	0	0
C9J9W2;Q14847;Q14847-2;Q14847-3	C9J9W2;Q14847;Q14847-2;Q14847-3	LIM and SH3 domain protein 1	LASP1	tr|C9J9W2|C9J9W2_HUMAN LIM and SH3 domain protein 1 (Fragment) OS=Homo sapiens OX=9606 GN=LASP1 PE=1 SV=1;sp|Q14847|LASP1_HUMAN LIM and SH3 domain protein 1 OS=Homo sapiens OX=9606 GN=LASP1 PE=1 SV=2;sp|Q14847-2|LASP1_HUMAN Isoform 2 of LIM and SH3 domain	2	2	2	13.9	13.9	13.9	18.98	0.0014535	2.4683	25092000	4	0	0	7.8	7.8	0	0	0	0	0	0	0	0	7.8	6	7.8	0	7.8	0	0	6	0	0	0	0	0	0	0	0	0	0	0	0	0	0
P13796;Q5TBN3;P13796-2	P13796	Plastin-2	LCP1	sp|P13796|PLSL_HUMAN Plastin-2 OS=Homo sapiens OX=9606 GN=LCP1 PE=1 SV=6	3	3	3	9.7	9.7	9.7	70.288	0	215.34	81508000	3	0	0	3.2	0	0	0	0	0	0	0	3.2	3.2	0	0	0	0	0	0	0	0	0	0	0	0	0	0	0	0	0	0	0	0	0	0
A0A3B3IS95;P07195;A8MW50	A0A3B3IS95;P07195;A8MW50	L-lactate dehydrogenase B chain;L-lactate dehydrogenase	LDHB	tr|A0A3B3IS95|A0A3B3IS95_HUMAN L-lactate dehydrogenase OS=Homo sapiens OX=9606 PE=3 SV=1;sp|P07195|LDHB_HUMAN L-lactate dehydrogenase B chain OS=Homo sapiens OX=9606 GN=LDHB PE=1 SV=2;tr|A8MW50|A8MW50_HUMAN L-lactate dehydrogenase (Fragment) OS=Homo sapien	2	2	2	15.3	15.3	15.3	30.688	0	39.691	13534000	2	0	0	0	0	8.2	0	0	0	0	0	0	0	0	0	0	0	0	0	0	0	0	0	0	0	0	0	0	0	0	0	0	0	0	0
J3KMZ9;P01130-2;P01130-3;P01130-6;P01130-4;P01130-5;P01130;H0YMD1;H0YMQ3;H0YM92	J3KMZ9;P01130-2;P01130-3;P01130-6;P01130-4;P01130-5;P01130;H0YMD1	Low-density lipoprotein receptor	LDLR	tr|J3KMZ9|J3KMZ9_HUMAN Low-density lipoprotein receptor (Fragment) OS=Homo sapiens OX=9606 GN=LDLR PE=1 SV=1;sp|P01130-2|LDLR_HUMAN Isoform 2 of Low-density lipoprotein receptor OS=Homo sapiens OX=9606 GN=LDLR;sp|P01130-3|LDLR_HUMAN Isoform 3 of Low-densit	3	3	3	4.2	4.2	4.2	104.56	0	8.1357	139050000	12	0	1.4	0	1.4	2.8	1.4	0	1.4	2.9	1.4	1.4	1.4	0	1.4	0	0	0	0	1.5	0	0	0	0	0	0	0	0	0	17514000	0	0	0	0	0
Q8WVC0;Q8WVC0-2	Q8WVC0;Q8WVC0-2	RNA polymerase-associated protein LEO1	LEO1	sp|Q8WVC0|LEO1_HUMAN RNA polymerase-associated protein LEO1 OS=Homo sapiens OX=9606 GN=LEO1 PE=1 SV=1;sp|Q8WVC0-2|LEO1_HUMAN Isoform 2 of RNA polymerase-associated protein LEO1 OS=Homo sapiens OX=9606 GN=LEO1	5	5	5	12.6	12.6	12.6	75.403	0	135.76	564930000	38	1.8	3.6	5.6	9.8	3.8	3.8	3.6	1.8	3.8	3.8	1.8	5.6	8	0	1.8	6.2	5.6	3.6	9.8	1.8	0	20726000	17545000	16298000	9103800	19853000	16897000	0	16729000	14521000	0	16355000	21353000	0
O95202	O95202	LETM1 and EF-hand domain-containing protein 1, mitochondrial	LETM1	sp|O95202|LETM1_HUMAN Mitochondrial proton/calcium exchanger protein OS=Homo sapiens OX=9606 GN=LETM1 PE=1 SV=1	3	3	3	7.4	7.4	7.4	83.353	0	4.4452	177440000	6	0	5.8	5.8	5.8	5.8	0	2.2	0	5.8	5.8	2.2	5.8	7.4	0	0	5.8	0	0	2.2	0	0	12634000	13149000	19814000	10602000	0	0	0	8005200	10532000	0	9080200	12202000	0
P17931;G3V3R6	P17931;G3V3R6	Galectin-3;Galectin	LGALS3	sp|P17931|LEG3_HUMAN Galectin-3 OS=Homo sapiens OX=9606 GN=LGALS3 PE=1 SV=5;tr|G3V3R6|G3V3R6_HUMAN Galectin OS=Homo sapiens OX=9606 GN=LGALS3 PE=1 SV=1	4	4	4	18.4	18.4	18.4	26.152	0	139.89	8145700000	143	18.4	14.4	14.4	14.4	14.4	18.4	14.4	14.4	14.4	18.4	14.4	14.4	18.4	18.4	18.4	18.4	14.4	14.4	18.4	14.4	209450000	159550000	262890000	171790000	233840000	306710000	375690000	386660000	282760000	202090000	238390000	154210000	381510000	526730000
P47929	P47929	Galectin-7	LGALS7	sp|P47929|LEG7_HUMAN Galectin-7 OS=Homo sapiens OX=9606 GN=LGALS7 PE=1 SV=2	4	4	4	33.1	33.1	33.1	15.075	0	82.274	625850000	18	0	0	0	0	0	0	5.9	0	14.7	33.1	0	0	0	0	0	0	0	22.8	0	0	0	0	0	0	0	0	0	0	0	95866000	0	0	0	0
Q9BXB1-2;Q9BXB1;E9PK51	Q9BXB1-2;Q9BXB1;E9PK51	Leucine-rich repeat-containing G-protein coupled receptor 4	LGR4	sp|Q9BXB1-2|LGR4_HUMAN Isoform 2 of Leucine-rich repeat-containing G-protein coupled receptor 4 OS=Homo sapiens OX=9606 GN=LGR4;sp|Q9BXB1|LGR4_HUMAN Leucine-rich repeat-containing G-protein coupled receptor 4 OS=Homo sapiens OX=9606 GN=LGR4 PE=1 SV=2;tr|E9	2	2	2	3.5	3.5	3.5	101.67	0	21.884	170980000	16	0	2.3	0	0	3.5	2.3	0	0	3.5	3.5	2.3	2.3	2.3	2.3	0	0	3.5	2.3	0	0	0	0	0	0	12094000	0	0	0	11840000	9975800	0	0	0	0
P49916-4;P49916-3;P49916-2;P49916;K7ERZ5;K7EQB6;K7ENR9	P49916-4;P49916-3;P49916-2;P49916;K7ERZ5	DNA ligase 3	LIG3	sp|P49916-4|DNLI3_HUMAN Isoform 4 of DNA ligase 3 OS=Homo sapiens OX=9606 GN=LIG3;sp|P49916-3|DNLI3_HUMAN Isoform 3 of DNA ligase 3 OS=Homo sapiens OX=9606 GN=LIG3;sp|P49916-2|DNLI3_HUMAN Isoform 2 of DNA ligase 3 OS=Homo sapiens OX=9606 GN=LIG3;sp|P49916|	5	5	5	6.3	6.3	6.3	95.801	0	4.7352	95493000	9	2.9	4.2	4.2	4.2	0	1.5	0	0	0	0	4.2	2.7	1.5	0	0	1.2	1.4	1.2	2.2	0	7695000	7718500	10009000	8587100	0	0	0	0	0	0	7400400	5559000	0	0
Q9UHB6;Q9UHB6-4;F8VQE1;Q9UHB6-2;Q9UHB6-5;F8VS07;Q9UHB6-3;F8VRN8;F8VTU2;F8VVQ7	Q9UHB6;Q9UHB6-4;F8VQE1;Q9UHB6-2;Q9UHB6-5;F8VS07;Q9UHB6-3	LIM domain and actin-binding protein 1	LIMA1	sp|Q9UHB6|LIMA1_HUMAN LIM domain and actin-binding protein 1 OS=Homo sapiens OX=9606 GN=LIMA1 PE=1 SV=1;sp|Q9UHB6-4|LIMA1_HUMAN Isoform 4 of LIM domain and actin-binding protein 1 OS=Homo sapiens OX=9606 GN=LIMA1;tr|F8VQE1|F8VQE1_HUMAN LIM domain and actin	13	13	13	24	24	24	85.225	0	70.271	869750000	69	22.5	19.9	13.4	14.2	2.9	0	0	0	2.9	8.4	9.7	17.9	6.1	2.9	4.5	1.3	2.9	2.9	14	0	58704000	89481000	34858000	29928000	15452000	0	0	0	16146000	23437000	31719000	40846000	20154000	17387000
A0A1B0GTK2;A0A1B0GVD3;Q6ZN17-2;Q6ZN17	A0A1B0GTK2;A0A1B0GVD3;Q6ZN17-2;Q6ZN17	Protein lin-28 homolog B	LIN28B	tr|A0A1B0GTK2|A0A1B0GTK2_HUMAN Protein lin-28 homolog B (Fragment) OS=Homo sapiens OX=9606 GN=LIN28B PE=1 SV=1;tr|A0A1B0GVD3|A0A1B0GVD3_HUMAN Protein lin-28 homolog B OS=Homo sapiens OX=9606 GN=LIN28B PE=1 SV=1;sp|Q6ZN17-2|LN28B_HUMAN Isoform 2 of Protein	2	2	2	12.4	12.4	12.4	23.006	0.0014524	2.4604	43238000	5	5.7	6.7	12.4	12.4	0	0	0	0	0	0	0	0	5.7	0	0	0	0	6.7	12.4	0	0	0	5727100	9203800	0	0	0	0	0	0	0	0	0	0
O14910;H0YI92;H0YIA8;J3KN23;Q9HAP6	O14910;H0YI92;H0YIA8	Protein lin-7 homolog A	LIN7A	sp|O14910|LIN7A_HUMAN Protein lin-7 homolog A OS=Homo sapiens OX=9606 GN=LIN7A PE=1 SV=2;tr|H0YI92|H0YI92_HUMAN Protein lin-7 homolog A (Fragment) OS=Homo sapiens OX=9606 GN=LIN7A PE=1 SV=1;tr|H0YIA8|H0YIA8_HUMAN Protein lin-7 homolog A (Fragment) OS=Homo	6	3	3	34.8	15	15	25.996	0	4.3447	1118700000	19	24.5	11.6	20.2	15.5	34.8	30	24.5	11.6	34.8	30	30	34.8	24.5	24.5	24.5	11.6	34.8	24.5	24.5	20.2	0	0	0	0	62025000	0	0	0	102250000	46989000	50162000	49131000	0	0
Q9NUP9;G3V1D4	Q9NUP9;G3V1D4	Protein lin-7 homolog C	LIN7C	sp|Q9NUP9|LIN7C_HUMAN Protein lin-7 homolog C OS=Homo sapiens OX=9606 GN=LIN7C PE=1 SV=1;tr|G3V1D4|G3V1D4_HUMAN Lin-7 homolog C (C. elegans), isoform CRA_b OS=Homo sapiens OX=9606 GN=LIN7C PE=1 SV=1	7	7	4	49.2	49.2	25.9	21.834	0	55.507	3237200000	135	23.4	8.1	18.3	18.3	37.1	33	33	17.8	49.2	43.7	37.1	38.6	42.6	33	23.4	8.1	37.1	33	33	18.3	28858000	23195000	38211000	22253000	143700000	91401000	98026000	108230000	195100000	101200000	163610000	122100000	117170000	64575000
A6NK58	A6NK58	Putative lipoyltransferase 2, mitochondrial	LIPT2	sp|A6NK58|LIPT2_HUMAN Putative lipoyltransferase 2, mitochondrial OS=Homo sapiens OX=9606 GN=LIPT2 PE=1 SV=1	2	2	2	10	10	10	25.195	0.001443	2.4196	17645000	4	5.2	4.8	0	0	5.2	0	0	0	5.2	0	0	0	5.2	0	0	0	0	0	0	0	0	0	0	0	0	0	0	0	2903600	0	0	0	0	0
[truncated: 877 more rows]
[truncated: 9 more columns]
